# Supplementary material for: iTRAQ-based proteomics reveals potential markers and treatment pathways for acute Achilles tendon rupture
Source: J Orthop Surg Res. 2023 Nov 9;18:852. doi: 10.1186/s13018-023-04346-8 (PMC10636927; doi:10.1186/s13018-023-04346-8)
Supplement: Supplementary file 2 — Additional file 2. Table S2. Details of identified peptides. [file 13018_2023_4346_MOESM2_ESM.xlsx]

## Sheet: Sheet1
Table S2 Details of identified peptides.
Sequence	PSMs	Protein Group Accessions	Modifications	q-Value	PEP	IonScore	Exp Value	Charge	MH+ [Da]	ΔM [ppm]	RT [min]	Missed Cleavages	A1/N	A2/N	A3/N
dFSALESQLQDTQELLQEENR	7	P35579	N-Term(iTRAQ8plex)	0	3.95739e-22	130.16	6.69861e-13	2	2797.38	-0.432503	42.7099	0	0.757645	0.763681	0.852102
gEPGVVGAVGTAGPSGPSGLPGER	2	P08123	N-Term(iTRAQ8plex)	0	7.125e-22	121.04	1.07432e-11	2	2409.27	-1.03226	26.9785	0	0.428728	0.289821	0.307984
eQcTGGccPASAQAGTGQTDVR	2	P22105	N-Term(iTRAQ8plex); C3(Carbamidomethyl); C7(Carbamidomethyl); C8(Carbamidomethyl)	0	4.066e-17	119.35	1.1587e-12	2	2615.17	6.34955	16.8675	0	0.970279	0.964579	0.890745
qQVEGTAQEAVSAAGAAAQQVVDQATEAGQk	2	Q15847	N-Term(iTRAQ8plex); K31(iTRAQ8plex)	0	1.543e-19	119.24	1.45332e-11	3	3649.88	-2.23773	43.7392	0	0.793766	0.671663	0.711299
gAQGPAGPAGPPGLIGEQGISGPR	3	P12111	N-Term(iTRAQ8plex)	0	9.734e-21	118.67	2.13934e-11	2	2445.3	-5.01581	27.4048	0	0.704162	0.590367	0.696874
mQQQLDEYQELLDIk	17	P02545	N-Term(iTRAQ8plex); K15(iTRAQ8plex)	0	1.819e-11	114.81	5.05465e-11	2	2502.33	-1.792	41.0231	0	0.764937	0.79977	0.710945
sHcIAEVENDEmPADLPSLAADFVESk	68	P02768	N-Term(iTRAQ8plex); C3(Carbamidomethyl); M12(Oxidation); K27(iTRAQ8plex)	0	1.304e-14	112.16	3.43596e-11	2	3598.75	-1.21517	39.4076	0	2.41373	2.58264	2.57069
vADALTNAVAHVDDMPNALSALSDLHAHk	78	P69905	N-Term(iTRAQ8plex); K29(iTRAQ8plex)	0	8.976e-22	112.01	8.37243e-11	3	3604.9	-0.120902	45.653	0	1.19945	2.11331	2.05156
sQETGDLDVGGLQETDk	4	P23142	N-Term(iTRAQ8plex); K17(iTRAQ8plex)	0	8.932e-15	111.88	6.90796e-11	2	2400.23	-3.1308	24.2939	0	1.10102	1.19367	1.12535
nFASVQGVSLESGSFPSYSAYR	3	Q99715	N-Term(iTRAQ8plex)	0	1.637e-16	111.33	5.3375e-11	2	2657.32	2.12731	35.0078	0	0.7125	0.696927	0.708616
lcYVALDFEQEmATAASSSSLEk	24	P60709	N-Term(iTRAQ8plex); C2(Carbamidomethyl); M12(Oxidation); K23(iTRAQ8plex)	0	2.493e-13	111.32	5.68186e-11	3	3174.58	-0.889869	57.6288	0	1.09029	0.955605	1.01263
tFPGFFSPMLGEFVSETESR	2	P02671	N-Term(iTRAQ8plex)	0	3.225e-16	111.21	4.12474e-11	2	2569.25	-3.28094	50.9279	0	1.56931	1.83726	1.56151
nDLQLQVQAEQDNLADAEER	2	P12883	N-Term(iTRAQ8plex)	0	1.893e-15	110.46	6.07161e-11	2	2603.29	3.2126	30.0341	0	0.301039	0.267515	0.301637
mPcAEDYLSVVLNQLcVLHEk	37	P02768	N-Term(iTRAQ8plex); C3(Carbamidomethyl); C16(Carbamidomethyl); K21(iTRAQ8plex)	0	2.868e-11	108.59	1.94391e-10	2	3126.62	-0.0415728	50.9532	0	2.18685	2.39816	2.31165
lYSNAYLNDLAGcIk	2	P00352	N-Term(iTRAQ8plex); C13(Carbamidomethyl); K15(iTRAQ8plex)	0	4.858e-12	108.22	2.42564e-10	2	2323.26	0.928834	37.7364	0	0.741077	0.794348	0.698219
dVVLSIVNDLTIAESNcPR	86	P12111	N-Term(iTRAQ8plex); C17(Carbamidomethyl)	0	4.58e-12	108.15	1.80668e-10	3	2419.28	-0.939497	50.0521	0	0.631067	0.617385	0.647693
kDLYANNVLSGGTTMYPGIADR	3	P68032	N-Term(iTRAQ8plex); K1(iTRAQ8plex)	0	9.481e-17	107.37	3.1241e-10	2	2964.57	-0.624679	32.0429	1	0.830847	0.536432	0.555203
mTVSTLVLGEGATEAEISMTSTR	25	P02760	N-Term(iTRAQ8plex)	0	2.898e-15	107.27	1.72499e-10	3	2688.38	0.557224	55.9098	0	1.09485	1.04724	1.07522
eELQSGVDAANSAAQQYQR	2	P46940	N-Term(iTRAQ8plex)	0	1.501e-12	106.98	1.10246e-10	3	2369.16	-3.24352	27.5006	0	0.743638	0.664472	0.722054
vHTEccHGDLLEcADDR	21	P02768	N-Term(iTRAQ8plex); C5(Carbamidomethyl); C6(Carbamidomethyl); C13(Carbamidomethyl)	0	1.42e-14	106.81	2.07955e-11	2	2391.04	-2.23252	19.6805	0	2.02291	1.94941	1.8879
dLYANNVLSGGTTmYPGIADR	1	P68032	N-Term(iTRAQ8plex); M14(Oxidation)	0	5.068e-11	106.4	1.61506e-10	2	2548.27	1.09166	31.4271	0	0.31239	0.328727	0.297801
gPGIFEDLQNYILEk	3	Q9H1E5	N-Term(iTRAQ8plex); K15(iTRAQ8plex)	0	2.14e-08	106.18	4.25348e-10	2	2344.3	-0.768432	46.0974	0	0.487077	0.531111	0.443096
rGTGGVDTAAVGSVFDVSNADR	2	P06732	N-Term(iTRAQ8plex)	0	7.352e-16	104.64	3.22944e-10	2	2455.26	4.62014	29.4976	1	1.11661	0.695072	0.713572
dLYANTVLSGGTTmYPGIADR	10	P60709	N-Term(iTRAQ8plex); M14(Oxidation)	0	9.552e-17	104.31	3.41026e-10	2	2535.27	1.05335	31.9496	0	0.869936	0.813019	0.864471
aAVPSGASTGIYEALELR	2	P06733;P09104;P13929	N-Term(iTRAQ8plex)	0	3.207e-13	103.88	7.57132e-10	3	2109.15	-1.2221	35.0047	0
aGQVVTIWAAGAGATHSPPTDLVWk	6	P02545	N-Term(iTRAQ8plex); K25(iTRAQ8plex)	0	2.079e-13	103.72	7.15484e-10	2	3141.73	-1.04681	39.7325	0	0.924483	0.926217	0.9999
lELDDVTSNMEQIIk	1	P12883	N-Term(iTRAQ8plex); K15(iTRAQ8plex)	0	7.034e-13	103.4	8.09046e-10	2	2356.29	0.957464	38.6647	0	0.302635	0.295648	0.269375
tTTTNTQVEGDDEAAFLER	3	Q05682	N-Term(iTRAQ8plex)	0	2.717e-15	103.17	2.12057e-10	2	2402.16	-1.68866	27.0629	0	0.740903	0.481226	0.581575
gFSGLQGPPGPPGSPGEQGPSGASGPAGPR	3	P02452	N-Term(iTRAQ8plex)	0	1.77e-18	102.76	3.73413e-10	2	2961.47	-1.78449	26.5806	0	0.746586	0.653718	0.661604
dLLPSDMAVALLEAQAGTGHIIDPATSAR	1	Q15149	N-Term(iTRAQ8plex)	0	5.174e-18	102.71	7.39399e-10	3	3237.71	-0.420804	47.1463	0	0.548466	0.518425	0.516376
aVMDDFAAFVEk	158	P02768	N-Term(iTRAQ8plex); K12(iTRAQ8plex)	0	5.09e-11	102.63	7.25858e-10	2	1951.04	-3.2491	45.3025	0	2.77901	3.08424	2.97385
vSFSYAGLSGDDPDLGPAHVVTVIAR	1	Q9BTV4	N-Term(iTRAQ8plex)	0	5.267e-16	102.54	7.68916e-10	3	2947.54	-0.664059	39.0762	0	0.813793	1.07532	1.05058
aFLEVNEEGSEAAASTAVVIAGR	14	P01008	N-Term(iTRAQ8plex)	0	2.209e-14	102.49	7.86275e-10	3	2595.37	3.65877	57.3487	0	1.18365	1.3574	1.37897
mVQEQccHSQLEELHcATGISLANEQDR	1	P23142	N-Term(iTRAQ8plex); C6(Carbamidomethyl); C7(Carbamidomethyl); C16(Carbamidomethyl)	0	3.824e-18	102.08	7.43329e-11	3	3647.66	-1.13871	28.4549	0	1.05189	1.72387	1.82317
eAQQALGSAAADATEAk	2	P11047	N-Term(iTRAQ8plex); K17(iTRAQ8plex)	0	4.842e-16	101.63	9.89379e-10	2	2240.19	-2.01961	25.8911	0	0.85692	0.916118	0.795727
mIAGQVLDINLAAEPk	2	P07910	N-Term(iTRAQ8plex); K16(iTRAQ8plex)	0	3.271e-14	101.59	1.02627e-09	2	2291.32	-3.58092	35.614	0	1.03293	1.00564	0.892196
sHcIAEVENDEMPADLPSLAADFVESk	130	P02768	N-Term(iTRAQ8plex); C3(Carbamidomethyl); K27(iTRAQ8plex)	0	4.452e-11	100.92	5.74458e-10	2	3582.76	0.699126	49.2145	0	2.81154	2.84674	2.70562
iTYQPSTGEGNEQTTTIGGR	5	Q99715	N-Term(iTRAQ8plex)	0	1.562e-11	100.36	7.59371e-10	3	2414.21	-1.63217	22.8487	0	0.620597	0.571257	0.550321
dVTVTAIGIGDmFHEk	10	P12110	N-Term(iTRAQ8plex); M12(Oxidation); K16(iTRAQ8plex)	0	1.833e-10	100.22	1.34986e-09	3	2357.25	-3.50379	31.596	0	0.784029	0.734375	0.757569
gTGGVDTAAVGSVFDVSNADR	4	P06732	N-Term(iTRAQ8plex)	0	2.141e-17	99.82	7.97373e-10	2	2299.14	-1.94843	30.8764	0	0.655962	0.642538	0.995912
mIATDPDDTHAYNVADFESLSR	5	Q99715	N-Term(iTRAQ8plex)	0	2.482e-14	99.81	3.60428e-10	2	2772.31	0.871329	34.761	0	0.761145	0.784051	0.785401
lEGLLLGYGSNVSPNQYFPLPAEGk	2	Q7Z7G0	N-Term(iTRAQ8plex); K25(iTRAQ8plex)	0	1.651e-14	99.71	1.60893e-09	4	3271.78	-0.672181	47.7499	0	0.598318	0.581448	0.559197
gSFTYFAPSNEAWDNLDSDIR	4	Q15063	N-Term(iTRAQ8plex)	0	4.723e-14	99.69	3.27567e-10	2	2709.27	-1.26756	39.6006	0	1.13146	1.07433	1.2289
eISPDTTLLDLQNNDISELR	22	P21810	N-Term(iTRAQ8plex)	0	1.249e-16	99.44	1.24001e-09	2	2590.35	0.167135	37.7336	0	1.11144	1.07482	1.19482
nPSSAGSWNSGSSGPGSTGNR	2	P02671	N-Term(iTRAQ8plex)	0	4.352e-15	99.26	2.31225e-10	2	2268.05	0.0703943	18.2388	0	2.46024	3.02745	2.84153
gSPGADGPAGAPGTPGPQGIAGQR	1	P02452	N-Term(iTRAQ8plex)	0	3.02e-12	98.89	1.35578e-09	2	2377.21	-2.54442	20.922	0	0.547557	0.478947	0.509741
eAEFGQGTGPIWLNEVk	1	Q86VB7	N-Term(iTRAQ8plex); K17(iTRAQ8plex)	0	3.666e-12	98.81	1.85447e-09	2	2483.33	-4.60551	35.6383	0	1.11541	1.43189	1.16402
dSDGDGIGDAcDNcPQk	15	P49747	N-Term(iTRAQ8plex); C11(Carbamidomethyl); C14(Carbamidomethyl); K17(iTRAQ8plex)	0	3.756e-12	98.63	1.37088e-10	2	2432.1	3.25379	18.1982	0	1.07974	1.11327	0.926935
lHTEAQIQEEGTVVELTGR	5	P01023	N-Term(iTRAQ8plex)	0	6.887e-17	98.62	2.02671e-09	2	2414.29	0.937151	29.5315	0	1.46846	1.59803	1.6649
mELQSALEEAEASLEHEEGk	1	P12883	N-Term(iTRAQ8plex); M1(Oxidation); K20(iTRAQ8plex)	0	8.917e-15	98.38	1.03826e-09	3	2854.42	-2.67147	40.2076	0	0.451908	0.479863	0.468441
sETSGSFEDALLAIVk	8	P09525	N-Term(iTRAQ8plex); K16(iTRAQ8plex)	0	2.039e-14	98.27	2.3383e-09	2	2275.26	-3.32793	43.5623	0	1.09486	1.23623	1.04965
fFESFGDLSTPDAVmGNPk	54	P68871	N-Term(iTRAQ8plex); M15(Oxidation); K19(iTRAQ8plex)	0	3.318e-10	97.37	1.45669e-09	2	2683.36	1.12792	42.2994	0	1.38573	1.48865	1.38227
aVcMLSNTTAIAEAWAR	7	P68363	N-Term(iTRAQ8plex); C3(Carbamidomethyl)	0	3.01e-12	97.31	1.95069e-09	3	2169.1	-3.47896	45.2352	0	0.794795	0.734296	0.879518
lQNEVESVTGMLNEAEGk	1	P35749	N-Term(iTRAQ8plex); K18(iTRAQ8plex)	0	6.721e-14	97.31	2.61022e-09	2	2556.34	-1.5546	43.3702	0	0.460442	0.443539	0.435351
dGEAGAQGPPGPAGPAGER	7	P02452	N-Term(iTRAQ8plex)	0	8.689e-13	96.97	9.84455e-10	2	1994.98	-1.52233	16.7998	0	0.594196	0.563011	0.838134
gLESNVNVELLNALHSHMINk	2	Q15063	N-Term(iTRAQ8plex); K21(iTRAQ8plex)	0	4.611e-18	96.77	3.07152e-09	3	2940.6	-5.14267	36.4679	0	1.0059	1.05091	0.95732
qGQYSPMAIEEQVAVIYAGVR	2	P25705	N-Term(iTRAQ8plex)	0	8.79e-14	96.68	2.80292e-09	2	2613.37	0.893024	44.6781	0	0.721167	0.617139	0.63525
lcYVALDFEQEMATAASSSSLEk	111	P60709	N-Term(iTRAQ8plex); C2(Carbamidomethyl); K23(iTRAQ8plex)	0	2.34e-19	96.6	2.07837e-09	2	3158.58	-0.509687	52.1482	0	1.00687	1.09501	0.956547
aSTEQAPELENLTVTEVGWDGLR	1	P24821	N-Term(iTRAQ8plex)	0	6.792e-17	96.37	2.20294e-09	2	2819.43	-3.2906	38.186	0	0.693712	0.743979	0.631629
aYLESEVAISEELVQk	5	Q9NQC3	N-Term(iTRAQ8plex); K16(iTRAQ8plex)	0	2.041e-13	96.35	4.26401e-09	2	2416.34	-1.15947	37.5282	0	1.026	1.04803	1.12446
gLIAAIcAGPTALLAHEIGFGSk	3	Q99497	N-Term(iTRAQ8plex); C7(Carbamidomethyl); K23(iTRAQ8plex)	0	6.149e-13	96.11	3.79605e-09	3	2875.63	-2.33992	47.838	0	1.17228	0.914087	1.21588
vTIAQGGVLPNIQAVLLPk	26	Q96KK5	N-Term(iTRAQ8plex); K19(iTRAQ8plex)	0	3.858e-10	95.86	1.7381e-09	2	2539.58	-1.63187	42.4754	0	0.935774	0.838356	0.802655
iIGLDQVAGMSETALPGAFk	4	P35579	N-Term(iTRAQ8plex); K20(iTRAQ8plex)	0	3.311e-13	95.79	4.32358e-09	2	2626.47	-0.0361814	41.4876	0	0.822811	0.842097	0.782636
nLQPDTSYTVTVVPVYTEGDGGR	4	Q99715	N-Term(iTRAQ8plex)	0	6.22e-18	95.74	3.01355e-09	2	2772.41	3.27281	30.9462	0	0.787474	0.65648	0.660747
dLYANNVMSGGTTMYPGIADR	1	P68133	N-Term(iTRAQ8plex)	0	9.799e-17	95.6	1.25317e-09	2	2550.23	1.8217	31.9341	0	0.336319	0.293553	0.282726
dNENVVNEYSSELEk	6	P02675	N-Term(iTRAQ8plex); K15(iTRAQ8plex)	0	7.728e-12	95.26	2.56152e-09	2	2377.19	-1.81314	27.8934	0	2.39725	2.75523	2.56135
lIVDEAINEDNSVVSLSQPk	2	P55072	N-Term(iTRAQ8plex); K20(iTRAQ8plex)	0	1.303e-13	95.23	5.30852e-09	2	2778.53	-1.71261	35.374	0	1.11576	1.33125	1.16877
fNWYVDGVEVHNAk	37	P01857	N-Term(iTRAQ8plex); K14(iTRAQ8plex)	0	2.337e-13	95.07	4.83872e-09	2	2286.22	5.09641	31.0986	0	1.86739	2.17938	1.91142
lkPDTPYTITVSSLYPDGEGGR	14	Q99715	N-Term(iTRAQ8plex); K2(iTRAQ8plex)	0	1.344e-13	94.63	5.44073e-09	3	2974.59	-2.2576	33.3628	0	1.03643	0.982739	1.06078
gDEGEAGDPGDDNNDIAPR	3	P12109	N-Term(iTRAQ8plex)	0	2.538e-12	94.61	3.4512e-10	2	2217.98	-1.57591	17.8202	0	0.25938	0.280034	0.264113
aTcAPQHGAPGPGPADASk	4	P21333	N-Term(iTRAQ8plex); C3(Carbamidomethyl); K19(iTRAQ8plex)	0	5.211e-10	94.49	4.07198e-09	2	2398.23	-2.6968	17.5854	0	0.739922	0.760839	0.910318
aEDEEEINAELTAk	1	Q9UKX2;P12882	N-Term(iTRAQ8plex); K14(iTRAQ8plex)	0	7.346e-10	93.48	4.80158e-09	2	2170.12	-6.5245	27.1248	0
sINPDEAVAYGAAVQAAILSGDk	7	P11142	N-Term(iTRAQ8plex); K23(iTRAQ8plex)	0	3.906e-16	93.39	7.85713e-09	2	2868.55	-2.7937	42.6874	0	1.06062	1.16604	1.09346
eIENLTQQYEEk	2	P35749	N-Term(iTRAQ8plex); K12(iTRAQ8plex)	0	9.89e-10	93.35	4.62381e-09	2	2132.12	-8.0422	29.7914	0	0.873797	0.83057	0.792586
sADESGQALLAAGHYASDEVR	2	Q13813	N-Term(iTRAQ8plex)	0	2.473e-15	93.33	2.9729e-09	3	2451.2	-2.09318	30.0432	0	1.11016	0.8865	0.942436
sMEAEMIQLQEELAAAER	5	P35579	N-Term(iTRAQ8plex)	0	3.197e-11	93.13	2.40772e-09	3	2353.16	-3.43025	43.2906	0	0.873484	0.754404	0.718764
fFESFGDLSSPDAVMGNPk	9	P02042	N-Term(iTRAQ8plex); K19(iTRAQ8plex)	0	5.272e-13	92.84	4.49797e-09	2	2653.34	0.0617624	40.838	0	1.21858	1.46698	1.44114
nFLTQDSADLDSIEAVANEVLk	1	P07942	N-Term(iTRAQ8plex); K22(iTRAQ8plex)	0	2.647e-12	92.74	7.71557e-09	3	3000.58	-5.71396	49.2101	0	0.832218	1.10399	0.771983
aDIVFLTDASWSIGDDNFNk	71	Q99715	N-Term(iTRAQ8plex); K20(iTRAQ8plex)	0	1.003e-10	92.4	6.21475e-09	2	2836.45	-4.54701	46.8323	0	0.736903	0.82862	0.757575
aLMLQGVDLLADAVAVTMGPk	3	P10809	N-Term(iTRAQ8plex); K21(iTRAQ8plex)	0	2.682e-12	92.37	9.61852e-09	3	2721.54	-2.16514	56.7105	0	0.721488	0.872887	0.886957
mTTGYcIEcDFEENHLcGFVNR	1	Q7Z304	N-Term(iTRAQ8plex); C6(Carbamidomethyl); C9(Carbamidomethyl); C17(Carbamidomethyl)	0	2.539e-13	92.37	5.78056e-10	3	3056.34	1.7805	37.7974	0	1.53685	1.76732	1.60587
qAWFIENEEQEYVQTVk	3	P04083	N-Term(iTRAQ8plex); K17(iTRAQ8plex)	0	3.34e-13	92.31	7.84298e-09	2	2749.42	-1.64362	36.4403	0	0.793331	0.842927	0.790378
gSFQcGPcQPGFVGDQASGcQR	13	P49747	N-Term(iTRAQ8plex); C5(Carbamidomethyl); C8(Carbamidomethyl); C20(Carbamidomethyl)	0	1.063e-17	92.3	5.87449e-10	2	2704.2	1.51321	24.9417	0	1.24838	1.20716	1.17698
gIEQAVQSHAVAEEEAR	1	Q16891	N-Term(iTRAQ8plex)	0	2.451e-14	92.28	4.76207e-09	2	2128.09	-2.35453	25.2458	0	0.903613	0.783181	0.868772
iLAIGLINEALDEGDAQk	4	P46940	N-Term(iTRAQ8plex); K18(iTRAQ8plex)	0	2.048e-13	92.26	9.24124e-09	2	2491.42	-1.16071	47.4107	0	0.734187	0.683354	0.836889
iIDGGSGYLcEMEPVAHFGLGk	2	Q9NQ79	N-Term(iTRAQ8plex); C10(Carbamidomethyl); K22(iTRAQ8plex)	0	1.834e-13	92.15	7.00967e-09	3	2958.52	-2.2034	40.0531	0	1.42957	1.60463	1.85296
aGLELGAEPETIVNSGLISPEGLAIDHIR	3	Q14112	N-Term(iTRAQ8plex)	0	9.317e-15	92.09	1.03518e-08	3	3275.77	-1.85879	43.2486	0	1.03974	1.07816	1.30893
fASFEAQGALANIAVDk	1	P01903	N-Term(iTRAQ8plex); K17(iTRAQ8plex)	0	5.564e-11	91.85	1.11359e-08	2	2360.3	-2.13606	37.735	0	1.28596	1.59413	1.39091
nIPTVNENLENYYLEVNQLEk	25	P51884	N-Term(iTRAQ8plex); K21(iTRAQ8plex)	0	8.33e-15	91.8	9.71219e-09	2	3144.66	-3.13325	37.5241	0	0.891076	0.942456	0.938405
fcPDGSPSEcHEHADcVLER	10	P49747	N-Term(iTRAQ8plex); C2(Carbamidomethyl); C10(Carbamidomethyl); C16(Carbamidomethyl)	0	1.841e-10	91.75	6.66761e-10	2	2706.17	3.31554	20.8025	0	1.09446	1.76478	1.7885
gEAAAERPGEAAVASSPSk	2	P29966	N-Term(iTRAQ8plex); K19(iTRAQ8plex)	0	3.482e-12	91.72	9.55627e-09	2	2393.28	-2.76589	19.0881	0	0.803319	0.802125	1.13342
gEVGEIGLDGLDGEDGDk	3	P12111	N-Term(iTRAQ8plex); K18(iTRAQ8plex)	0	2.948e-13	91.61	6.83337e-09	2	2383.22	2.85259	29.9015	0	0.692919	0.708621	0.622757
gYQLSDVDGVTcEDIDEcALPTGGHIcSYR	3	P23142	N-Term(iTRAQ8plex); C12(Carbamidomethyl); C18(Carbamidomethyl); C27(Carbamidomethyl)	0	8.416e-16	91.57	6.94976e-10	3	3691.66	-1.55603	33.7712	0	1.07908	1.24436	1.28931
mELQSALEEAEASLEHEEGk	3	P12883	N-Term(iTRAQ8plex); K20(iTRAQ8plex)	0	2.066e-14	91.28	6.14404e-09	3	2838.43	-1.10201	41.1638	0	0.531657	0.395433	0.436302
vAPEEHPVLLTEAPLNPk	55	P60709	N-Term(iTRAQ8plex); K18(iTRAQ8plex)	0	7.461e-13	91.16	1.22495e-08	2	2562.47	-2.03046	29.9753	0	0.922439	0.940159	0.924114
gEADAMSLDGGYVYTAGk	1	P02788	N-Term(iTRAQ8plex); K18(iTRAQ8plex)	0	2.194e-15	91.15	6.06216e-09	2	2413.21	-0.81389	28.7142	0	2.80301	3.13606	2.94809
aLEILQEEDLIDEDDIPVR	1	P0C0L4;P0C0L5	N-Term(iTRAQ8plex)	0	1.006e-17	91.14	1.02294e-08	2	2529.32	0.461574	42.8203	0
fFESFGDLSTPDAVMGNPk	83	P68871	N-Term(iTRAQ8plex); K19(iTRAQ8plex)	0	1.271e-12	91.14	8.03741e-09	2	2667.36	-0.680167	49.4733	0	1.45144	1.76111	1.53399
gGHFAAFEEPELLAQDIR	3	P07099	N-Term(iTRAQ8plex)	0	7.449e-14	91.12	7.80407e-09	3	2304.19	-1.86298	36.6053	0	0.94935	0.923503	0.946446
lNLLDLDYELAEQLDNIAEk	28	P12111	N-Term(iTRAQ8plex); K20(iTRAQ8plex)	0	6.575e-13	91.11	1.09974e-08	2	2940.59	-3.68185	47.9542	0	0.529236	0.547089	0.552208
qTTVSNSQQAYQEAFEISk	1	P31946	N-Term(iTRAQ8plex); K19(iTRAQ8plex)	0	1.435e-14	91.07	1.01221e-08	2	2767.43	-2.93389	28.7272	0	0.753747	0.933036	0.790435
gDSIDQcALIQSIk	30	P12111	N-Term(iTRAQ8plex); C7(Carbamidomethyl); K14(iTRAQ8plex)	0	4.052e-10	90.99	1.28978e-08	2	2156.18	-2.51221	31.8418	0	0.83955	0.796929	0.753207
tIGGGDDSFNTFFSETGAGk	6	P68363;Q9BQE3	N-Term(iTRAQ8plex); K20(iTRAQ8plex)	0	5.244e-15	90.94	5.9598e-09	2	2616.3	-1.53232	35.2717	0
nLTEEMAGLDETIAk	2	Q9UKX2;P12882	N-Term(iTRAQ8plex); K15(iTRAQ8plex)	0	1.169e-11	90.89	1.26279e-08	2	2243.22	4.84867	34.727	0
eLGcGAASGTPSGILYEPPAEk	1	O43866	N-Term(iTRAQ8plex); C4(Carbamidomethyl); K22(iTRAQ8plex)	0	6.96e-11	90.88	9.71733e-09	2	2812.46	-1.96596	28.5359	0	2.26447	3.03043	2.47915
sEGSSVNLSPPLEQcVPDR	2	P00734	N-Term(iTRAQ8plex); C15(Carbamidomethyl)	0	1.483e-14	90.83	6.567e-09	2	2375.18	-0.338348	27.5546	0	1.7956	1.62738	1.74708
iNEFSISSFcTVVDVVNFSk	212	Q06828	N-Term(iTRAQ8plex); C10(Carbamidomethyl); K20(iTRAQ8plex)	0	2.337e-13	90.58	1.17248e-08	2	2900.53	-1.75277	49.2398	0	0.525264	0.571019	0.533377
dGTVTAGNASGVADGAGAVIIASEDAVk	1	P42765	N-Term(iTRAQ8plex); K28(iTRAQ8plex)	0	3.091e-14	90.41	1.28298e-08	3	3124.65	-2.39684	35.0947	0	0.939849	0.936395	0.899044
sNPDQADVDHDFVGDAcDSDQDQDGDGHQDSR	9	P49747	N-Term(iTRAQ8plex); C17(Carbamidomethyl)	0	5.099e-18	90.37	9.16157e-10	3	3821.55	2.59114	20.9654	0	0.929931	1.04987	1.12037
iSVTQPDSIVGIVAVDk	2	Q6YHK3	N-Term(iTRAQ8plex); K17(iTRAQ8plex)	0	5.898e-15	90.28	1.5001e-08	2	2349.38	-1.95056	35.09	0	0.941681	0.987029	0.800904
eVQGFESATFLGYFk	69	P06396	N-Term(iTRAQ8plex); K15(iTRAQ8plex)	0	4.398e-12	90.25	1.45857e-08	2	2331.24	-1.49053	41.2482	0	1.01934	1.14026	1.02758
aITPPHPASQANIIFDITEGNLR	6	P23142	N-Term(iTRAQ8plex)	0	1.915e-14	90.25	1.69459e-08	2	2779.52	5.24165	40.0895	0	0.799608	1.30558	1.2344
dSScGTGYELTEDNSck	2	P23142	N-Term(iTRAQ8plex); C4(Carbamidomethyl); C16(Carbamidomethyl); K17(iTRAQ8plex)	0	8.785e-13	90.23	9.46172e-10	2	2531.15	0.224491	20.7852	0	1.23119	1.3028	1.10633
iGEHTPSALAIMENANVLAR	7	P04075	N-Term(iTRAQ8plex)	0	1.291e-13	90.22	1.4069e-08	2	2411.3	1.26817	36.848	0	0.938843	1.10456	1.18439
lcYVALDFENEMATAASSSSLEk	54	P68032;P68133	N-Term(iTRAQ8plex); C2(Carbamidomethyl); K23(iTRAQ8plex)	0	1.385e-13	90.2	8.73818e-09	3	3144.57	-1.26526	50.9752	0
eSNPATINAATELDTPk	2	P24821	N-Term(iTRAQ8plex); K17(iTRAQ8plex)	0	6.073e-13	89.71	1.55013e-08	2	2380.27	-5.99501	24.2519	0	0.672593	0.609107	0.555729
vVIHFTDGADGDLADLHR	29	P12111	N-Term(iTRAQ8plex)	0	1.255e-13	89.67	1.06816e-08	2	2255.17	-1.67024	30.7953	0	0.975822	0.999732	1.08887
aSTPGAAAQIQEVk	2	P02730	N-Term(iTRAQ8plex); K14(iTRAQ8plex)	0	1.467e-10	89.59	2.06064e-08	2	1979.13	-3.87571	21.486	0	1.10805	1.0527	0.997194
vGVVQYSHEGTFEAIQLDDER	36	P12110	N-Term(iTRAQ8plex)	0	6.173e-17	89.51	9.45925e-09	2	2696.35	2.79581	31.3487	0	0.847701	0.772441	0.817266
tAAINADELPTDVAGGEVLLDR	1	P02549	N-Term(iTRAQ8plex)	0	1.194e-15	89.42	1.60574e-08	2	2544.34	-3.63701	35.8574	0	1.2103	1.19681	1.16443
cEFQDAYVLLSEk	4	P10809	N-Term(iTRAQ8plex); C1(Carbamidomethyl); K13(iTRAQ8plex)	0	1.621e-10	89.24	1.41162e-08	2	2210.16	-1.86167	37.5885	0	1.14378	1.27307	1.24138
hSQAVEELAEQLEQTk	4	P35579	N-Term(iTRAQ8plex); K16(iTRAQ8plex)	0	5.698e-14	89.22	1.81905e-08	2	2448.32	-1.07725	32.7168	0	0.90918	0.911239	0.844254
dAGEGGLSLAIEGPSk	5	P21333	N-Term(iTRAQ8plex); K16(iTRAQ8plex)	0	5.442e-12	88.97	2.4022e-08	2	2109.16	-2.43022	27.7301	0	1.26123	1.42501	1.23824
mTLVASEDYGDTLAAIQGLLk	1	Q13813	N-Term(iTRAQ8plex); K21(iTRAQ8plex)	0	3.08e-12	88.67	2.2548e-08	3	2817.55	-2.05819	51.5223	0	0.844678	0.821775	0.727834
dTVcSGVTGAANVAk	1	Q96Q06	N-Term(iTRAQ8plex); C4(Carbamidomethyl); K15(iTRAQ8plex)	0	3.476e-13	88.55	1.92699e-08	2	2058.1	-5.40022	21.6274	0	0.506311	0.523359	0.433221
mAQQMLDLEEQLEEEEAAR	1	P35749	N-Term(iTRAQ8plex)	0	7.22e-16	88.5	6.70955e-09	2	2567.23	0.82359	43.7476	0	0.548498	0.608856	0.58471
vDNALQSGNSQESVTEQDSk	13	P01834	N-Term(iTRAQ8plex); K20(iTRAQ8plex)	0	2.879e-15	88.5	9.67588e-09	2	2744.37	-4.92533	20.777	0	1.79406	1.96555	1.82731
vVAGVANALAHk	126	P68871;P02042	N-Term(iTRAQ8plex); K12(iTRAQ8plex)	0	2.962e-11	88.29	1.96434e-08	3	1758.08	-2.75539	29.3164	0
lGSLGAAcEQTQTEGAk	2	P07357	N-Term(iTRAQ8plex); C8(Carbamidomethyl); K17(iTRAQ8plex)	0	2.687e-12	88.11	2.07064e-08	2	2329.22	-1.89292	23.895	0	1.74971	1.99016	1.72436
fLEGTScIAGVFVDATk	2	Q15149	N-Term(iTRAQ8plex); C7(Carbamidomethyl); K17(iTRAQ8plex)	0	1.52e-11	87.92	2.5184e-08	2	2423.3	-3.73553	43.7383	0	0.792944	0.886608	0.812804
eLQETNAALQDVR	34	P49747	N-Term(iTRAQ8plex)	0	5.797e-09	87.89	2.18636e-08	3	1790.95	-1.90291	26.184	0	0.985325	1.00695	0.945071
gTLEDQIIQANPALEAFGNAk	2	P12883	N-Term(iTRAQ8plex); K21(iTRAQ8plex)	0	4.59e-13	87.74	2.99516e-08	2	2808.53	-2.63187	39.2292	0	0.475136	0.398846	0.584973
dIQMTQSPSTLSASVGDR	1	P01598	N-Term(iTRAQ8plex)	0	1.282e-12	87.7	1.34161e-08	2	2197.11	-0.46995	26.6668	0	2.13653	2.40014	2.25876
dIQmTQSPSTLSASVGDR	4	P01598	N-Term(iTRAQ8plex); M4(Oxidation)	0	8.947e-11	87.66	1.00267e-08	2	2213.09	-5.44976	23.0524	0	0.890032	0.785628	1.00778
nTDQASMPDNTAAQk	2	P35579;P35749	N-Term(iTRAQ8plex); K15(iTRAQ8plex)	0	9.622e-13	87.63	1.25986e-08	2	2200.11	-0.497964	17.3351	0
dVVFLIDGSQSAGPEFQYVR	35	P12111	N-Term(iTRAQ8plex)	0	6.812e-14	87.51	1.78306e-08	3	2531.3	-2.55056	38.1579	0	0.636821	0.644055	0.660489
kDLYANTVLSGGTTmYPGIADR	7	P60709	N-Term(iTRAQ8plex); K1(iTRAQ8plex); M15(Oxidation)	0	2.102e-09	87.32	3.18807e-08	2	2967.56	-1.99202	31.0386	1	1.06627	1.12044	1.13919
eFNAETFTFHADIcTLSEk	312	P02768	N-Term(iTRAQ8plex); C14(Carbamidomethyl); K19(iTRAQ8plex)	0	5.092e-15	87.2	1.22902e-08	2	2868.43	-1.22229	36.1194	0	2.63261	3.38334	3.09859
vVGSSGTQEASVLVTIQQR	2	P98160	N-Term(iTRAQ8plex)	0	2.256e-11	87.18	3.23509e-08	3	2263.25	-1.33766	29.9932	0	0.851041	0.794511	0.806075
kYTYNYEAESSSGVPGTADSR	1	P04114	N-Term(iTRAQ8plex); K1(iTRAQ8plex)	0	8.811e-15	87.03	1.48615e-08	3	2890.41	-8.63269	23.4396	1	3.05114	1.81108	1.41073
dALSSVQESQVAQQAR	4	P02656	N-Term(iTRAQ8plex)	0	8.629e-15	86.93	2.4535e-08	2	2021.06	1.09453	23.159	0	2.43603	2.18162	2.25909
iESSSPTVVEGQTLDLNcVVAR	1	P98160	N-Term(iTRAQ8plex); C18(Carbamidomethyl)	0	1.203e-10	86.86	2.40063e-08	3	2678.4	-0.806284	32.6204	0	0.895978	0.702565	0.789698
eQLQDMGLVDLFSPEk	4	P01008	N-Term(iTRAQ8plex); K16(iTRAQ8plex)	0	1.57e-11	86.81	3.40814e-08	2	2457.31	-3.7306	40.2839	0	1.39772	1.53378	1.43111
eLESQISELQEDLESER	6	P35579	N-Term(iTRAQ8plex)	0	9.495e-12	86.61	1.01497e-08	3	2338.15	-2.94765	41.406	0	1.06175	1.20941	0.804883
vTTVASHTSDSDVPSGVTEVVVk	7	P10909	N-Term(iTRAQ8plex); K23(iTRAQ8plex)	0	1.95e-13	86.58	3.52757e-08	2	2922.59	0.0345804	27.0711	0	1.66658	2.84403	3.00855
fYEGPELVADSNVVLDTTMR	77	P49747	N-Term(iTRAQ8plex)	0	3.26e-12	86.54	1.81892e-08	3	2560.29	-0.523172	59.3515	0	0.973547	1.01426	0.986863
aTAGDTHLGGEDFDNR	2	P17066;P0DMV8	N-Term(iTRAQ8plex)	0	3.524e-13	86.34	5.22616e-09	2	1979.93	-3.22042	20.9345	0
eLPPHLGELTVAEETSSSLR	26	P22105	N-Term(iTRAQ8plex)	0	4.542e-12	86.11	3.86952e-08	2	2469.31	-0.651129	34.032	0	0.973797	0.988272	1.08576
lLQDEFPGIPSPLDAAVEcHR	16	P02790	N-Term(iTRAQ8plex); C19(Carbamidomethyl)	0	7.809e-12	86.01	2.79431e-08	2	2668.38	2.62251	41.9434	0	1.75027	2.0213	2.16861
vTFNGLNQMIVIELGTNPLk	2	P07585	N-Term(iTRAQ8plex); K20(iTRAQ8plex)	0	1.179e-10	85.79	4.04677e-08	2	2809.6	-5.05345	47.5752	0	0.696442	0.681933	0.60745
aEGSDVANAVLDGADcIMLSGETAk	8	P14618	N-Term(iTRAQ8plex); C16(Carbamidomethyl); K25(iTRAQ8plex)	0	4.308e-16	85.74	2.46684e-08	3	3102.54	-3.32074	41.7101	0	0.953925	0.853814	0.837315
qLLQANPILEAFGNAk	3	P35579;P35749	N-Term(iTRAQ8plex); K16(iTRAQ8plex)	0	6.869e-15	85.66	4.07466e-08	2	2335.36	0.301333	40.8616	0
tITLEVEPSDTIENVk	4	P62987	N-Term(iTRAQ8plex); K16(iTRAQ8plex)	0	1.332e-11	85.62	4.24944e-08	2	2396.34	0.848873	32.0817	0	1.10013	1.08569	1.05759
eGGQYGLVAAcAAGGQGHAMIVEAYPk	1	P55084	N-Term(iTRAQ8plex); C11(Carbamidomethyl); K27(iTRAQ8plex)	0	6.327e-15	85.42	3.35881e-08	3	3313.7	2.64701	31.9371	0	0.72857	0.788768	0.783476
dVTVTAIGIGDMFHEk	26	P12110	N-Term(iTRAQ8plex); K16(iTRAQ8plex)	0	8.926e-14	85.4	5.03263e-08	2	2341.28	5.77657	33.8915	0	0.822302	0.67614	0.713833
gEAGAQGPmGPSGPAGAR	1	P02458	N-Term(iTRAQ8plex); M9(Oxidation)	0	3.402e-08	85.2	1.32878e-08	2	1887.93	-1.31536	15.3173	0	0.164065	0.116347	0.126719
aLLVGEHLNIIVTPk	2	P01031	N-Term(iTRAQ8plex); K15(iTRAQ8plex)	0	9.997e-11	85.02	2.8015e-08	2	2225.37	-5.21041	35.6059	0	1.84959	2.12594	2.04403
vFGETTNSLSVAWDHADGPVQQYR	17	Q99715	N-Term(iTRAQ8plex)	0	1.049e-16	85	2.30846e-08	3	2981.47	-0.0831239	37.8947	0	0.856474	0.908189	1.08768
gDGPVQGIINFEQk	4	P00441	N-Term(iTRAQ8plex); K14(iTRAQ8plex)	0	2.105e-10	84.85	5.20472e-08	2	2110.17	-1.73106	31.2266	0	1.43057	1.47439	1.3835
iIGAVDQIQLTQAQLEER	7	Q6NZI2	N-Term(iTRAQ8plex)	0	5.137e-12	84.74	6.44616e-08	3	2329.31	1.02207	42.3316	0	0.822729	0.712592	1.29048
sLQWMAGGTFTGEALQYTR	27	P12109	N-Term(iTRAQ8plex)	0	4.43e-14	84.7	2.71075e-08	3	2421.21	-3.02456	39.3903	0	0.440484	0.455329	0.415253
rIPIEDGSGEVVLSR	4	P01024	N-Term(iTRAQ8plex)	0	1.928e-13	84.58	5.76498e-08	3	1931.08	-1.49194	26.3382	1	1.45162	1.3663	1.70241
sGETEDTFIADLVVGLcTGQIk	35	P06733;P09104;P13929	N-Term(iTRAQ8plex); C17(Carbamidomethyl); K22(iTRAQ8plex)	0	3.663e-11	84.58	4.35422e-08	2	2961.55	-7.29951	50.8034	0
gEAGDEGNPGPDGAPGER	1	P12109	N-Term(iTRAQ8plex)	0	3.725e-14	84.54	4.21873e-09	2	1985.91	-2.14907	15.4984	0	0.55096	0.463656	0.484883
rDVVFLIDGSQSAGPEFQYVR	5	P12111	N-Term(iTRAQ8plex)	0	1.648e-12	84.47	5.26977e-08	2	2687.41	-0.393106	36.3028	1	1.01456	0.914447	1.08178
aETEcQNTEYQQLLDIk	1	P13645	N-Term(iTRAQ8plex); C5(Carbamidomethyl); K17(iTRAQ8plex)	0	9.331e-11	84.47	4.18009e-08	2	2691.38	1.33117	32.2311	0	2.61798	1.89061	1.53014
lENLLLLDLQHNR	85	P51888	N-Term(iTRAQ8plex)	0	2.125e-09	84.4	7.46125e-08	3	1895.1	-0.957558	53.8262	0	0.927132	1.07206	1.02872
ePcVESLVSQYFQTVTDYGk	21	P02652	N-Term(iTRAQ8plex); C3(Carbamidomethyl); K20(iTRAQ8plex)	0	1.127e-13	84.34	3.64448e-08	3	2958.5	-1.19159	48.9107	0	2.4439	2.59007	2.35029
gETGPSGPVGPAGAVGPR	36	P08123	N-Term(iTRAQ8plex)	0	9.133e-16	84.28	4.57231e-08	2	1867	-0.460418	20.0368	0	0.531419	0.418015	0.456659
vDGAEWGVDLPSVEAQLGSHR	2	Q15149	N-Term(iTRAQ8plex)	0	3.041e-12	84.18	3.83854e-08	3	2526.29	-0.368198	37.8571	0	1.02026	0.8418	0.960142
aAFDDAIAELDTLSEESYk	8	P62258	N-Term(iTRAQ8plex); K19(iTRAQ8plex)	0	2.341e-13	84.14	4.16317e-08	2	2696.38	1.23683	45.9052	0	0.902308	0.97262	0.937076
kVADALTNAVAHVDDmPNALSALSDLHAHk	14	P69905	N-Term(iTRAQ8plex); K1(iTRAQ8plex); M16(Oxidation); K30(iTRAQ8plex)	0	8.682e-17	84.12	5.71205e-08	4	4053.19	-0.326095	38.7289	1	1.29725	1.43952	1.31336
qIATLHAQVADMk	2	P35579	N-Term(iTRAQ8plex); K13(iTRAQ8plex)	0	1.277e-11	84.08	6.46842e-08	2	2034.16	-3.42356	26.5152	0	0.830461	0.866882	0.861592
nLMQLNLAHNILR	57	P51888	N-Term(iTRAQ8plex)	0	1.03e-09	84	7.58394e-08	3	1854.06	-2.1369	35.4511	0	0.961386	1.08703	1.10313
nLQEEISDLTEQLGSSGk	10	P12883	N-Term(iTRAQ8plex); K18(iTRAQ8plex)	0	1.233e-13	83.92	6.52869e-08	2	2556.36	0.292152	42.0824	0	0.785287	0.804852	0.699297
aGDGVPQVIVVLTDGHSk	2	P12111	N-Term(iTRAQ8plex); K18(iTRAQ8plex)	0	1.122e-11	83.8	6.92003e-08	2	2400.36	-4.41445	32.8528	0	0.930834	0.946201	1.0134
kDLYANTVLSGGTTMYPGIADR	7	P60709	N-Term(iTRAQ8plex); K1(iTRAQ8plex)	0	5.496e-14	83.59	6.12531e-08	4	2951.56	-4.68598	32.8378	1	1.16728	1.03349	1.09611
dcPQEcDcPPNFPTAMYcDNR	3	Q06828	N-Term(iTRAQ8plex); C2(Carbamidomethyl); C6(Carbamidomethyl); C8(Carbamidomethyl); C18(Carbamidomethyl)	0	8.041e-14	83.55	4.40524e-09	2	2951.18	-1.99844	27.9161	0	0.89231	0.612857	0.875688
gGNTMTGDAIDYLVk	7	Q99715	N-Term(iTRAQ8plex); K15(iTRAQ8plex)	0	1.071e-10	83.54	6.28475e-08	2	2163.16	-0.84228	32.2668	0	1.16137	1.28584	1.17591
eVSTWNLDTLAFQELk	3	Q99972	N-Term(iTRAQ8plex); K16(iTRAQ8plex)	0	1.323e-11	83.46	6.78479e-08	2	2502.35	-7.37754	40.8174	0	0.888382	0.857456	0.754381
tcGFDFTGAVEDISk	2	P00505	N-Term(iTRAQ8plex); C2(Carbamidomethyl); K15(iTRAQ8plex)	0	2.08e-13	83.45	3.54707e-08	2	2255.14	-1.27994	35.0365	0	0.940696	0.954677	0.826513
sSGNSSSSGSGSGSTSAGSSSPGAR	2	Q12797	N-Term(iTRAQ8plex)	0	4.298e-09	83.36	4.61318e-09	3	2407.09	0.422759	10.5904	0	0.620236	0.294836	0.363073
qYLVTYTPVAGGETQEVTVR	4	Q99715	N-Term(iTRAQ8plex)	0	4.729e-16	83.35	7.2825e-08	2	2515.33	-0.137233	29.9561	0	1.024	0.878399	0.958419
aLINADELASDVAGAEALLDR	2	Q13813	N-Term(iTRAQ8plex)	0	8.528e-12	83.3	6.96925e-08	2	2431.29	-1.66753	49.9503	0	0.645759	0.547833	0.73787
lEEAGGATSAQIEMNk	2	Q9UKX2;P12882	N-Term(iTRAQ8plex); K16(iTRAQ8plex)	0	2.912e-13	83.22	6.43182e-08	2	2257.19	-1.03158	26.0848	0
gHYTEGAELVDSVLDVVR	5	Q13885;Q13509;P68371;P07437	N-Term(iTRAQ8plex)	0	1.515e-14	83.04	7.17576e-08	3	2263.18	-1.62357	41.5709	0
vYAcEVTHQGLSSPVTk	13	P01834	N-Term(iTRAQ8plex); C4(Carbamidomethyl); K17(iTRAQ8plex)	0	4.458e-13	83.04	8.11928e-08	2	2484.34	2.55055	24.3902	0	1.0244	1.59004	1.36316
lGGPEAGLGEYLFER	8	P02792	N-Term(iTRAQ8plex)	0	1.617e-13	82.85	5.65492e-08	2	1912.01	-2.52912	37.7729	0	1.03867	1.01765	0.951847
iPEISIQDMTAQVTSPSGk	1	P21333	N-Term(iTRAQ8plex); K19(iTRAQ8plex)	0	1.58e-12	82.84	9.46393e-08	2	2610.43	0.0376382	36.0938	0	0.913591	0.961727	0.825459
qEELESTEVGVQGGAFEGTHmGPFVER	1	Q9NZN4	N-Term(iTRAQ8plex); M21(Oxidation)	0	3.858e-11	82.8	2.12547e-08	3	3240.54	0.151649	31.7832	0	1.15738	0.815346	0.952668
dLYANTVLSGGTTMYPGIADR	15	P60709	N-Term(iTRAQ8plex)	0	5.57e-15	82.79	4.33964e-08	2	2519.27	-0.958404	34.7782	0	0.941227	0.824353	0.8753
tFSHELSDFGLESTAGEIPVVAIR	2	P30101	N-Term(iTRAQ8plex)	0	1.427e-16	82.79	7.52205e-08	3	2879.51	0.286399	41.3396	0	1.01399	0.961948	1.17894
sQIFSTASDNQPTVTIk	1	P11021	N-Term(iTRAQ8plex); K17(iTRAQ8plex)	0	1.808e-10	82.78	9.33197e-08	2	2445.33	-5.90741	28.4649	0	1.39577	1.67582	1.29573
sGGGGGGGLGSGGSIR	2	P35527	N-Term(iTRAQ8plex)	0	4.869e-15	82.71	4.95612e-08	2	1536.8	-4.833	15.8361	0	1.04082	1.50058	1.28743
sGTASVVcLLNNFYPR	22	P01834	N-Term(iTRAQ8plex); C8(Carbamidomethyl)	0	1.558e-10	82.69	6.56689e-08	3	2102.1	-1.09106	45.1788	0	1.44691	1.45922	1.47793
lYGSEAFATDFQDSAAAk	4	P01011	N-Term(iTRAQ8plex); K18(iTRAQ8plex)	0	1.575e-13	82.69	5.43652e-08	2	2500.28	-0.0438193	33.9544	0	2.76445	2.72946	2.1395
sTSESTAALGcLVk	22	P01861;P01859	N-Term(iTRAQ8plex); C11(Carbamidomethyl); K14(iTRAQ8plex)	0	1.386e-12	82.63	9.79635e-08	2	2032.12	-2.02975	26.7531	0
dTTPLNVLcSPGIQVVSVGIk	23	P12109	N-Term(iTRAQ8plex); C9(Carbamidomethyl); K21(iTRAQ8plex)	0	1.181e-13	82.62	8.88901e-08	2	2805.61	2.83031	39.4526	0	0.883199	0.717143	0.725886
gEVQTVTFDTEEVk	11	Q99715	N-Term(iTRAQ8plex); K14(iTRAQ8plex)	0	4.327e-12	82.56	6.84963e-08	2	2190.17	-2.6547	26.7266	0	0.813745	0.830656	0.785964
eEPWVDPNSPVLLEDPVLcALAk	3	Q04828;P52895	N-Term(iTRAQ8plex); C19(Carbamidomethyl); K23(iTRAQ8plex)	0	3.826e-10	82.42	9.10746e-08	2	3199.71	-2.04034	45.5632	0
gFSLDQTGSScEDVDEcEGNHR	1	P35555	N-Term(iTRAQ8plex); C11(Carbamidomethyl); C17(Carbamidomethyl)	0	2.376e-13	82.35	5.80724e-09	3	2803.19	1.16174	23.8923	0	1.41219	1.42038	1.47284
aDDPSSYMEVVQAANTSGNWEELVk	1	Q00610	N-Term(iTRAQ8plex); K25(iTRAQ8plex)	0	3.548e-12	82.29	4.63308e-08	3	3348.65	0.750914	39.9754	0	0.950463	1.09523	1.05908
nIETIINTFHQYSVk	6	P06702	N-Term(iTRAQ8plex); K15(iTRAQ8plex)	0	3.719e-15	82.27	9.87221e-08	2	2415.34	-4.67971	38.6665	0	1.95865	2.60088	2.96207
fTASAGIQVVGDDLTVTNPk	12	P06733	N-Term(iTRAQ8plex); K20(iTRAQ8plex)	0	1.221e-14	82.21	1.00095e-07	2	2641.46	-0.891474	33.7806	0	0.90825	0.983479	0.849171
vDNALQSGNSQESVTEQDSkDSTYSLSSTLTLSk	3	P01834	N-Term(iTRAQ8plex); K20(iTRAQ8plex); K34(iTRAQ8plex)	0	1.371e-13	82.21	6.67303e-08	3	4532.32	-1.31899	32.9735	1	2.64458	2.5218	2.00054
nIDSEEVGkIASNSATAFR	3	P12111	N-Term(iTRAQ8plex); K9(iTRAQ8plex)	0	3.633e-16	82.16	9.63894e-08	2	2617.41	1.06545	30.8619	1	0.727464	0.651588	0.818514
vDIEAPDVSLEGPEGk	3	Q09666	N-Term(iTRAQ8plex); K16(iTRAQ8plex)	0	6.383e-15	82.14	1.00194e-07	2	2263.22	-3.02508	29.7232	0	0.791682	0.773936	0.681091
eSSETPDQFMTADETR	1	P16070	N-Term(iTRAQ8plex)	0	6.704e-11	82.13	7.96056e-09	2	2147.96	-3.29838	24.2439	0	0.854136	0.751358	0.819076
lATQSNEITIPVTFESR	2	P04792	N-Term(iTRAQ8plex)	0	1.88e-12	82.09	9.64106e-08	2	2210.2	0.882684	33.5986	0	0.633365	0.631406	0.677071
vLGAFSDGLAHLDNLk	168	P68871;P02042	N-Term(iTRAQ8plex); K16(iTRAQ8plex)	0	9.757e-14	82.06	1.1357e-07	2	2278.3	-0.660525	44.3723	0
sVEDAQDVSLALTQR	43	P12111	N-Term(iTRAQ8plex)	0	3.067e-13	81.96	9.52009e-08	2	1936.03	0.082144	29.9233	0	0.61517	0.504895	0.562636
aGAFDDLTELTYLYLDHNk	10	O15335	N-Term(iTRAQ8plex); K19(iTRAQ8plex)	0	6.361e-13	81.85	8.22944e-08	3	2807.46	-4.00227	47.8576	0	1.22712	1.22091	1.25072
eINLAPDSSSVVVSGLMVATk	5	P02751	N-Term(iTRAQ8plex); K21(iTRAQ8plex)	0	5.57e-10	81.73	1.32607e-07	2	2725.52	-3.94955	37.2866	0	1.98194	1.6208	1.52327
gDSIDQcALIQSIkDk	6	P12111	N-Term(iTRAQ8plex); C7(Carbamidomethyl); K14(iTRAQ8plex); K16(iTRAQ8plex)	0	2.48e-13	81.66	1.21456e-07	2	2703.5	-3.40685	32.7764	1	1.077	0.996557	0.844917
eVQLVESGGGLVQPGGSLR	11	P01766	N-Term(iTRAQ8plex)	0	2.851e-11	81.64	1.12077e-07	3	2186.2	-2.14247	31.7783	0	1.54795	1.26358	1.72153
mDVNVGDIDIEGPEGk	2	Q09666	N-Term(iTRAQ8plex); K16(iTRAQ8plex)	0	3.073e-13	81.63	7.31728e-08	2	2296.2	0.0822224	32.0665	0	0.736163	0.681092	0.590629
gLYDGPVcEVSVTPk	4	Q16555	N-Term(iTRAQ8plex); C8(Carbamidomethyl); K15(iTRAQ8plex)	0	2.916e-10	81.61	1.0181e-07	2	2229.2	-2.27203	27.3865	0	1.11982	1.20976	1.00253
lASVPAGGAVAVSAAPGSAAPAAGSAPAAAEEk	1	P05387	N-Term(iTRAQ8plex); K33(iTRAQ8plex)	0	3.592e-14	81.54	1.03114e-07	3	3382.84	-0.779884	27.9035	0	1.12015	1.09243	0.910436
lWSLNPDTGLWEEEGDFk	5	O75339	N-Term(iTRAQ8plex); K18(iTRAQ8plex)	0	8.823e-09	81.52	5.88419e-08	2	2744.39	-6.12792	43.1379	0	1.6271	1.91898	1.60881
eDIPPADLSDQVPDTESETR	4	P01024	N-Term(iTRAQ8plex)	0	1.602e-14	81.45	1.96939e-08	2	2518.2	-4.90586	27.3249	0	1.44417	1.13285	1.11504
aITIASQTNcPLYVTk	1	Q14195	N-Term(iTRAQ8plex); C10(Carbamidomethyl); K16(iTRAQ8plex)	0	2.381e-12	81.44	1.19872e-07	2	2388.33	-3.01677	29.1221	0	0.770255	0.991265	0.736524
gVDEATIIDILTk	8	P04083	N-Term(iTRAQ8plex); K13(iTRAQ8plex)	0	6.363e-10	81.4	1.09752e-07	2	1996.18	-0.817437	44.7309	0	1.00783	1.12592	0.981728
sNEDQSMGNWQIk	2	P02545	N-Term(iTRAQ8plex); K13(iTRAQ8plex)	0	1.734e-08	81.34	5.61903e-08	2	2145.09	1.12672	25.3637	0	0.742002	0.804656	0.760564
kATQQAEQLSNELATER	1	P35749	N-Term(iTRAQ8plex); K1(iTRAQ8plex)	0	9.141e-14	81.32	1.28395e-07	3	2525.38	2.44641	27.2516	1	0.450052	0.425677	0.428762
aQDEGLLSDVVPFk	2	P55084	N-Term(iTRAQ8plex); K14(iTRAQ8plex)	0	1.024e-08	81.21	1.23742e-07	2	2126.19	-2.89001	37.3719	0	0.893134	0.89526	0.875803
vADALTNAVAHVDDmPNALSALSDLHAHk	39	P69905	N-Term(iTRAQ8plex); M15(Oxidation); K29(iTRAQ8plex)	0	1.399e-15	81.16	1.03356e-07	3	3620.89	-0.502795	41.1842	0	1.17382	1.6176	1.52605
aSTNIQDTEGNTPLHLAcDEER	1	O75832	N-Term(iTRAQ8plex); C18(Carbamidomethyl)	0	9.511e-15	81.15	1.99514e-08	3	2775.31	-2.35903	26.6329	0	1.05689	0.82246	0.850855
aDGLAVIGVLMk	15	P00915	N-Term(iTRAQ8plex); K12(iTRAQ8plex)	0	3.228e-11	81.13	1.02145e-07	2	1795.09	-4.34977	39.4628	0	1.4252	1.63869	1.43224
qNcELFEQLGEYk	99	P02768	N-Term(iTRAQ8plex); C3(Carbamidomethyl); K13(iTRAQ8plex)	0	1.586e-12	81.1	6.71454e-08	2	2266.16	-2.60661	34.4926	0	2.50714	2.76236	2.60148
sNLcALcIGDEQGENk	2	P02788	N-Term(iTRAQ8plex); C4(Carbamidomethyl); C7(Carbamidomethyl); K16(iTRAQ8plex)	0	2.198e-13	81.09	6.69111e-08	2	2416.2	-2.47275	25.9231	0	1.84608	2.03741	1.81361
gQDLGQAVLDAGHSVSTLEk	1	O15230	N-Term(iTRAQ8plex); K20(iTRAQ8plex)	0	4.112e-14	81.09	1.346e-07	3	2633.43	-1.97814	34.2622	0	0.911199	0.665085	0.702315
dGScGVAYVVQEPGDYEVSVk	3	P21333	N-Term(iTRAQ8plex); C4(Carbamidomethyl); K21(iTRAQ8plex)	0	2.016e-15	81.08	6.47259e-08	2	2866.44	0.0164464	29.6334	0	0.780557	0.73526	0.698003
tVEGAGSIAAATGFVk	2	P37840	N-Term(iTRAQ8plex); K16(iTRAQ8plex)	0	8.076e-14	80.99	1.58436e-07	2	2087.19	-4.62754	30.5111	0	1.59809	1.5388	1.43421
vGDAIPAVEVFEGEPGNk	2	P30044	N-Term(iTRAQ8plex); K18(iTRAQ8plex)	0	1.488e-11	80.96	1.31074e-07	2	2436.32	-0.243784	35.1265	0	0.819819	0.837479	0.856908
aMGIMNSFVNDIFER	7	O60814;Q8N257	N-Term(iTRAQ8plex)	0	1.994e-11	80.86	4.88109e-08	2	2048.02	-0.499047	53.774	0
aAGGGAGSSEDDAQSR	1	Q9H4A6	N-Term(iTRAQ8plex)	0	1.25e-12	80.86	8.20352e-09	2	1739.81	-1.18659	12.4336	0	0.867311	0.916282	0.631359
fDEYFSQScAPGSDPR	1	P02788	N-Term(iTRAQ8plex); C9(Carbamidomethyl)	0	9.539e-09	80.83	8.24081e-09	2	2166.97	-0.643092	30.2855	0	1.91128	1.96265	1.98514
iISNAScTTNcLAPLAk	2	P04406	N-Term(iTRAQ8plex); C7(Carbamidomethyl); C11(Carbamidomethyl); K17(iTRAQ8plex)	0	2.175e-13	80.81	1.41075e-07	2	2442.33	0.43453	29.4548	0	0.940733	1.02548	0.999022
nLANTVTEEILEk	4	O60506	N-Term(iTRAQ8plex); K13(iTRAQ8plex)	0	3.068e-10	80.8	1.6261e-07	2	2082.19	-2.49503	37.2005	0	1.05951	1.10081	1.02408
vIVVGNPANTNcLTASk	1	P40925	N-Term(iTRAQ8plex); C12(Carbamidomethyl); K17(iTRAQ8plex)	0	2.427e-12	80.77	1.55362e-07	2	2366.33	0.445521	27.2484	0	0.691203	0.684105	0.615974
nTGTEAPDYLATVDVDPk	1	Q13228	N-Term(iTRAQ8plex); K18(iTRAQ8plex)	0	7.897e-10	80.77	9.63159e-08	2	2514.3	-6.90383	29.3662	0	1.13768	1.05428	0.927752
aSAGLLGAHAAAITAYALTLTk	2	P0C0L4;P0C0L5	N-Term(iTRAQ8plex); K22(iTRAQ8plex)	0	7.673e-11	80.7	1.11074e-07	2	2693.59	4.53967	43.3408	0
nTFAEVTGLSPGVTYYFk	7	P02751	N-Term(iTRAQ8plex); K18(iTRAQ8plex)	0	6.093e-12	80.68	1.5434e-07	2	2602.4	0.587276	38.526	0	1.16679	1.25833	1.38442
vAVVTYNNEVTTEIR	34	P12111	N-Term(iTRAQ8plex)	0	1.859e-10	80.57	1.39443e-07	2	2012.1	-0.00302374	56.5043	0	0.651014	0.555336	0.56352
qQNAQGGFSSTQDTVVALHALSk	1	P01023	N-Term(iTRAQ8plex); K23(iTRAQ8plex)	0	6.841e-14	80.53	1.34095e-07	3	2995.6	-1.76702	31.301	0	1.3307	1.43834	1.6361
sLADELALVDVLEDk	4	P07195	N-Term(iTRAQ8plex); K15(iTRAQ8plex)	0	1.102e-10	80.49	1.56328e-07	2	2238.26	-5.0733	44.3578	0	1.1683	1.08073	1.11601
sALYSPSDPLTLLQADTVR	1	O00391	N-Term(iTRAQ8plex)	0	1.409e-08	80.44	1.52717e-07	2	2351.28	3.16575	39.745	0	1.02702	0.995212	1.06717
dYAGVFSDAGLTFTSSSGQQTAQR	9	P01024	N-Term(iTRAQ8plex)	0	2.386e-15	80.42	4.31215e-08	2	2798.35	0.444056	35.071	0	0.736564	0.667193	0.85243
iINEPTAAAIAYGLDk	2	P11021;P11142;P54652	N-Term(iTRAQ8plex); K16(iTRAQ8plex)	0	2.215e-16	80.34	1.48876e-07	2	2268.3	-1.74657	35.1431	0
lTYAYFAGGDAGDAFDGFDFGDDPSDk	12	P02679	N-Term(iTRAQ8plex); K27(iTRAQ8plex)	0	1.586e-13	80.23	1.89684e-08	3	3442.58	-0.729314	43.2295	0	2.12532	2.656	2.34619
lGDVYVNDAFGTAHR	2	P00558;P07205	N-Term(iTRAQ8plex)	0	4.015e-10	79.94	7.9592e-08	3	1938.99	-1.43692	31.2265	0
kLLFLFLEDNELEEVPSPLPR	1	O60938	N-Term(iTRAQ8plex); K1(iTRAQ8plex)	0	2.792e-14	79.94	1.3485e-07	3	3106.76	-1.12773	48.0217	1	0.779319	0.913576	0.700546
gTEAAGAMFLEAIPMSIPPEVk	34	P01009	N-Term(iTRAQ8plex); K22(iTRAQ8plex)	0	1.871e-11	79.93	1.51929e-07	2	2867.55	-0.508202	45.1525	0	1.21273	1.38684	1.23758
sTSGGTAALGcLVk	26	P01857;P01860	N-Term(iTRAQ8plex); C11(Carbamidomethyl); K14(iTRAQ8plex)	0	6.864e-12	79.89	1.78976e-07	2	1930.08	-2.54155	27.2485	0
eQADFALEALAk	10	P35579	N-Term(iTRAQ8plex); K12(iTRAQ8plex)	0	5.859e-10	79.88	1.78875e-07	2	1914.07	-4.03355	32.2365	0	0.92346	0.981814	0.928943
sINPDEAVAYGAAVQAAILMGDk	10	P0DMV8	N-Term(iTRAQ8plex); K23(iTRAQ8plex)	0	4.247e-12	79.85	1.67175e-07	3	2912.56	-2.75133	45.2562	0	1.12789	1.14041	1.07861
sLAELGGHLDQQVEEFR	3	P06727	N-Term(iTRAQ8plex)	0	9.58e-14	79.8	1.15184e-07	2	2232.16	1.75729	35.1512	0	1.44589	2.2674	2.09401
lTFScLGGSDNFk	2	Q15185	N-Term(iTRAQ8plex); C5(Carbamidomethyl); K13(iTRAQ8plex)	0	1.193e-11	79.8	1.3508e-07	2	2054.08	-2.82211	31.7318	0	1.17818	1.23123	1.02759
lGAASLGAEDPETQVVLINAVk	1	Q9Y490	N-Term(iTRAQ8plex); K22(iTRAQ8plex)	0	1.056e-10	79.74	1.67217e-07	2	2803.6	0.15824	36.1293	0	0.885704	0.884201	0.884083
lAPITSDPTEATAVGAVEASFk	4	P14618	N-Term(iTRAQ8plex); K22(iTRAQ8plex)	0	1.983e-12	79.73	1.93674e-07	2	2783.53	0.812694	38.1399	0	1.25413	1.28794	1.22792
dIVMTQSPDSLAVSLGER	3	P01625	N-Term(iTRAQ8plex)	0	1.575e-11	79.61	1.2307e-07	3	2222.16	-3.53629	33.1958	0	1.88327	1.14815	1.41335
cQYTFSVASPNESScPEQSQAMSVIHNLQR	1	Q99972	N-Term(iTRAQ8plex); C1(Carbamidomethyl); C15(Carbamidomethyl)	0	1.955e-12	79.59	2.19801e-08	3	3759.74	-0.708973	36.0095	0	0.87834	1.19722	1.17071
lVEALcAEHQINLIk	3	P25398	N-Term(iTRAQ8plex); C6(Carbamidomethyl); K15(iTRAQ8plex)	0	1.357e-13	79.56	1.89233e-07	2	2359.36	-3.09362	37.7861	0	0.872112	0.94284	0.851845
eAGAGGLAIAVEGPSk	4	P21333	N-Term(iTRAQ8plex); K16(iTRAQ8plex)	0	1.077e-13	79.51	1.93103e-07	2	2035.15	-5.14607	26.0751	0	0.807998	0.881266	0.746228
vIISAPSADAPMFVMGVNHEk	12	P04406	N-Term(iTRAQ8plex); K21(iTRAQ8plex)	0	9.716e-11	79.45	1.75359e-07	2	2821.51	-3.41153	36.633	0	0.911121	0.886676	0.864303
sFEGLGQLEVLTLDHNQLQEVk	1	P35858	N-Term(iTRAQ8plex); K22(iTRAQ8plex)	0	3.591e-14	79.44	1.70644e-07	3	3105.7	-0.919032	40.9293	0	2.47714	2.44254	2.48569
vIEHIMEDLDTNADk	38	P06702	N-Term(iTRAQ8plex); K15(iTRAQ8plex)	0	6.979e-13	79.41	1.6839e-07	2	2351.24	0.727264	45.5832	0	1.89479	2.17515	2.076
aELQHIATDDNLVFTVPEFR	13	P12111	N-Term(iTRAQ8plex)	0	2.402e-09	79.41	1.52353e-07	2	2619.38	3.54815	39.2194	0	0.934277	0.802627	0.917706
sDDEVDDPAVELk	14	P12111	N-Term(iTRAQ8plex); K13(iTRAQ8plex)	0	4.589e-10	79.36	1.30942e-07	2	2040.06	-0.29307	24.9128	0	0.639921	0.675786	0.57935
aTVAPEDVSEVIFGHVLAAGcGQNPVR	2	Q9BWD1	N-Term(iTRAQ8plex); C21(Carbamidomethyl)	0	2.551e-12	79.34	1.41441e-07	3	3097.61	1.06335	44.2212	0	0.87259	0.920362	0.940885
iGTDGTQVAmVQFTDDPR	1	Q05707	N-Term(iTRAQ8plex); M10(Oxidation)	0	8.941e-09	79.3	7.81307e-08	2	2271.13	1.67771	27.7495	0	0.912059	0.905856	0.887234
lAAVALINAAIQk	4	P46940	N-Term(iTRAQ8plex); K13(iTRAQ8plex)	0	4.861e-13	79.27	7.27571e-08	2	1904.21	-3.12104	44.2585	0	0.848551	0.927207	0.977641
rPGGEPSPEGTTGQSYNQYSQR	3	P02751	N-Term(iTRAQ8plex)	0	5.843e-16	79.24	3.69285e-08	3	2700.28	-2.75471	19.3581	0	0.704977	0.66268	0.763562
nQLTSNPENTVFDAk	1	P11021	N-Term(iTRAQ8plex); K15(iTRAQ8plex)	0	3.35e-12	79.24	1.75113e-07	2	2286.21	-4.09638	26.0681	0	1.50577	1.65008	1.49475
iEDEQALGIQLQk	1	Q9UKX2	N-Term(iTRAQ8plex); K13(iTRAQ8plex)	0	2.787e-09	79.22	2.28577e-07	2	2093.2	-4.17253	30.5479	0	0.724185	0.734017	0.646904
tcVDVNEcDLNPNIcLSGTcENTk	1	P35555	N-Term(iTRAQ8plex); C2(Carbamidomethyl); C8(Carbamidomethyl); C15(Carbamidomethyl); C20(Carbamidomethyl); K24(iTRAQ8plex)	0	3.02e-12	79.15	2.37156e-08	3	3421.59	-1.00399	28.8247	0	1.87712	1.94827	1.86605
dNHLLGTFDLTGIPPAPR	4	P11021	N-Term(iTRAQ8plex)	0	3.13e-14	79.14	2.0479e-07	3	2238.21	-1.66895	35.061	0	1.17288	1.12892	1.28034
vPVAVQGEDTVQSLTQGDGVAk	7	P01024	N-Term(iTRAQ8plex); K22(iTRAQ8plex)	0	2.796e-12	79.1	2.01149e-07	2	2806.54	1.50298	31.9355	0	2.01365	1.74152	1.64843
yGFcEAADQFHVLDEVR	2	P07360	N-Term(iTRAQ8plex); C4(Carbamidomethyl)	0	4.131e-16	79.05	3.48464e-08	2	2360.13	-0.362817	35.6441	0	2.07907	2.29817	2.24025
aFQTVVLDPEGDAQIDPNWVVLNQGR	1	P49747	N-Term(iTRAQ8plex)	0	6.878e-13	78.97	1.61626e-07	3	3185.65	0.387645	40.0103	0	1.43443	1.84842	1.96709
tVQQPTESEPVTINIQDLLScSNFAVQHR	2	O00339	N-Term(iTRAQ8plex); C21(Carbamidomethyl)	0	1.078e-07	78.89	1.70441e-07	3	3615.85	2.60518	43.2752	0	0.864179	0.886841	1.09606
eRPLNVFcDmETDGGGWLVFQR	1	P22105	N-Term(iTRAQ8plex); C8(Carbamidomethyl); M10(Oxidation)	0	2.291e-10	78.78	5.36358e-08	3	2946.41	-1.96635	39.1605	0	0.689967	0.776779	0.733991
nPLGEGPVSNTVAFSTESADPR	1	Q7Z7G0	N-Term(iTRAQ8plex)	0	6.134e-12	78.76	9.77884e-08	2	2549.27	-1.91116	29.9317	0	0.492254	0.443364	0.463567
iVVLMLTGEVPEQQLEEAQR	9	P12111	N-Term(iTRAQ8plex)	0	2.183e-15	78.76	2.44138e-07	2	2586.41	-1.93301	47.3755	0	0.98962	1.06952	0.996911
gTVAcGQPPVVENAk	2	P13611	N-Term(iTRAQ8plex); C5(Carbamidomethyl); K15(iTRAQ8plex)	0	2.744e-08	78.75	2.10696e-07	2	2135.17	-2.89583	20.345	0	1.01004	1.0062	0.944377
aQPVQVAEGSEPDGFWEALGGk	4	P06396	N-Term(iTRAQ8plex); K22(iTRAQ8plex)	0	1.803e-13	78.7	1.72667e-07	3	2880.49	-2.72152	36.5909	0	1.10837	1.14695	1.11844
mQQNIQELEEQLEEEESAR	2	P35579	N-Term(iTRAQ8plex)	0	6.376e-15	78.59	6.29523e-08	2	2637.27	2.08782	40.0797	0	1.03017	0.745858	0.739227
gNDISSGTVLSDYVGSGPPk	2	P30086	N-Term(iTRAQ8plex); K20(iTRAQ8plex)	0	1.696e-13	78.57	1.78609e-07	2	2558.34	-6.72728	29.6515	0	0.936167	0.966285	0.873979
qLTLLGGPTPNTGAALEFVLR	6	P12111	N-Term(iTRAQ8plex)	0	2.475e-11	78.55	2.35288e-07	3	2472.41	-2.21182	44.0273	0	0.768078	0.573563	0.624683
sTGEAFVQFASQEIAEk	4	P31943;P55795	N-Term(iTRAQ8plex); K17(iTRAQ8plex)	0	1.721e-13	78.51	2.00119e-07	2	2450.29	-3.62678	38.2885	0
vQLSNDFDEYIMAIEQTIk	6	P01024	N-Term(iTRAQ8plex); K19(iTRAQ8plex)	0	2.567e-10	78.43	2.33267e-07	2	2865.52	1.50348	52.5859	0	1.62374	1.96364	1.7434
gTGGVDTAAVGGVFDVSNADR	2	P12277	N-Term(iTRAQ8plex)	0	3.168e-15	78.39	1.15902e-07	2	2269.14	3.43269	30.0475	0	0.75371	0.54851	0.660114
iDNSQVESGSLEDDWDFLPPkk	1	P27797	N-Term(iTRAQ8plex); K21(iTRAQ8plex); K22(iTRAQ8plex)	0	1.674e-11	78.34	2.24229e-07	3	3431.82	2.68767	35.3198	1	1.15056	1.28032	1.08959
vVDkIDVcPENAEVTLTDFR	40	P49747	N-Term(iTRAQ8plex); K4(iTRAQ8plex); C8(Carbamidomethyl)	0	3.613e-13	78.22	2.29758e-07	2	2928.55	-1.97115	36.2358	1	1.09227	1.115	1.05154
gLGTDEDSLIEIIcSR	17	P07355	N-Term(iTRAQ8plex); C14(Carbamidomethyl)	0	1.672e-11	78.17	1.38689e-07	3	2082.07	-1.36787	40.8218	0	0.704236	0.660441	0.69093
eQQEAIEHIDEVQNEIDR	3	Q01105	N-Term(iTRAQ8plex)	0	7.064e-15	78.13	8.84439e-08	2	2499.23	-0.0741597	31.6751	0	1.3936	1.71346	2.04474
gVVPLAGTDGETTTQGLDGLSER	4	P09972	N-Term(iTRAQ8plex)	0	1.384e-11	78.03	1.73925e-07	2	2577.32	-3.29176	30.0285	0	0.856767	0.581553	0.81476
iEEGVPQFLVLISSGk	52	P12111	N-Term(iTRAQ8plex); K16(iTRAQ8plex)	0	2.961e-11	78.02	2.51629e-07	2	2324.36	-1.96184	49.347	0	0.613134	0.682561	0.703561
fSmLVAAIQSAGLTETLNR	6	Q15582	N-Term(iTRAQ8plex); M3(Oxidation)	0	2.236e-13	77.97	2.61724e-07	3	2342.27	-0.789049	49.8642	0	0.54011	0.472904	0.487932
tAFDEAIAELDTLNEESYk	2	P31946	N-Term(iTRAQ8plex); K19(iTRAQ8plex)	0	5.492e-13	77.93	1.72339e-07	2	2767.41	-1.97106	44.7652	0	1.00208	1.1427	0.979355
eVGTPHGIILDSVDAAFIcPGSSR	30	P02790	N-Term(iTRAQ8plex); C19(Carbamidomethyl)	0	1.041e-11	77.88	2.06921e-07	2	2802.44	-1.70534	39.5926	0	1.11842	1.09627	1.31013
nLPEDAIHTMIENLQPETk	15	Q99715	N-Term(iTRAQ8plex); K19(iTRAQ8plex)	0	4.17e-15	77.85	2.5101e-07	2	2801.49	-2.97934	41.2781	0	0.994604	1.01462	0.94609
sGPVEDFVSLAMVGGHLEFR	9	P98160	N-Term(iTRAQ8plex)	0	3.855e-10	77.84	1.6937e-07	2	2451.27	0.485993	47.708	0	1.1142	1.14535	1.16386
lLDNWDSVTSTFSk	50	P02647	N-Term(iTRAQ8plex); K14(iTRAQ8plex)	0	2.504e-11	77.81	2.59956e-07	2	2221.2	-0.118369	40.9867	0	2.73898	2.97317	2.80099
aYSDPSTGEPATYGELQQR	1	Q15149	N-Term(iTRAQ8plex)	0	9.053e-14	77.79	7.56853e-08	2	2374.15	-0.389988	23.7033	0	0.719411	0.6441	0.56205
gDELADSALEIFk	3	Q15582	N-Term(iTRAQ8plex); K13(iTRAQ8plex)	0	2.263e-11	77.71	2.57539e-07	2	2016.1	-4.537	39.1347	0	1.0521	1.0326	1.12898
iQGTLEDQIISANPLLEAFGNAk	2	Q9UKX2	N-Term(iTRAQ8plex); K23(iTRAQ8plex)	0	4.538e-11	77.69	2.85112e-07	4	3050.69	-2.94017	49.3215	0	0.544151	0.528728	0.604919
lQETSNWLLSQQQADGSFQDLSPVIHR	2	P0C0L5	N-Term(iTRAQ8plex)	0	1.574e-10	77.69	1.65109e-07	3	3401.72	-4.62925	40.6899	0	1.14597	1.25471	1.4249
gEVQAMLGQSTEELR	3	P02649	N-Term(iTRAQ8plex)	0	6.051e-10	77.63	1.8035e-07	3	1952	-1.98764	31.1447	0	2.15672	2.20176	2.17039
qAEmEGAVQSIQGELSk	2	Q6NZI2	N-Term(iTRAQ8plex); M4(Oxidation); K17(iTRAQ8plex)	0	8.048e-10	77.61	2.24528e-07	2	2429.28	1.62228	27.7812	0	1.08059	1.11045	1.09647
aDGEYWLGLQNMHLLTLk	2	P55083	N-Term(iTRAQ8plex); K18(iTRAQ8plex)	0	1.42e-15	77.61	3.06016e-07	2	2710.49	2.67835	41.542	0	0.727989	0.933025	0.804225
lLTPITTLTSEQIQk	27	P12111	N-Term(iTRAQ8plex); K15(iTRAQ8plex)	0	1.326e-11	77.57	2.35354e-07	2	2294.37	-2.85704	39.0923	0	0.630578	0.625776	0.530916
kDNcVTVPNSGQEDVDR	12	P49747	N-Term(iTRAQ8plex); K1(iTRAQ8plex); C4(Carbamidomethyl)	0	1.929e-11	77.56	1.85911e-07	2	2541.28	-1.49265	19.0496	1	1.02021	1.10199	1.03399
tAGPLESSETEEASQLk	2	Q9P2E9	N-Term(iTRAQ8plex); K17(iTRAQ8plex)	0	6.785e-12	77.56	2.38528e-07	2	2385.25	-3.90441	24.2592	0	1.16034	1.06567	1.05604
iAQLEEELEEEQGNMEAMSDR	1	P35749	N-Term(iTRAQ8plex)	0	5.016e-13	77.55	3.60374e-08	2	2755.27	-0.781468	44.5683	0	0.566917	0.516143	1.66413
aQNLYQELLTQEGQASFQGLk	2	P04114	N-Term(iTRAQ8plex); K21(iTRAQ8plex)	0	1.899e-10	77.52	2.81447e-07	2	2974.6	-2.72485	39.5479	0	2.45467	2.87538	2.81035
iYAMEISDNPGEHELGEPEFR	2	Q8IUX7	N-Term(iTRAQ8plex)	0	2.451e-07	77.46	7.17893e-08	4	2737.31	-0.692718	35.7661	0	0.848851	0.715059	0.896221
nFPPSQDASGDLYTTSSQLTLPATQcLAGk	5	P01876	N-Term(iTRAQ8plex); C26(Carbamidomethyl); K30(iTRAQ8plex)	0	1.787e-13	77.43	1.7891e-07	3	3776.92	-1.32053	34.163	0	1.45694	1.60212	1.51596
yTPVQQGPVGVNVTYGGDPIPk	3	P21333	N-Term(iTRAQ8plex); K22(iTRAQ8plex)	0	6.752e-12	77.33	2.74616e-07	2	2894.59	-0.532146	30.02	0	0.978897	1.04775	0.957042
sGEGDTGcGELVWVGEPLTLR	2	Q99972	N-Term(iTRAQ8plex); C8(Carbamidomethyl)	0	2.905e-16	77.32	1.8628e-07	2	2536.28	6.57216	37.2579	0	0.867797	0.930032	1.01732
sPVGVQPILNEHTFcAGMSk	12	P00738	N-Term(iTRAQ8plex); C15(Carbamidomethyl); K20(iTRAQ8plex)	0	1.647e-13	77.29	2.70625e-07	2	2780.47	-0.0489063	31.4626	0	1.96834	1.81957	1.80399
mVVESAYEVIk	2	P07195	N-Term(iTRAQ8plex); K11(iTRAQ8plex)	0	8.207e-10	77.28	3.10533e-07	2	1876.06	-4.58715	33.2497	0	0.979554	1.11189	0.994819
eADIDGDGQVNYEEFVQMMTAk	10	P62158	N-Term(iTRAQ8plex); K22(iTRAQ8plex)	0	9.232e-10	77.27	8.90622e-08	3	3098.49	0.760331	42.9571	0	0.859244	0.924091	0.861884
gQDHcGIESEVVAGIPR	2	P07858	N-Term(iTRAQ8plex); C5(Carbamidomethyl)	0	5.165e-13	77.23	1.22056e-07	2	2128.07	-1.4679	28.3741	0	1.47164	1.6381	1.76212
iDVcPENAEVTLTDFR	38	P49747	N-Term(iTRAQ8plex); C4(Carbamidomethyl)	0	6.295e-09	77.18	1.48355e-07	3	2183.09	-0.437737	37.4283	0	1.01696	1.00746	0.949843
eLVASSPEMGQDFDHVTLLR	1	P11277	N-Term(iTRAQ8plex)	0	2.718e-12	77.1	1.97909e-07	3	2548.3	-1.63114	36.1082	0	1.01776	1.34794	1.31991
vSVVANTPSGPVEAFDFDEYQPEMLEk	6	P12111	N-Term(iTRAQ8plex); K27(iTRAQ8plex)	0	1.15e-11	77.03	1.86264e-07	3	3606.81	-0.355528	39.9659	0	0.565605	0.54179	0.576844
tTPPVLDSDGSFFLYSk	54	P01857	N-Term(iTRAQ8plex); K17(iTRAQ8plex)	0	4.998e-14	77.02	2.93942e-07	2	2482.33	-1.29636	35.2923	0	1.45874	1.61748	1.74186
qVVESAYEVIk	3	P00338	N-Term(iTRAQ8plex); K11(iTRAQ8plex)	0	3.756e-09	76.93	3.41665e-07	2	1873.08	-6.8827	30.5913	0	1.21485	1.31695	1.24108
sLFTDLEAENDVLHcVAFAVPk	10	P01023	N-Term(iTRAQ8plex); C15(Carbamidomethyl); K22(iTRAQ8plex)	0	4.459e-09	76.87	2.85769e-07	2	3083.63	-1.63894	45.6369	0	1.67046	1.91839	1.75708
iVITGDGDIDHDQALAQAIR	2	O43491	N-Term(iTRAQ8plex)	0	1.532e-13	76.85	3.19101e-07	3	2425.29	-2.12137	32.9831	0	0.69962	0.718589	0.779508
gLEQLLVGGSHLk	50	P12109	N-Term(iTRAQ8plex); K13(iTRAQ8plex)	0	1.181e-10	76.8	3.56225e-07	2	1959.18	-3.68699	37.5117	0	0.560303	0.575206	0.55376
tELEDTLDSTAAQQELR	2	P35579	N-Term(iTRAQ8plex)	0	1.166e-15	76.77	1.46213e-07	2	2224.12	-2.25923	31.0891	0	0.904506	0.844503	0.852091
aGAFcLSEDAGLGISSTASLR	22	P01023	N-Term(iTRAQ8plex); C5(Carbamidomethyl)	0	1.613e-13	76.76	1.90831e-07	3	2387.21	-3.13879	58.4094	0	1.30843	1.26588	1.33973
sAGWNIPIGLLYcDLPEPR	15	P02787	N-Term(iTRAQ8plex); C13(Carbamidomethyl)	0	6.369e-14	76.76	2.79393e-07	2	2475.29	-2.66968	45.5404	0	1.50263	1.28754	1.33886
wGDAGAEYVVESTGVFTTMEk	38	P04406	N-Term(iTRAQ8plex); K21(iTRAQ8plex)	0	1.055e-10	76.75	1.77533e-07	2	2885.44	-1.87643	43.1691	0	0.919747	1.01756	0.923328
gLGTDEDTIIDIITHR	3	P08133	N-Term(iTRAQ8plex)	0	5.969e-09	76.72	2.99004e-07	3	2073.11	-2.59136	41.5774	0	1.01846	0.834975	1.00612
lISLTDENALSGNEELTVk	1	P14625	N-Term(iTRAQ8plex); K19(iTRAQ8plex)	0	5.773e-10	76.7	3.44212e-07	2	2654.45	-6.87034	35.6052	0	1.12562	1.17661	1.04211
eQcTAGAGccLQPATGR	1	P24821	N-Term(iTRAQ8plex); C3(Carbamidomethyl); C9(Carbamidomethyl); C10(Carbamidomethyl)	0	9.791e-14	76.62	2.72214e-08	2	2140.98	-2.65963	18.034	0	0.924809	0.687404	0.756979
gPPGPMGPPGLAGPPGESGR	2	P02452	N-Term(iTRAQ8plex)	0	2.622e-12	76.55	2.36801e-07	2	2089.08	-0.0936184	25.2074	0	0.658363	0.545749	0.750669
iLLQGTPVAQMTEDAVDAER	6	P01024	N-Term(iTRAQ8plex)	0	3.141e-11	76.53	2.76802e-07	2	2461.29	-1.59848	39.9866	0	1.21951	1.26063	1.16931
lVQIEYALAAVAGGAPSVGIk	4	P25787	N-Term(iTRAQ8plex); K21(iTRAQ8plex)	0	4.83e-09	76.5	1.93649e-07	2	2635.57	2.63903	52.7924	0	1.02271	1.2909	1.13367
aTEmVEVGADDDEGGAER	1	Q6NZI2	N-Term(iTRAQ8plex); M4(Oxidation)	0	3.853e-12	76.49	2.23857e-08	2	2170.97	-1.14175	19.355	0	1.01876	0.868281	0.896318
nFINSPVAQADWAAk	1	P35749	N-Term(iTRAQ8plex); K15(iTRAQ8plex)	0	2.41e-11	76.41	3.6341e-07	2	2240.21	-6.91589	30.8169	0	0.562826	0.546532	0.486123
aAQVTIQSSGTFSSk	16	P01023	N-Term(iTRAQ8plex); K15(iTRAQ8plex)	0	3.731e-12	76.37	3.76e-07	2	2120.17	-3.03149	23.2615	0	1.2143	1.34699	1.34789
vAEQTPLSALYLASLIk	1	P30837	N-Term(iTRAQ8plex); K17(iTRAQ8plex)	0	3.413e-07	76.37	2.54896e-07	2	2425.45	-2.51108	46.3839	0	0.776388	0.810724	0.700789
qTSGGPVDASSEYQQELER	1	P18859	N-Term(iTRAQ8plex)	0	1.274e-10	76.36	9.24826e-08	2	2385.14	-2.13147	24.5985	0	1.00885	0.877076	0.784429
aLGALVDScAPGLcPDWDSWDASkPVTNAR	3	P21333	N-Term(iTRAQ8plex); C9(Carbamidomethyl); C14(Carbamidomethyl); K24(iTRAQ8plex)	0	1.613e-13	76.24	2.1035e-07	3	3837.93	3.08857	40.8855	0	0.694732	0.773316	0.727483
eANVAcLDLGFQQGADTQR	1	P05156	N-Term(iTRAQ8plex); C6(Carbamidomethyl)	0	1.075e-15	76.12	1.27058e-07	2	2397.17	-4.40261	30.6181	0	2.07636	2.10345	1.94345
vQNVcAQGEDILNk	1	P02549	N-Term(iTRAQ8plex); C5(Carbamidomethyl); K14(iTRAQ8plex)	0	2.033e-09	76.1	3.71888e-07	2	2196.19	-2.04294	27.679	0	1.15717	1.27656	1.20592
lEGVLAEVAQHYQDTLIR	8	P46940	N-Term(iTRAQ8plex)	0	3.889e-15	76.07	4.18957e-07	3	2359.29	-1.72429	51.3976	0	0.936119	0.971653	0.99102
lLGNVLVcVLAHHFGk	13	P68871	N-Term(iTRAQ8plex); C8(Carbamidomethyl); K16(iTRAQ8plex)	0	2.791e-13	76.05	3.81161e-07	3	2385.39	-6.65848	47.6774	0	0.966824	1.09535	0.92904
lLSTLFANYAGADAPIEk	2	P12883	N-Term(iTRAQ8plex); K18(iTRAQ8plex)	0	2.77e-08	76.05	3.89852e-07	2	2502.4	-1.52885	46.6343	0	0.353551	0.43547	0.356057
nDYATMLPDSTEIDQDTINR	3	P12110	N-Term(iTRAQ8plex)	0	1.887e-12	76.04	1.03288e-07	2	2616.24	1.07644	31.4299	0	0.515894	0.372098	0.432839
qEYDESGPSIVHR	3	Q9BYX7;P60709;P0CG38;P0CG39;A5A3E0	N-Term(iTRAQ8plex)	0	1.383e-08	76.01	1.09016e-07	3	1820.9	-3.22725	19.6359	0
dHGETAFAVYDk	3	P24821	N-Term(iTRAQ8plex); K12(iTRAQ8plex)	0	5.26e-10	76.01	2.78178e-07	2	1961.02	-1.17393	21.319	0	0.922688	0.95981	1.01626
sWVNQMESQTGEASk	1	P46940	N-Term(iTRAQ8plex); K15(iTRAQ8plex)	0	1.215e-10	75.99	1.98896e-07	2	2290.16	-1.57718	27.7906	0	0.887309	0.910138	0.756222
vDVEVPDVSLEGPEGk	3	Q09666	N-Term(iTRAQ8plex); K16(iTRAQ8plex)	0	4.154e-13	75.94	3.74384e-07	2	2277.23	-4.62559	30.7568	0	0.761654	0.758054	0.614586
nADPAELEQIVLSPAFILAAESLPk	8	P12111	N-Term(iTRAQ8plex); K25(iTRAQ8plex)	0	8.181e-07	75.85	3.99124e-07	2	3244.82	-4.09881	56.155	0	0.505005	0.464375	0.382783
kVADALTNAVAHVDDMPNALSALSDLHAHk	50	P69905	N-Term(iTRAQ8plex); K1(iTRAQ8plex); K30(iTRAQ8plex)	0	3.124e-17	75.78	3.63331e-07	5	4037.2	-0.8797	42.962	1	1.16664	2.2648	1.97938
dAQDVQASQAEADQQQTR	2	Q9P2E9	N-Term(iTRAQ8plex)	0	7.529e-15	75.71	9.66724e-08	2	2293.09	-2.60345	16.9413	0	1.21623	0.772256	0.840802
iAEFTTNLTEEEEk	2	P35579	N-Term(iTRAQ8plex); K14(iTRAQ8plex)	0	9.807e-12	75.65	3.36254e-07	2	2262.19	-1.22639	35.8525	0	1.04476	1.06832	0.950271
yLPDTLLLEEcGLLR	1	P21964	N-Term(iTRAQ8plex); C11(Carbamidomethyl)	0	3.111e-07	75.64	4.96674e-07	2	2109.14	-6.0189	43.7028	0	0.91751	0.859609	0.775244
gGPGSAVSPYPTFNPSSDVAALHk	10	P04083	N-Term(iTRAQ8plex); K24(iTRAQ8plex)	0	6.663e-13	75.52	4.71313e-07	4	2964.56	-1.51464	32.3854	0	0.940212	0.948222	0.990857
lYIGLAGLATDVQTVAQR	1	P49720	N-Term(iTRAQ8plex)	0	2.517e-11	75.46	4.66492e-07	3	2193.25	-2.44005	47.0678	0	1.01696	0.755508	1.1195
gLEEGQAQAGQcPSLEGR	4	Q9Y6C2	N-Term(iTRAQ8plex); C12(Carbamidomethyl)	0	6.438e-15	75.41	1.45309e-07	2	2191.07	1.56246	21.8597	0	0.901832	0.919528	0.843721
iIEVVDAIMTTAQSHQR	5	Q01813	N-Term(iTRAQ8plex)	0	2.322e-12	75.4	4.29721e-07	3	2216.2	-1.7519	56.1731	0	1.23172	1.23705	1.47959
fAIQDISVEETSAk	1	P12814;P35609;O43707	N-Term(iTRAQ8plex); K14(iTRAQ8plex)	0	1.044e-12	75.32	4.52398e-07	2	2146.18	-3.80758	31.0481	0
gIVDQSQQAYQEAFEISk	3	P63104	N-Term(iTRAQ8plex); K18(iTRAQ8plex)	0	9.269e-12	75.31	3.59219e-07	2	2649.39	-3.1612	33.1632	0	1.03247	0.995506	0.927994
aTTVTGTPcQDWAAQEPHR	4	P00747	N-Term(iTRAQ8plex); C9(Carbamidomethyl)	0	4.994e-10	75.31	1.3986e-07	2	2430.18	1.55324	24.57	0	1.51441	1.69116	1.80233
qSLGELIGTLNAAk	4	P60174	N-Term(iTRAQ8plex); K14(iTRAQ8plex)	0	1.057e-10	75.3	5.43022e-07	2	2023.19	-5.4698	37.4064	0	0.920239	0.99901	0.978
lQNEIEDLMVDVER	3	P12883	N-Term(iTRAQ8plex)	0	1.741e-11	75.27	2.42191e-07	2	2007.03	-3.06418	48.3763	0	0.420685	0.362746	0.412457
eSISVSSEQLAQFR	3	P00915	N-Term(iTRAQ8plex)	0	6.504e-09	75.27	3.07567e-07	3	1885	-0.636948	28.8184	0	1.26978	1.55475	1.57683
fNPNAIGVPQPYLNk	14	O75339	N-Term(iTRAQ8plex); K15(iTRAQ8plex)	0	1.532e-07	75.16	5.39477e-07	2	2280.29	-1.35287	32.3469	0	1.42024	1.48746	1.53234
tVLGTPEVLLGALPGAGGTQR	2	P40939	N-Term(iTRAQ8plex)	0	8.274e-14	75.09	5.04879e-07	2	2311.33	0.57734	39.9452	0	0.73541	0.724383	0.477999
tcVADESAENcDk	78	P02768	N-Term(iTRAQ8plex); C2(Carbamidomethyl); C11(Carbamidomethyl); K13(iTRAQ8plex)	0	1.299e-12	75.02	7.71198e-08	2	2106.99	0.494864	17.4986	0	2.09873	2.21828	1.9537
nTVMEcDAcGMQQSVR	10	P49747	N-Term(iTRAQ8plex); C6(Carbamidomethyl); C9(Carbamidomethyl)	0	8.356e-10	74.95	3.19132e-08	3	2189.97	-0.418345	17.4676	0	0.829939	0.746113	0.830835
dVASLSSQLQDTQELLQEETR	1	P35749	N-Term(iTRAQ8plex)	0	1.687e-12	74.86	3.42917e-07	3	2694.37	-2.14495	39.5991	0	0.951744	0.783521	0.736061
gVAALTSDPAVQAIVLDTASDVLDk	3	Q9Y490	N-Term(iTRAQ8plex); K25(iTRAQ8plex)	0	6.198e-08	74.86	5.17642e-07	2	3077.72	-1.21898	49.425	0	0.835773	0.963171	0.964138
dLEEATLQHEATAAALR	2	P12883	N-Term(iTRAQ8plex)	0	1.061e-11	74.81	3.70014e-07	3	2143.12	-3.67267	29.9712	0	0.548143	0.349687	0.334903
sGAQATWTELPWPHEk	6	P02790	N-Term(iTRAQ8plex); K16(iTRAQ8plex)	0	4.59e-13	74.76	4.61189e-07	2	2446.29	-3.45879	31.6743	0	2.05461	2.3926	2.48224
dIPTNSPELEETLTHTITk	5	P01042	N-Term(iTRAQ8plex); K19(iTRAQ8plex)	0	1.154e-09	74.74	6.16079e-07	2	2747.5	1.46104	33.6864	0	2.12967	2.18037	2.29783
gEIGAVGNAGPAGPAGPR	6	P08123	N-Term(iTRAQ8plex)	0	1.827e-11	74.72	4.03058e-07	3	1852	1.55308	21.5862	0	0.486475	0.385816	0.453264
dTLQEANDILNNLk	3	P11047	N-Term(iTRAQ8plex); K14(iTRAQ8plex)	0	7.217e-08	74.62	5.17716e-07	2	2209.22	-4.49383	39.5986	0	0.918898	1.04586	0.881866
fLASVSTVLTSk	104	P69905	N-Term(iTRAQ8plex); K12(iTRAQ8plex)	0	6.926e-11	74.61	5.22368e-07	2	1861.12	-1.16203	57.704	0	1.38503	1.71131	1.54089
gVPGPPGAVGPAGk	10	P02452	N-Term(iTRAQ8plex); K14(iTRAQ8plex)	0	5.664e-06	74.52	6.60453e-07	2	1769.04	-7.668	25.7274	0	0.835223	0.71138	0.687073
vLVTVEEDDTIMEELVDNHGk	1	Q9NR45	N-Term(iTRAQ8plex); K21(iTRAQ8plex)	0	3.687e-11	74.5	4.59483e-07	3	2993.55	-3.25978	47.2756	0	1.28715	1.16433	1.26909
gVDEVTIVNILTNR	18	P07355	N-Term(iTRAQ8plex)	0	1.133e-08	74.48	6.0062e-07	3	1847.05	-2.07155	39.8718	0	0.830964	0.835461	0.874834
aGVTAHTQVLAEER	2	Q13214	N-Term(iTRAQ8plex)	0	1.011e-08	74.46	5.42516e-07	3	1785.97	-2.56475	20.8002	0	1.43383	1.27908	1.53592
nLEPEWAAAASEVk	2	Q15084	N-Term(iTRAQ8plex); K14(iTRAQ8plex)	0	6.336e-13	74.44	4.74869e-07	2	2123.15	-6.15288	31.7185	0	1.0259	0.961603	0.862048
lSLESLTSYFSIESSTk	2	P04114	N-Term(iTRAQ8plex); K17(iTRAQ8plex)	0	9.901e-09	74.43	5.08416e-07	2	2500.35	-4.38827	44.8143	0	2.15348	2.51753	2.15968
lFVSGAcDASAk	1	P62873	N-Term(iTRAQ8plex); C7(Carbamidomethyl); K12(iTRAQ8plex)	0	4.522e-10	74.4	4.55663e-07	2	1833.99	-5.18423	24.7152	0	0.908893	0.922973	0.740298
dIQMTQSPSSVSASVGDR	2	P01611	N-Term(iTRAQ8plex)	0	4.496e-13	74.37	2.5226e-07	2	2169.07	-2.36641	23.9655	0	1.51801	1.19703	1.36406
dMTSEQLDDILk	2	P05023	N-Term(iTRAQ8plex); K12(iTRAQ8plex)	0	7.029e-09	74.37	4.40542e-07	2	2016.07	-5.83889	31.7728	0	1.03472	1.12069	1.03306
eILVGDVGQTVDDPYATFVk	6	P23528	N-Term(iTRAQ8plex); K20(iTRAQ8plex)	0	1.028e-11	74.29	5.73483e-07	2	2774.5	-3.23398	38.0539	0	1.03572	1.02719	1.03121
aGkPVIcATQMLESMIk	6	P14618	N-Term(iTRAQ8plex); K3(iTRAQ8plex); C7(Carbamidomethyl); K17(iTRAQ8plex)	0	1.312e-12	74.25	5.93823e-07	2	2789.58	-2.1946	42.8692	0	0.89165	0.970394	0.867162
nVQAEEMVEFSSGLk	6	P25705	N-Term(iTRAQ8plex); K15(iTRAQ8plex)	0	3.895e-12	74.23	4.96507e-07	2	2276.19	-6.52143	33.0326	0	1.00633	1.11689	1.08872
gFGGLTGQIVAALSTAk	8	Q92954	N-Term(iTRAQ8plex); K17(iTRAQ8plex)	0	1.771e-14	74.2	5.51275e-07	2	2199.29	-1.81679	45.9558	0	1.97319	2.13438	2.01855
iEDLSQQAQLAAAEk	1	Q13765	N-Term(iTRAQ8plex); K15(iTRAQ8plex)	0	2.492e-10	74.14	6.59168e-07	2	2223.24	-2.39478	32.2893	0	1.96496	1.59609	1.2867
aALEYLEDIDLk	1	Q9BRX8	N-Term(iTRAQ8plex); K12(iTRAQ8plex)	0	9.382e-10	74.13	6.54892e-07	2	2001.13	-4.18361	41.3633	0	0.743237	0.743447	0.711994
mATNAAAQNAIk	2	Q9Y490	N-Term(iTRAQ8plex); K12(iTRAQ8plex)	0	4.291e-10	74.11	7.14197e-07	2	1812.02	-2.97345	19.5284	0	0.97023	1.0433	0.923946
qEELESTEVGVQGGAFEGTHMGPFVER	4	Q9NZN4	N-Term(iTRAQ8plex)	0	5.755e-17	74.05	1.84969e-07	3	3224.53	-3.8474	34.5402	0	0.839036	0.908287	0.994337
dTEEEDFHVDQVTTVk	26	P01009	N-Term(iTRAQ8plex); K16(iTRAQ8plex)	0	1.955e-12	73.97	3.36728e-07	2	2500.26	-1.16626	26.107	0	1.81003	2.19637	2.2018
gLQYAAQEGLLALQSELLR	3	P18428	N-Term(iTRAQ8plex)	0	9.873e-13	73.96	6.93089e-07	3	2377.34	-0.822702	52.1832	0	1.67348	1.37853	1.51718
kSAAFQIQSFDIVcSPVWTSR	3	Q99715	N-Term(iTRAQ8plex); K1(iTRAQ8plex); C14(Carbamidomethyl)	0	4.93e-16	73.95	6.70524e-07	2	3035.62	-1.6173	38.2824	1	0.729543	0.834332	0.71875
lAGSLLTQALESHAEGFR	1	Q13724	N-Term(iTRAQ8plex)	0	1.549e-13	73.95	6.22198e-07	3	2204.2	-0.149466	41.1112	0	1.44317	1.27049	1.51535
gFDVSSILDLQLSHNQLTk	9	O60938	N-Term(iTRAQ8plex); K19(iTRAQ8plex)	0	2.115e-14	73.93	7.30259e-07	3	2723.51	-2.5876	40.1101	0	0.729906	0.726627	0.646486
gcPAVLPIDHVYGTLGIVGATTTQR	33	Q15063	N-Term(iTRAQ8plex); C2(Carbamidomethyl)	0	3.497e-12	73.91	6.29987e-07	2	2900.56	-0.778502	39.1983	0	1.00304	0.952608	1.04953
tSLEDFYLDEER	1	P36955	N-Term(iTRAQ8plex)	0	1.097e-09	73.9	1.16103e-07	2	1820.88	-2.8517	32.1662	0	1.11367	1.16735	1.04719
tFAEAAGSGETLSVDQLVTFLQHQQR	1	P51178	N-Term(iTRAQ8plex)	0	2.484e-12	73.87	4.6148e-07	3	3137.61	-2.47489	44.8452	0	0.956153	0.846096	0.974161
vPQIAFVITGGk	26	P12111	N-Term(iTRAQ8plex); K12(iTRAQ8plex)	0	4.42e-08	73.81	5.40684e-07	2	1838.13	-2.78235	38.7291	0	0.863832	0.89916	0.908047
gGSFQLNELQGLk	1	P02788	N-Term(iTRAQ8plex); K13(iTRAQ8plex)	0	6.052e-09	73.8	7.42028e-07	2	1999.16	7.7271	31.7715	0	2.0883	2.30211	1.99071
vQLDLAETDLSQGVAR	1	Q9BSJ8	N-Term(iTRAQ8plex)	0	4.848e-09	73.75	6.64172e-07	3	2019.1	-0.695341	32.1445	0	0.743175	0.344601	0.577767
dLADELALVDVIEDk	12	P00338	N-Term(iTRAQ8plex); K15(iTRAQ8plex)	0	1.756e-13	73.75	8.01223e-07	2	2266.27	1.10919	43.9217	0	1.11242	1.10777	0.997252
dGTVLcELINALYPEGQAPVk	4	P37802	N-Term(iTRAQ8plex); C6(Carbamidomethyl); K21(iTRAQ8plex)	0	4.782e-10	73.75	7.5062e-07	2	2895.56	-3.93888	50.4481	0	0.825726	0.768876	0.685346
tAEYDVAYGESHLFR	27	P12109	N-Term(iTRAQ8plex)	0	9.368e-12	73.72	2.3991e-07	3	2062.02	-0.417597	31.0328	0	0.882962	0.909194	0.980301
nNVEQVccSFEcQPAR	2	P12109	N-Term(iTRAQ8plex); C7(Carbamidomethyl); C8(Carbamidomethyl); C12(Carbamidomethyl)	0	1.656e-08	73.66	4.29507e-08	3	2302.03	-1.9498	23.6626	0	0.756771	0.634157	0.682458
qADLEkEELAEELASSLSGR	1	P35749	N-Term(iTRAQ8plex); K6(iTRAQ8plex)	0	3.668e-15	73.65	6.60224e-07	2	2783.48	-3.43956	37.6726	1	0.447311	0.339528	0.379036
iSSSNPYSTVTMDELR	2	P35609	N-Term(iTRAQ8plex)	0	4.782e-12	73.56	3.23808e-07	2	2104.05	0.0394931	30.1132	0	0.935189	0.712295	0.721688
eDkSPSEESAPTTSPESVSGSVPSSGSSGR	1	P54725	N-Term(iTRAQ8plex); K3(iTRAQ8plex)	0	2.08e-13	73.56	2.90766e-07	3	3530.72	0.503887	20.8349	1	0.965242	1.06334	1.14608
nLDSTTVAVHGEEIYck	2	P21291	N-Term(iTRAQ8plex); C16(Carbamidomethyl); K17(iTRAQ8plex)	0	5.856e-11	73.53	5.41203e-07	2	2544.31	-3.99001	25.6859	0	0.671296	0.669097	0.708073
sTAGDTHLGGEDFDNR	3	P11142;P54652	N-Term(iTRAQ8plex)	0	1.167e-09	73.48	9.8724e-08	2	1995.93	-1.13369	20.4541	0
fSTVAGESGSADTVRDPR	3	P04040	N-Term(iTRAQ8plex)	0	7.007e-05	73.46	3.33604e-07	2	2156.09	0.598328	23.3237	1	1.37588	1.40178	1.65564
iEDGVPQHLVLVLGGk	32	P12111	N-Term(iTRAQ8plex); K16(iTRAQ8plex)	0	1.514e-12	73.42	5.34611e-07	2	2282.37	0.0618061	37.3117	0	0.603477	0.549857	0.561264
gQSIDDMIPAQk	2	P06732	N-Term(iTRAQ8plex); K12(iTRAQ8plex)	0	1.528e-09	73.39	6.00166e-07	2	1911.04	-3.03616	26.126	0	0.454965	0.435844	0.409943
lTEMETLQSQLMAEk	5	P35579	N-Term(iTRAQ8plex); K15(iTRAQ8plex)	0	2.155e-11	73.35	7.09755e-07	2	2360.26	-1.88325	41.2542	0	0.860019	0.988928	0.814694
sLEADLMQLQEDLAAAER	2	P35749	N-Term(iTRAQ8plex)	0	6.913e-14	73.32	4.7257e-07	2	2307.18	-0.213274	50.1103	0	0.529829	0.622263	0.60423
dIGAIAQVHAENGDIIAEEQQR	4	Q16555	N-Term(iTRAQ8plex)	0	6.97e-15	73.3	5.23863e-07	3	2681.38	0.437173	30.8376	0	0.99402	0.998717	0.983096
sELEAIASPPAETHVFTVEDFDAFQR	35	Q99715	N-Term(iTRAQ8plex)	0	3.355e-13	73.26	3.04481e-07	3	3210.58	-1.8931	45.3739	0	0.932115	0.937641	1.0124
lNLEAINYMAADGDFk	49	P09382	N-Term(iTRAQ8plex); K16(iTRAQ8plex)	0	2.574e-11	73.25	6.48217e-07	2	2393.26	0.229049	41.2995	0	0.794618	0.832531	0.787915
gLPNVVTSAISLPNIR	7	Q92954	N-Term(iTRAQ8plex)	0	1.855e-06	73.17	8.53048e-07	3	1955.16	-1.69521	38.4664	0	1.61953	1.44924	1.53684
dDkESVPISDTIIPAVPPPTDLR	13	P02751	N-Term(iTRAQ8plex); K3(iTRAQ8plex)	0	1.151e-06	73.14	7.13374e-07	2	3083.7	-1.50996	34.6852	1	1.38245	1.47978	1.51343
vDATEESDLAQQYGVR	3	P07237	N-Term(iTRAQ8plex)	0	8.657e-15	73.12	2.70578e-07	2	2085.03	-4.28468	27.6862	0	1.04419	1.16951	1.02725
iSGETIFVTAPHEATAGIIGVNR	4	Q00610	N-Term(iTRAQ8plex)	0	8.35e-14	73.1	1.01874e-06	2	2657.45	-1.80758	36.3988	0	1.35075	1.21207	1.29243
mEAENLEQLIDQk	2	P11047	N-Term(iTRAQ8plex); K13(iTRAQ8plex)	0	1.393e-09	73.06	7.68653e-07	2	2169.17	0.702588	36.8094	0	0.770415	0.797615	0.774669
iLDSVGIEADDDRLNk	2	P05387	N-Term(iTRAQ8plex); K16(iTRAQ8plex)	0	3.124e-10	73.04	8.56622e-07	2	2381.31	-0.829125	32.5164	1	1.54193	1.15288	1.1644
eTADTDTADQVMASFk	1	P12814	N-Term(iTRAQ8plex); K16(iTRAQ8plex)	0	2.036e-13	72.96	3.28786e-07	2	2338.17	-0.144724	32.0303	0	1.0055	1.16996	0.961227
nVFDEAILAALEPPEPk	6	P60953	N-Term(iTRAQ8plex); K17(iTRAQ8plex)	0	2.292e-09	72.94	9.12146e-07	2	2461.37	-2.97603	47.1192	0	0.879277	0.872565	1.08972
fSMLVAAIQSAGLTETLNR	4	Q15582	N-Term(iTRAQ8plex)	0	3.339e-11	72.93	8.22569e-07	3	2326.28	0.509188	55.7407	0	0.551536	0.371304	0.751743
gVTSVSQIFHSPDLAIR	2	P05155	N-Term(iTRAQ8plex)	0	5.473e-13	72.86	8.51463e-07	2	2131.17	-5.00167	34.164	0	1.18003	1.56247	1.98142
eYFGGFGEVESIELPMDNk	1	Q14103	N-Term(iTRAQ8plex); K19(iTRAQ8plex)	0	1.855e-13	72.83	5.31619e-07	2	2769.4	4.03462	39.5338	0	1.13135	1.20465	1.11772
vDVEGPDVNIEGPEGk	2	Q09666	N-Term(iTRAQ8plex); K16(iTRAQ8plex)	0	5.725e-09	72.76	6.93859e-07	3	2262.2	-3.16099	26.5749	0	0.865549	0.903727	0.819036
fYEGPELVADSNVVLDTTmR	39	P49747	N-Term(iTRAQ8plex); M19(Oxidation)	0	6.612e-13	72.74	3.88439e-07	2	2576.28	-0.270386	39.1225	0	0.978474	1.00154	0.980903
aSASGSGAQVGGPISSGSSASSVTVTR	2	P02545	N-Term(iTRAQ8plex)	0	8.142e-15	72.73	5.22668e-07	3	2669.36	-3.37888	19.2552	0	0.553305	0.50685	0.523114
qSSFALLGDLTk	1	Q92973	N-Term(iTRAQ8plex); K12(iTRAQ8plex)	0	4.485e-09	72.68	9.38748e-07	2	1888.08	-9.3737	37.3325	0	1.13236	1.20792	1.07236
vFSVAITPDHLEPR	36	P12109	N-Term(iTRAQ8plex)	0	5.7e-11	72.63	9.55076e-07	2	1885.05	-1.38207	33.5311	0	0.79906	0.923336	0.855804
vDIEGPDVNIEGPEGk	1	Q09666	N-Term(iTRAQ8plex); K16(iTRAQ8plex)	0	2.278e-09	72.57	8.46626e-07	2	2276.22	-3.17342	28.2139	0	0.679995	0.706797	0.594744
lGFSEVELVQMVVDGVk	4	P12277	N-Term(iTRAQ8plex); K17(iTRAQ8plex)	0	6.508e-10	72.55	8.17179e-07	2	2457.4	4.40556	50.964	0	0.770567	0.757783	0.742728
aNTVQEATFQMELPk	2	Q14624	N-Term(iTRAQ8plex); K15(iTRAQ8plex)	0	9.457e-10	72.53	8.87968e-07	2	2315.25	-2.68473	31.553	0	2.51188	2.67986	2.67093
dGVGDVcQDDFDADk	17	P49747	N-Term(iTRAQ8plex); C7(Carbamidomethyl); K15(iTRAQ8plex)	0	1.194e-09	72.51	1.15015e-07	2	2264.05	-3.30894	24.0451	0	1.21062	1.31797	1.15757
aAPLQGMLPGLLAPLR	18	P12111	N-Term(iTRAQ8plex)	0	1.84e-09	72.45	8.1346e-07	3	1922.15	-1.11976	47.3426	0	0.546293	0.443461	0.566548
tLSHPQQMALLDQTk	1	Q9Y490	N-Term(iTRAQ8plex); K15(iTRAQ8plex)	0	9.14e-10	72.44	1.00349e-06	2	2319.29	-1.22338	26.3698	0	0.87262	1.00181	0.976384
eEDDVVSEDLVQQDVQDLYEAGELk	2	P08133	N-Term(iTRAQ8plex); K25(iTRAQ8plex)	0	1.582e-12	72.42	4.86877e-07	3	3473.73	0.0848278	43.0091	0	0.805291	0.764999	0.827595
sIDDLEDELYAQk	2	P09493	N-Term(iTRAQ8plex); K13(iTRAQ8plex)	0	4.696e-09	72.36	6.96917e-07	2	2147.12	-4.31207	34.8803	0	0.702109	0.724589	0.642627
vDIDVPDVNVQGPDWHLk	3	Q09666	N-Term(iTRAQ8plex); K18(iTRAQ8plex)	0	4.084e-09	72.36	8.91473e-07	2	2654.44	-1.16263	34.9802	0	0.580734	0.574416	0.612729
dAEEAISQTIDTIVDmIk	13	P12109	N-Term(iTRAQ8plex); M16(Oxidation); K18(iTRAQ8plex)	0	1.864e-11	72.24	9.16449e-07	2	2616.39	-0.266988	54.1611	0	0.630717	0.684651	0.556488
fSSDFDELSGWMNEk	3	P02549	N-Term(iTRAQ8plex); K15(iTRAQ8plex)	0	1.17e-08	72.22	3.26886e-07	2	2400.17	2.65078	43.252	0	1.27243	1.4636	1.30294
gILAADESTGSIAk	3	P04075	N-Term(iTRAQ8plex); K14(iTRAQ8plex)	0	2.019e-12	72.12	1.11091e-06	2	1941.1	-5.13386	24.4468	0	0.884671	0.910861	0.781451
qALLLGLTQLVEAAR	3	A1L4H1	N-Term(iTRAQ8plex)	0	5.571e-11	72.11	8.48944e-07	3	1900.15	-1.83451	53.6085	0	0.749028	0.728019	0.640116
iTYVPITGGTPSmVTVDGTk	2	P24821	N-Term(iTRAQ8plex); M13(Oxidation); K20(iTRAQ8plex)	0	2.525e-10	72.08	1.14906e-06	2	2661.46	-2.68205	30.0242	0	0.752136	0.738976	0.744059
iQPSGGTNINEALLR	4	P19823	N-Term(iTRAQ8plex)	0	3.59e-08	72.06	1.03302e-06	3	1887.06	-0.758496	27.8737	0	1.84171	2.06446	1.98795
eAIVTSEELGQDLEHVEVLQk	4	Q13813	N-Term(iTRAQ8plex); K21(iTRAQ8plex)	0	6.412e-10	71.99	1.01818e-06	3	2974.61	-4.75106	40.8917	0	0.872457	0.700879	0.739464
aSSVTTFTGEPNTcPR	1	P52943	N-Term(iTRAQ8plex); C14(Carbamidomethyl)	0	2.55e-10	71.92	3.50265e-07	2	2028.99	-2.58301	22.635	0	0.901024	1.0576	0.954296
iDSLSAQLSQLQk	24	P02545	N-Term(iTRAQ8plex); K13(iTRAQ8plex)	0	7.974e-11	71.91	1.10153e-06	2	2039.19	-3.2252	36.2504	0	0.898333	0.972268	0.933069
fAHYVVTSQVVNTANEAR	4	P19827	N-Term(iTRAQ8plex)	0	8.99e-12	71.88	8.789e-07	2	2310.22	3.25948	29.8431	0	1.30758	1.40633	1.50371
dVMQQQLAEYQELLDVk	1	Q03252	N-Term(iTRAQ8plex); K17(iTRAQ8plex)	0	5.465e-13	71.83	1.00718e-06	2	2658.42	-1.70418	40.4779	0	0.704015	0.689984	0.757415
nFESLSEAFSVASAAAVLSHNR	2	P04844	N-Term(iTRAQ8plex)	0	1.642e-11	71.82	7.13559e-07	3	2611.34	0.0351534	45.4016	0	1.38804	1.97577	0.953927
tNDDQTmcLDINEcER	1	P35555	N-Term(iTRAQ8plex); M7(Oxidation); C8(Carbamidomethyl); C14(Carbamidomethyl)	0	1.818e-08	71.79	6.60648e-08	2	2333.99	-0.257899	21.1473	0	0.985447	1.1327	1.13037
aEAQAQYSAAVAk	2	Q14624	N-Term(iTRAQ8plex); K13(iTRAQ8plex)	0	3.069e-11	71.78	1.12504e-06	2	1916.07	-0.335011	20.8471	0	2.19568	2.41314	2.22694
iTYGETGGNSPVQEFTVPGSk	6	P02751	N-Term(iTRAQ8plex); K21(iTRAQ8plex)	0	1.783e-14	71.77	1.05778e-06	2	2776.46	0.989614	30.1337	0	1.69739	1.52989	1.68943
eHVPQLLLLLTAGQSEDSYLQAANALTR	2	P12111	N-Term(iTRAQ8plex)	0	1.698e-12	71.73	1.20857e-06	3	3355.81	-1.64941	49.2628	0	0.542175	0.711552	0.485434
iHLISTQSAIPYALR	8	P02679	N-Term(iTRAQ8plex)	0	1.019e-09	71.72	1.17771e-06	3	1987.16	-1.23492	34.6046	0	1.07964	1.23717	1.55069
gIYQSLEGAVQAGQLk	1	Q15149	N-Term(iTRAQ8plex); K16(iTRAQ8plex)	0	2.166e-11	71.72	1.10032e-06	2	2270.29	-3.4707	35.3686	0	1.56744	1.63053	1.42208
qLYAWDDGYQIVYk	1	Q9NRN5	N-Term(iTRAQ8plex); K14(iTRAQ8plex)	0	4.984e-12	71.71	9.00495e-07	2	2370.25	-2.65295	35.5327	0	0.980706	1.42234	1.24079
tGSESSQTGTSTTSSR	2	P23588	N-Term(iTRAQ8plex)	0	8.586e-11	71.7	1.45358e-07	2	1877.89	-3.79574	12.0226	0	0.961548	0.720426	2.12353
aIGAVPLIQGEYMIPcEk	3	P07339	N-Term(iTRAQ8plex); C16(Carbamidomethyl); K18(iTRAQ8plex)	0	1.333e-09	71.68	1.28709e-06	2	2597.43	-1.11194	36.2564	0	1.29	1.34204	1.39727
eIVLTQSPGTLSLSPGER	12	P01623;P01619	N-Term(iTRAQ8plex)	0	2.425e-08	71.63	1.21611e-06	3	2188.21	-2.19879	30.841	0
sSPVVIDASTAIDAPSNLR	7	P02751	N-Term(iTRAQ8plex)	0	1.522e-17	71.63	1.02373e-06	2	2217.2	-1.52932	30.557	0	1.26008	1.11236	1.02466
gFEESEPLTGFLTTVPDGPTQLR	1	P22105	N-Term(iTRAQ8plex)	0	6.34e-12	71.61	8.31739e-07	2	2795.45	1.79325	41.0988	0	0.619348	0.659767	0.580774
vDTNAPDLSLEGPEGk	2	Q09666	N-Term(iTRAQ8plex); K16(iTRAQ8plex)	0	1.211e-11	71.6	9.96237e-07	2	2250.2	-1.89259	26.6608	0	1.07245	0.729421	0.615871
sSLQSQcLNEVLk	1	Q14204	N-Term(iTRAQ8plex); C7(Carbamidomethyl); K13(iTRAQ8plex)	0	1.207e-08	71.53	1.33584e-06	2	2114.16	-5.41034	26.8354	0	0.961153	0.933915	1.10702
yAEYSHFVLGNELNSYR	2	O43827	N-Term(iTRAQ8plex)	0	6.968e-13	71.52	5.24996e-07	2	2366.17	-0.498444	35.1373	0	0.348901	0.406098	0.446333
fNAVLTNPQGDYDTSTGk	4	P02747	N-Term(iTRAQ8plex); K18(iTRAQ8plex)	0	5.203e-10	71.5	9.34488e-07	2	2536.31	0.293167	29.9535	0	1.62069	1.6562	1.51351
dIIFLLDGSANVGk	42	P12111	N-Term(iTRAQ8plex); K14(iTRAQ8plex)	0	2.603e-11	71.49	1.14952e-06	2	2070.2	-2.22006	42.1462	0	0.682537	0.669992	0.624634
nLQPASEYTVSLVAIk	4	P02751	N-Term(iTRAQ8plex); K16(iTRAQ8plex)	0	4.505e-14	71.47	1.20116e-06	2	2341.35	-2.95003	32.6157	0	2.44403	2.68735	2.51078
dIQMTQSPSSLSATVGDR	1	P01613	N-Term(iTRAQ8plex)	0	3.253e-09	71.45	5.65753e-07	2	2197.1	-1.9145	28.251	0	1.63884	1.61144	1.68531
tLMNLGGLAVAR	3	P37802	N-Term(iTRAQ8plex)	0	6.193e-07	71.43	1.08277e-06	3	1519.89	-2.44182	32.872	0	0.890756	0.796913	0.784693
vGLVQFSDTPVTEFSLNTYQTk	5	P12111	N-Term(iTRAQ8plex); K22(iTRAQ8plex)	0	1.881e-09	71.4	1.11201e-06	2	3082.63	-8.53465	39.8494	0	0.756888	0.749376	0.699089
vDIDAPDVSIEGPDAk	2	Q09666	N-Term(iTRAQ8plex); K16(iTRAQ8plex)	0	2.867e-13	71.33	1.11903e-06	2	2249.2	-4.00973	28.744	0	0.852184	0.868421	0.82009
nLDLDSIIAEVk	1	P35908	N-Term(iTRAQ8plex); K12(iTRAQ8plex)	0	1.863e-08	71.3	1.34177e-06	2	1938.13	-5.18785	39.6362	0	1.62501	1.1669	1.20464
qGPVNLLSDPEQGVEVTGQYER	1	Q14624	N-Term(iTRAQ8plex)	0	1.025e-12	71.23	7.26988e-07	2	2719.37	-4.41403	32.0525	0	1.88723	2.49978	2.00008
iAELSATAQEIIk	5	P04114	N-Term(iTRAQ8plex); K13(iTRAQ8plex)	0	1.083e-12	71.19	1.04165e-06	2	1995.2	1.69625	42.1878	0	1.70146	1.91486	1.58826
kASYSGVSLFSNPVQYWEIQPSTFR	9	P07585	N-Term(iTRAQ8plex); K1(iTRAQ8plex)	0	3.117e-16	71.19	1.1671e-06	3	3499.84	-3.22665	43.0581	1	1.08952	0.822987	0.731193
gTFATLSELHcDkLHVDPENFR	10	P68871	N-Term(iTRAQ8plex); C11(Carbamidomethyl); K13(iTRAQ8plex)	0	2.005e-13	71.08	9.82586e-07	2	3194.67	4.29196	32.1801	1	1.16883	1.23637	1.19823
nLVWNAGALHYSDEVEIIQGLTR	3	P12109	N-Term(iTRAQ8plex)	0	1.878e-14	71.05	1.16607e-06	3	2902.53	-0.612618	42.4943	0	0.598347	0.676732	0.936514
tLTAAAVSGAQPILSk	2	O60664	N-Term(iTRAQ8plex); K16(iTRAQ8plex)	0	3.974e-12	71.04	1.12941e-06	2	2136.28	-2.70609	29.2916	0	1.42207	1.05705	0.891421
iDYDEFLEFMk	3	P63316	N-Term(iTRAQ8plex); K11(iTRAQ8plex)	0	2.666e-09	70.99	8.04121e-07	2	2058.07	-1.35087	45.071	0	0.735989	0.692807	0.66452
gDSGGPLVcGGVLEGVVTSGSR	2	P00746	N-Term(iTRAQ8plex); C9(Carbamidomethyl)	0	1.663e-16	70.96	8.73829e-07	2	2364.22	2.27481	32.8436	0	0.888885	0.652813	0.600637
tQTAIASEDMPNTLTEAEk	1	Q01082	N-Term(iTRAQ8plex); K19(iTRAQ8plex)	0	4.791e-10	70.89	9.04322e-07	2	2658.37	-3.6809	27.0579	0	0.527372	0.543124	0.561064
qVAASTAQLLVAck	2	Q9Y490;Q9Y4G6	N-Term(iTRAQ8plex); C13(Carbamidomethyl); K14(iTRAQ8plex)	0	6.193e-12	70.86	1.42331e-06	2	2068.19	-7.73195	30.3609	0
gLGTDEDTLIEILASR	8	P04083	N-Term(iTRAQ8plex)	0	8.913e-13	70.85	1.19636e-06	2	2007.09	-1.57492	44.2575	0	0.798048	0.705571	0.837656
nTDQASmPDNTAAQk	1	P35579;P35749	N-Term(iTRAQ8plex); M7(Oxidation); K15(iTRAQ8plex)	0	4.642e-07	70.85	4.68678e-07	2	2216.1	-5.36065	14.6929	0
tQPAVATAATAAEk	2	P51608	N-Term(iTRAQ8plex); K14(iTRAQ8plex)	0	2.51e-13	70.84	1.45872e-06	2	1938.1	-3.67447	20.4752	0	0.911787	0.679258	0.676652
acNLDVILGFDGSR	30	P12111	N-Term(iTRAQ8plex); C2(Carbamidomethyl)	0	2.833e-11	70.83	6.4844e-07	2	1840.95	-1.60055	37.3417	0	0.696691	0.762184	0.686247
ccAAADPHEcYAk	12	P02768	N-Term(iTRAQ8plex); C1(Carbamidomethyl); C2(Carbamidomethyl); C10(Carbamidomethyl); K13(iTRAQ8plex)	0	4.363e-11	70.79	1.58399e-07	2	2161	-3.01831	17.8275	0	2.58412	3.23537	3.37453
cEIQAALEEAEASLEHEEGk	4	Q9UKX2	N-Term(iTRAQ8plex); C1(Carbamidomethyl); K20(iTRAQ8plex)	0	6.513e-14	70.75	6.89944e-07	3	2851.43	0.549549	41.2694	0	0.756054	0.866699	1.03362
vSVVANTPSGPVEAFDFDEYQPEmLEk	7	P12111	N-Term(iTRAQ8plex); M24(Oxidation); K27(iTRAQ8plex)	0	5.122e-10	70.74	7.42135e-07	3	3622.81	0.37575	37.6322	0	0.73978	0.7097	0.696646
qDLGSPEGIAVDHLGR	1	P14543	N-Term(iTRAQ8plex)	0	1.347e-08	70.71	9.17115e-07	2	1968.04	-3.50279	27.2346	0	0.849774	0.7358	0.707682
nAFAcFDEEATGTIQEDYLR	9	P19105	N-Term(iTRAQ8plex); C5(Carbamidomethyl)	0	5.163e-14	70.7	1.57461e-07	2	2654.24	0.640645	39.107	0	0.778852	1.16268	0.875924
sASNMAIVDVk	1	P01023	N-Term(iTRAQ8plex); K11(iTRAQ8plex)	0	2.854e-08	70.67	1.55552e-06	2	1742.99	-2.67952	24.0532	0	2.08438	2.36588	2.05051
sYNDELQFLEk	2	Q9Y3I0	N-Term(iTRAQ8plex); K11(iTRAQ8plex)	0	1.654e-07	70.63	1.14608e-06	2	1994.06	-7.02086	33.6341	0	1.02904	1.10411	0.968868
tEFLSFMNTELAAFTk	9	P31949	N-Term(iTRAQ8plex); K16(iTRAQ8plex)	0	7.364e-09	70.58	1.3431e-06	2	2458.31	-2.13699	52.3923	0	0.926763	1.10512	0.941395
cFEGFGIDGPAIAk	2	P08603	N-Term(iTRAQ8plex); C1(Carbamidomethyl); K14(iTRAQ8plex)	0	6.841e-10	70.55	1.27312e-06	2	2090.12	-1.738	32.421	0	2.12969	2.26982	2.12968
gLGTDEESILTLLTSR	10	P08758	N-Term(iTRAQ8plex)	0	1.633e-10	70.54	1.45267e-06	3	2009.1	-1.76978	45.7423	0	0.841604	0.823897	0.755799
eASSVSDFNQNFEVPNR	2	P41218	N-Term(iTRAQ8plex)	0	5.495e-14	70.53	3.14216e-07	2	2244.09	0.780441	27.8188	0	2.1159	2.06687	2.0255
lQHLENELTHDIITk	11	P01009	N-Term(iTRAQ8plex); K15(iTRAQ8plex)	0	2.415e-13	70.53	1.41618e-06	3	2412.36	-3.09528	36.5922	0	1.76265	1.84971	1.89537
gLEPGQEYNVLLTAEk	5	P24821	N-Term(iTRAQ8plex); K16(iTRAQ8plex)	0	1.679e-12	70.51	1.68059e-06	2	2369.31	-3.7581	31.3416	0	1.02546	0.947527	0.993484
iDNSQVESGSLEDDWDFLPPk	1	P27797	N-Term(iTRAQ8plex); K21(iTRAQ8plex)	0	1.625e-10	70.49	6.52113e-07	3	2999.49	-5.27583	37.469	0	1.02102	1.04943	1.04184
lDEYLNSPLPDEIDENSMEDIk	1	Q9Y696	N-Term(iTRAQ8plex); K22(iTRAQ8plex)	0	4.638e-10	70.45	6.9421e-07	3	3187.57	-2.44066	39.3982	0	0.962106	1.09882	1.03115
iLAQATSDLVNAIk	4	Q9Y490	N-Term(iTRAQ8plex); K14(iTRAQ8plex)	0	3.437e-07	70.43	1.46276e-06	2	2065.24	-6.10404	48.8181	0	0.968159	0.994933	1.1592
aTGEADVEFVTHEDAVAAMSk	3	P31942	N-Term(iTRAQ8plex); K21(iTRAQ8plex)	0	1.041e-07	70.41	1.01455e-06	2	2786.42	4.06922	32.1706	0	0.936495	1.21091	1.07298
dAEEAISQTIDTIVDMIk	14	P12109	N-Term(iTRAQ8plex); K18(iTRAQ8plex)	0	1.086e-09	70.34	1.47952e-06	2	2600.4	0.404705	57.3648	0	0.527561	0.588945	0.483698
qLGAGSIEEcAAk	2	P00747	N-Term(iTRAQ8plex); C10(Carbamidomethyl); K13(iTRAQ8plex)	0	2.571e-11	70.26	1.31865e-06	2	1942.05	-3.40431	22.2887	0	2.14861	2.24649	2.00567
eDQSILcTGESGAGk	3	P35579;P35580;P35749	N-Term(iTRAQ8plex); C7(Carbamidomethyl); K15(iTRAQ8plex)	0	7.076e-15	70.25	9.3462e-07	2	2160.1	-2.861	22.3763	0
qVGSGVTTDQVQAEAk	2	P01871	N-Term(iTRAQ8plex); K16(iTRAQ8plex)	0	2.635e-09	70.2	1.56141e-06	3	2226.22	-1.50307	20.3768	0	2.30299	2.51696	2.03866
aAAITSDILEALGR	9	Q15063	N-Term(iTRAQ8plex)	0	3.758e-07	70.18	1.62618e-06	3	1704.98	-2.60142	51.0553	0	0.910944	0.992559	1.0361
dTMSDQALEALSASLGTR	1	P20810	N-Term(iTRAQ8plex)	0	1.784e-13	70.18	8.011e-07	2	2170.1	1.72985	39.2586	0	0.726559	0.804276	0.843024
eNYAELLEDAFLk	64	P12109	N-Term(iTRAQ8plex); K13(iTRAQ8plex)	0	9.193e-10	70.13	1.61105e-06	2	2163.17	-3.79587	47.6916	0	0.640888	0.664501	0.580563
tPEVTcVVVDVSHEDPEVk	80	P01857	N-Term(iTRAQ8plex); C6(Carbamidomethyl); K19(iTRAQ8plex)	0	6.167e-11	70.13	1.30534e-06	2	2747.45	3.56707	32.8263	0	2.34944	2.09972	1.94768
eATEYEIELYGISk	3	P24821	N-Term(iTRAQ8plex); K14(iTRAQ8plex)	0	2.927e-12	70.12	1.53208e-06	2	2253.22	2.88281	33.2606	0	1.36931	1.34803	1.13117
lVPLVQATFPENAVTk	1	P16157	N-Term(iTRAQ8plex); K16(iTRAQ8plex)	0	7.152e-10	70.1	1.28995e-06	2	2335.38	-4.09086	37.1589	0	1.19412	1.22728	1.16034
lDPQTLDTEQQWDTPcPR	1	Q9NRN5	N-Term(iTRAQ8plex); C16(Carbamidomethyl)	0	1.624e-11	70.07	3.39484e-07	2	2504.19	-5.5758	30.0967	0	0.827372	0.793108	0.779295
eVVADSVWVDVk	4	P01024	N-Term(iTRAQ8plex); K12(iTRAQ8plex)	0	6.793e-10	70.05	1.64594e-06	2	1954.1	-3.9765	33.5985	0	1.79025	2.05011	1.9071
dAGEGLLAVQITDPEGkPk	4	P21333	N-Term(iTRAQ8plex); K17(iTRAQ8plex); K19(iTRAQ8plex)	0	4.96e-11	70.01	1.4317e-06	2	2850.63	-1.78468	30.4987	0	0.775905	0.805105	0.752347
qIATLHAQVADmk	2	P35579	N-Term(iTRAQ8plex); M12(Oxidation); K13(iTRAQ8plex)	0	8.201e-11	70	1.665e-06	2	2050.15	-5.26313	23.4043	0	0.979875	0.944384	0.855545
iEPGTLGVEHSWDTPcR	2	Q6UWY5	N-Term(iTRAQ8plex); C16(Carbamidomethyl)	0	8.126e-10	70	5.95e-07	3	2258.12	-0.24961	29.0548	0	0.951866	1.04444	0.879707
sSGPTSLFAVTVAPPGAR	1	Q00839	N-Term(iTRAQ8plex)	0	3.531e-11	69.96	1.67536e-06	2	2019.11	-1.98911	32.6291	0	0.929824	0.886987	0.889193
fGFcPMAAHEEIcTTNEGVmYR	4	P02751	N-Term(iTRAQ8plex); C4(Carbamidomethyl); C13(Carbamidomethyl); M20(Oxidation)	0	8.517e-11	69.94	1.01151e-07	3	2940.32	2.77201	33.6341	0	1.46961	1.21747	1.42126
aLAAAGYDVEk	11	P10412;P16403;P16402	N-Term(iTRAQ8plex); K11(iTRAQ8plex)	0	8.492e-09	69.91	1.92447e-06	2	1715.97	-5.1417	25.6287	0
gLVAVITGGASGLGLATAER	2	Q99714	N-Term(iTRAQ8plex)	0	7.044e-11	69.89	1.64104e-06	3	2117.21	-5.4587	41.7685	0	0.887161	0.682535	0.794829
vTAQGPGLEPSGNIANk	3	P21333	N-Term(iTRAQ8plex); K17(iTRAQ8plex)	0	1.092e-12	69.88	1.75277e-06	2	2261.26	-4.20522	23.0561	0	0.724416	0.782789	0.948931
iMDPNIVGSEHYDVAR	1	P06576	N-Term(iTRAQ8plex)	0	2.228e-11	69.87	7.77942e-07	3	2120.07	-2.38387	29.93	0	1.08965	1.12686	1.25464
gVTIASGGVLPNIHPELLAk	5	O75367	N-Term(iTRAQ8plex); K20(iTRAQ8plex)	0	2.42e-11	69.85	1.22664e-06	3	2594.54	-1.93514	36.4409	0	0.932297	0.842477	0.835867
eTTDTDTADQVIASFk	3	O43707	N-Term(iTRAQ8plex); K16(iTRAQ8plex)	0	3.833e-10	69.82	1.08922e-06	2	2350.22	-3.23093	33.3862	0	1.12078	1.09113	0.989594
nLPEDAIHTmIENLQPETk	3	Q99715	N-Term(iTRAQ8plex); M10(Oxidation); K19(iTRAQ8plex)	0	1.141e-10	69.82	1.39149e-06	2	2817.49	0.575412	31.4149	0	0.862107	0.857849	0.773355
tNEQMHQLVAAYk	2	P08133	N-Term(iTRAQ8plex); K13(iTRAQ8plex)	0	2.82e-11	69.81	1.61932e-06	2	2141.15	-6.26362	26.2556	0	0.885595	1.05993	0.955144
aLVEGVDQLFTDYQIk	3	P01031	N-Term(iTRAQ8plex); K16(iTRAQ8plex)	0	4.511e-09	69.81	1.87005e-06	2	2447.36	-3.26987	46.2796	0	1.34848	1.57469	1.4118
gQTVEQVSNAVGALAk	1	Q9UKX2	N-Term(iTRAQ8plex); K16(iTRAQ8plex)	0	9.374e-11	69.78	1.76204e-06	2	2180.23	-8.06341	32.9393	0	2.52597	0.86004	0.828231
dSTYSLSSTLTLSk	94	P01834	N-Term(iTRAQ8plex); K14(iTRAQ8plex)	0	2.196e-12	69.74	1.59254e-06	2	2111.16	-3.33671	30.7034	0	1.60189	1.67229	1.56313
kVPDGLPSALEQLYMEHNNVYTVPDSYFR	8	Q06828	N-Term(iTRAQ8plex); K1(iTRAQ8plex)	0	7.061e-15	69.73	1.13863e-06	3	3991.04	-2.47601	41.1188	1	0.758451	0.829308	0.891855
nQGNTWLTAFVLk	6	P01023	N-Term(iTRAQ8plex); K13(iTRAQ8plex)	0	7.206e-09	69.73	1.73455e-06	2	2100.2	-1.33538	42.4585	0	1.27183	1.39511	1.34322
vNWEEEAASGLLTSLk	4	P04114	N-Term(iTRAQ8plex); K16(iTRAQ8plex)	0	8.527e-10	69.72	1.70655e-06	2	2355.3	0.268497	44.1188	0	1.45242	1.5223	1.406
aGQLSQGAAEEDHGcR	1	Q9UBG0	N-Term(iTRAQ8plex); C15(Carbamidomethyl)	0	5.288e-11	69.67	2.05e-07	3	1989.92	-6.33534	17.3494	0	0.840568	0.72418	0.931423
gIVEESVTGVHR	1	O43865	N-Term(iTRAQ8plex)	0	3.598e-07	69.65	1.63673e-06	3	1586.87	-3.69621	22.7698	0	0.749567	0.917681	1.42726
nVEGQDMLYQSLk	1	Q10567;P63010	N-Term(iTRAQ8plex); K13(iTRAQ8plex)	0	5.753e-09	69.64	1.46667e-06	2	2133.14	-4.59261	29.0194	0
vGVVQFSNDVFPEFYLk	30	P12111	N-Term(iTRAQ8plex); K17(iTRAQ8plex)	0	4.399e-06	69.63	1.84574e-06	2	2596.42	-3.5337	52.0932	0	0.49213	0.552117	0.505015
nMNcIEMGGNPLENSGFEPGAFDGLk	9	P21810	N-Term(iTRAQ8plex); C4(Carbamidomethyl); K26(iTRAQ8plex)	0	7.053e-14	69.62	5.89378e-07	3	3406.63	-0.919827	38.031	0	1.31037	1.48215	1.47588
dLYANNVLSGGTTMYPGIADR	2	P68032	N-Term(iTRAQ8plex)	0	2.392e-11	69.54	7.78212e-07	3	2532.26	-2.91538	33.5768	0	0.816463	0.53339	1.00499
aYkSELEEQLTPVAEETR	4	P02649	N-Term(iTRAQ8plex); K3(iTRAQ8plex)	0	2.007e-08	69.46	1.60801e-06	2	2701.44	-5.06994	31.0799	1	2.78192	2.78517	2.51058
dcPQEcDcPPNFPTAmYcDNR	3	Q06828	N-Term(iTRAQ8plex); C2(Carbamidomethyl); C6(Carbamidomethyl); C8(Carbamidomethyl); M16(Oxidation); C18(Carbamidomethyl)	0	6.665e-10	69.46	1.12972e-07	2	2967.18	-0.932157	25.1198	0	0.654935	0.625096	0.679
nIEDVIAQGIGk	2	P05387	N-Term(iTRAQ8plex); K12(iTRAQ8plex)	0	2.546e-10	69.45	1.82169e-06	2	1865.09	-4.19892	35.7903	0	1.97494	2.3095	2.03168
aAFTEccQAADk	83	P02768	N-Term(iTRAQ8plex); C6(Carbamidomethyl); C7(Carbamidomethyl); K12(iTRAQ8plex)	0	3.52e-10	69.44	4.94868e-07	2	1979.97	-2.75549	19.587	0	2.42712	2.70134	2.42643
fFESFGDLSSPDAVmGNPk	21	P02042	N-Term(iTRAQ8plex); M15(Oxidation); K19(iTRAQ8plex)	0	8.536e-09	69.43	1.00912e-06	2	2669.34	2.3322	38.1859	0	1.36725	1.74452	1.55417
gEAGAQGPMGPSGPAGAR	1	P02458	N-Term(iTRAQ8plex)	0	1.102e-11	69.42	6.97156e-07	2	1871.94	1.95635	17.4074	0	0.201794	0.185589	0.192288
sYELPDGQVITIGNER	17	P68032;Q562R1;Q9BYX7;P60709;P68133;A5A3E0	N-Term(iTRAQ8plex)	0	2.073e-08	69.41	1.46053e-06	3	2095.09	-3.50884	33.018	0
lGSSEVEQVQLVVDGVk	4	P06732	N-Term(iTRAQ8plex); K17(iTRAQ8plex)	0	2.273e-12	69.38	2.09928e-06	2	2394.36	-2.20836	36.0408	0	0.598299	0.520137	0.567014
vPGTSTSATLTGLTR	6	P02751	N-Term(iTRAQ8plex)	0	2.021e-08	69.36	1.63967e-06	2	1765.99	-2.78187	27.275	0	1.1605	0.87155	1.31278
gVGAAATAVTQALNELLQHVk	1	Q9Y490	N-Term(iTRAQ8plex); K21(iTRAQ8plex)	0	4.825e-14	69.34	1.67052e-06	3	2699.56	-1.53738	55.2453	0	0.7635	0.757429	0.727808
iIYSPTVGDPIDEYTTVPGR	5	Q99715	N-Term(iTRAQ8plex)	0	6.052e-10	69.3	1.6801e-06	2	2497.31	-0.60241	34.5278	0	0.940019	0.767615	0.880769
vQDDEVGDGTTSVTVLAAELLR	1	P78371	N-Term(iTRAQ8plex)	0	1.053e-11	69.26	1.57707e-06	3	2592.36	-0.985662	45.5912	0	0.797152	0.641226	0.593891
vTVTPIYTDGEGVSVSAPGk	2	Q05707	N-Term(iTRAQ8plex); K20(iTRAQ8plex)	0	2.76e-12	69.22	1.9447e-06	2	2585.43	-0.208602	28.8717	0	1.06259	1.04266	0.86697
nSLcIENScIAAHDk	3	Q15582	N-Term(iTRAQ8plex); C4(Carbamidomethyl); C9(Carbamidomethyl); K15(iTRAQ8plex)	0	5.049e-12	69.2	1.03395e-06	2	2340.19	-1.11529	23.3846	0	0.717565	0.737054	0.70125
sGLGSQVGLmPGSVGPVGPR	1	P05997	N-Term(iTRAQ8plex); M10(Oxidation)	0	3.307e-12	69.17	1.88248e-06	2	2172.17	-0.375861	28.1873	0	0.621869	0.606391	0.554989
aSIPFSVVGSNQLIEAk	2	Q15019	N-Term(iTRAQ8plex); K17(iTRAQ8plex)	0	2.952e-10	69.16	1.84435e-06	2	2368.36	-3.71306	34.3972	0	1.11827	0.822193	0.795231
aQEIQDESAVLWLDEIQGGIWQSNk	3	P46940	N-Term(iTRAQ8plex); K25(iTRAQ8plex)	0	7.912e-13	69.1	1.66701e-06	3	3465.8	-2.32489	48.4156	0	0.851883	0.908062	0.986464
lEGDLTGPSVGVEVPDVELEcPDAk	1	Q09666	N-Term(iTRAQ8plex); C21(Carbamidomethyl); K25(iTRAQ8plex)	0	2.022e-10	69.07	1.48036e-06	3	3233.66	-2.9834	36.0932	0	0.815928	0.676058	0.81924
vSVGAPDLSLEASEGSIk	1	Q09666	N-Term(iTRAQ8plex); K18(iTRAQ8plex)	0	1.64e-10	69.07	2.13073e-06	2	2367.32	-0.309302	30.0092	0	0.564297	0.701162	0.531705
nTEISFILGQEFDEVTADDRk	4	P15090	N-Term(iTRAQ8plex); K21(iTRAQ8plex)	0	3.365e-12	69.07	1.75909e-06	3	3035.57	-1.07919	42.9774	1	0.612482	0.669962	0.681458
lLGEVGTLQFAELHR	1	P09619	N-Term(iTRAQ8plex)	0	1.486e-09	69.03	2.21296e-06	3	1987.12	-1.55063	39.1922	0	0.850827	0.796724	0.947462
lSQLSVTDVTTSSLR	3	P22105	N-Term(iTRAQ8plex)	0	8.331e-10	69.02	1.99876e-06	3	1911.07	-0.265875	32.0044	0	0.772518	0.698418	0.822144
hGNRGETGPSGPVGPAGAVGPR	6	P08123	N-Term(iTRAQ8plex)	0	1.198e-07	69.02	1.79199e-06	2	2331.23	2.69291	15.1808	1	0.510653	0.540206	0.578866
tAFDEAIAELDTLSEESYk	4	P63104	N-Term(iTRAQ8plex); K19(iTRAQ8plex)	0	7.842e-12	68.97	1.06483e-06	2	2740.36	-13.9601	47.4658	0	0.820499	0.871328	0.794594
aQMVQEDLEk	2	P26038	N-Term(iTRAQ8plex); K10(iTRAQ8plex)	0	1.245e-07	68.96	1.63904e-06	2	1798.98	-1.7249	28.464	0	1.14543	1.12584	0.999809
aHQVVEDGYEFFAk	3	P62136	N-Term(iTRAQ8plex); K14(iTRAQ8plex)	0	1.21e-10	68.94	1.55726e-06	2	2248.18	-2.08229	34.9243	0	1.10493	1.23674	1.15356
lQEAEEAVEAVNAk	2	P12883	N-Term(iTRAQ8plex); K14(iTRAQ8plex)	0	2.921e-14	68.93	2.37965e-06	2	2109.16	-0.920699	37.0447	0	0.379093	0.394387	0.332218
eGYcFTEVLQNMcQIGSSNR	1	P35555	N-Term(iTRAQ8plex); C4(Carbamidomethyl); C13(Carbamidomethyl)	0	1.257e-14	68.89	2.06595e-07	2	2697.24	-0.263023	40.5348	0	0.957257	1.08723	0.973183
nLQEAEEWYk	37	P41219	N-Term(iTRAQ8plex); K10(iTRAQ8plex)	0	4.08e-08	68.88	1.50774e-06	2	1918.01	-3.95749	30.6747	0	0.833734	0.855202	0.807084
aITIAGIPQSIIEcVk	1	Q15366	N-Term(iTRAQ8plex); C14(Carbamidomethyl); K16(iTRAQ8plex)	0	4.836e-10	68.85	1.90914e-06	2	2321.36	-5.87377	40.6938	0	1.07046	1.07693	0.987317
kVPQVSTPTLVEVSR	101	P02768	N-Term(iTRAQ8plex); K1(iTRAQ8plex)	0	2.79e-08	68.84	1.67843e-06	4	2248.34	-2.61047	28.6528	1	2.42215	2.61601	2.35746
hAQAVEELTEQLEQFk	5	P35749	N-Term(iTRAQ8plex); K16(iTRAQ8plex)	0	6.065e-08	68.84	2.08334e-06	2	2508.35	-2.7113	39.8186	0	0.954923	0.892742	0.900867
eFNAETFTFHADIcTLSEkER	14	P02768	N-Term(iTRAQ8plex); C14(Carbamidomethyl); K19(iTRAQ8plex)	0	6.12e-15	68.84	1.14943e-06	2	3153.58	0.229314	33.4064	1	2.65141	2.13165	2.08153
tVSGNTVEYALTDLEPATEYTLR	3	P24821	N-Term(iTRAQ8plex)	0	4.795e-09	68.81	1.67034e-06	2	2847.47	3.76877	41.8656	0	0.810146	0.630124	0.963515
tLMALGSLAVTk	13	Q01995	N-Term(iTRAQ8plex); K12(iTRAQ8plex)	0	5.485e-10	68.79	1.61859e-06	2	1813.1	-5.07582	36.0961	0	0.687737	0.715607	0.677313
gDTTNTVLQGLk	5	Q99715	N-Term(iTRAQ8plex); K12(iTRAQ8plex)	0	1.137e-08	68.77	2.34949e-06	2	1855.07	-5.07811	26.836	0	1.17181	0.928761	1.10906
dIcNDVLSLLEk	21	P63104	N-Term(iTRAQ8plex); C3(Carbamidomethyl); K12(iTRAQ8plex)	0	2.537e-09	68.76	2.3416e-06	2	2027.12	-5.32325	44.2856	0	0.938928	0.971029	0.890297
vAPEEHPTLLTEAPLNPk	11	P68032;P68133	N-Term(iTRAQ8plex); K18(iTRAQ8plex)	0	1.872e-10	68.75	2.48035e-06	2	2564.45	-1.17674	30.4161	0
dIQmTQSPSSVSASVGDR	3	P01611	N-Term(iTRAQ8plex); M4(Oxidation)	0	5.633e-11	68.74	8.01957e-07	2	2185.08	2.10096	21.0312	0	1.60236	1.55767	1.57202
dIVmTQSPDSLAVSLGER	3	P01625	N-Term(iTRAQ8plex); M4(Oxidation)	0	2.073e-10	68.71	1.45353e-06	3	2238.16	-0.0391554	30.3097	0	0.800392	0.701643	0.964031
aSAELALGENSEVLk	2	P00505	N-Term(iTRAQ8plex); K15(iTRAQ8plex)	0	1.453e-10	68.71	2.3418e-06	2	2139.19	-9.04589	28.6057	0	1.05466	0.970814	0.812756
eTSGNLEQLLLAVVk	11	P08758	N-Term(iTRAQ8plex); K15(iTRAQ8plex)	0	4.889e-11	68.71	2.05917e-06	2	2222.31	-3.11227	47.7979	0	1.02615	1.07432	1.13765
scAVAEYGVYVk	10	P00738;P00739	N-Term(iTRAQ8plex); C2(Carbamidomethyl); K12(iTRAQ8plex)	0	4.5e-10	68.68	1.88371e-06	2	1954.05	-4.30085	26.6845	0
sLEYLDLSFNQIAR	45	P51884	N-Term(iTRAQ8plex)	0	8.303e-09	68.66	1.89922e-06	3	1973.06	-1.06848	40.214	0	0.815593	0.852165	0.838782
dVVLTTTFVDDIk	2	P02748	N-Term(iTRAQ8plex); K13(iTRAQ8plex)	0	1.052e-11	68.63	2.37848e-06	2	2074.18	-2.22902	36.3085	0	1.79223	1.7475	1.88311
vNQIGSVTESIQAck	8	P13929;P06733	N-Term(iTRAQ8plex); C14(Carbamidomethyl); K15(iTRAQ8plex)	0	5.975e-15	68.63	2.37848e-06	2	2242.23	-2.05092	29.586	0
gLQHLYALVLVNNk	40	P21810	N-Term(iTRAQ8plex); K14(iTRAQ8plex)	0	8.129e-11	68.53	1.75352e-06	2	2190.32	-2.04577	39.147	0	1.21773	1.25958	1.20216
dIQDSLTVSNEVQTAk	1	P47755	N-Term(iTRAQ8plex); K16(iTRAQ8plex)	0	8.376e-13	68.53	2.46895e-06	2	2356.28	-1.49283	26.728	0	0.744774	0.87759	0.902163
rDDDGALHAAcQVQPSATLDAAQPR	3	P08294	N-Term(iTRAQ8plex); C11(Carbamidomethyl)	0	2.081e-15	68.5	1.00996e-06	3	2967.47	1.34617	22.5616	1	1.2856	1.10859	1.43064
gDSGGPLLcAGVAQGIVSYGR	1	P23946	N-Term(iTRAQ8plex); C9(Carbamidomethyl)	0	1.737e-13	68.48	1.58934e-06	2	2338.21	0.282782	33.4114	0	0.556686	0.567758	0.497052
lLPETPSDPFAIWQITDR	16	Q99715	N-Term(iTRAQ8plex)	0	1.558e-07	68.48	2.17116e-06	3	2403.28	-1.17378	45.6952	0	0.688095	0.670088	0.643251
fYYLIASETPGk	2	P29622	N-Term(iTRAQ8plex); K12(iTRAQ8plex)	0	5.201e-09	68.48	2.5543e-06	2	1997.12	-0.974153	38.9976	0	1.36043	1.72964	1.54879
eLISNASDALDk	1	P08238;P14625	N-Term(iTRAQ8plex); K12(iTRAQ8plex)	0	7.525e-11	68.45	2.40054e-06	2	1884.04	-6.65068	27.9291	0
nYIVEDGDIIFFk	1	Q9NTK5	N-Term(iTRAQ8plex); K13(iTRAQ8plex)	0	9.972e-08	68.43	2.47622e-06	2	2181.19	-6.64769	37.9605	0	1.13141	1.06798	1.03168
lGPISADSTTAPLEk	2	P22105	N-Term(iTRAQ8plex); K15(iTRAQ8plex)	0	1.69e-11	68.42	2.40999e-06	2	2108.21	-0.0489299	27.5641	0	0.817293	0.789453	0.684131
lYLSHNQLSEIPLNLPk	12	Q9BXN1	N-Term(iTRAQ8plex); K17(iTRAQ8plex)	0	1.252e-10	68.41	1.84591e-06	2	2587.5	-2.5235	35.5816	0	0.74511	0.896653	0.99875
mkPLDGSALYTGSALDFVR	13	P12111	N-Term(iTRAQ8plex); K2(iTRAQ8plex)	0	6.253e-15	68.41	2.20644e-06	3	2649.45	-1.08771	35.5733	0	0.669247	0.654447	0.621264
aLPLIVGAQLIHADk	1	Q5SSJ5	N-Term(iTRAQ8plex); K15(iTRAQ8plex)	0	1.84e-09	68.41	1.30511e-06	3	2167.33	-6.09302	39.133	0	0.948942	0.988947	1.40846
lLEALDEMLTHDIAk	7	Q9NZN4	N-Term(iTRAQ8plex); K15(iTRAQ8plex)	0	2.088e-08	68.39	2.48464e-06	3	2320.3	-1.84862	54.126	0	0.95133	1.13631	1.03914
tSSFALNLPTLPEVk	1	P04114	N-Term(iTRAQ8plex); K15(iTRAQ8plex)	0	2.613e-11	68.38	2.49037e-06	2	2225.29	-2.566	37.0798	0	2.90128	3.45701	2.98186
aGQAVDDFIEk	3	P52209	N-Term(iTRAQ8plex); K11(iTRAQ8plex)	0	1.371e-09	68.38	2.38146e-06	2	1800.99	-4.84929	28.9205	0	1.17081	1.30181	1.10169
iEcVSAETTEDcIAk	7	P02787	N-Term(iTRAQ8plex); C3(Carbamidomethyl); C12(Carbamidomethyl); K15(iTRAQ8plex)	0	7.875e-14	68.37	1.20075e-06	2	2334.18	-0.626418	27.1317	0	2.36849	2.54414	2.25619
hVFFVDDFDAFk	26	Q05707	N-Term(iTRAQ8plex); K12(iTRAQ8plex)	0	1.201e-07	68.36	2.12987e-06	3	2095.1	-4.65939	42.4878	0	0.894269	1.03912	1.01053
lcYVALDFENEmATAASSSSLEk	27	P68032;P68133	N-Term(iTRAQ8plex); C2(Carbamidomethyl); M12(Oxidation); K23(iTRAQ8plex)	0	2.345e-09	68.36	1.43693e-06	4	3160.58	5.46329	53.2987	0
dVVLPTYDITHSMLEAMR	1	Q7Z4H8	N-Term(iTRAQ8plex)	0	8.44e-09	68.34	1.51684e-06	3	2395.23	-2.19165	43.168	0	1.16697	1.17768	1.41788
qAVSMFLGAVEEAk	2	P49419	N-Term(iTRAQ8plex); K14(iTRAQ8plex)	0	7.92e-12	68.32	2.59863e-06	2	2088.17	1.59446	42.5593	0	1.19329	1.10552	1.45627
vLSLAQEQVGGSPEk	3	P0C0L4;P0C0L5	N-Term(iTRAQ8plex); K15(iTRAQ8plex)	0	2.901e-11	68.32	2.33362e-06	2	2150.22	-1.44372	30.4857	0
gSLVQASEANLQAAQDFVR	3	P19827	N-Term(iTRAQ8plex)	0	6.867e-13	68.31	2.05861e-06	3	2308.22	-1.00806	36.942	0	1.5116	1.63841	1.36213
cFLEADPYIDIDQNVLHR	1	Q6YHK3	N-Term(iTRAQ8plex); C1(Carbamidomethyl)	0	2.767e-10	68.26	1.05988e-06	3	2522.25	-4.5753	38.3688	0	0.84915	0.815005	0.952707
vSFLSALEEYTk	59	P02647	N-Term(iTRAQ8plex); K12(iTRAQ8plex)	0	6.019e-11	68.24	2.43699e-06	2	1995.12	-3.23737	45.8047	0	2.50236	2.74006	2.3294
hVVSLEDVGLADSQWk	1	P35442	N-Term(iTRAQ8plex); K16(iTRAQ8plex)	0	5.404e-11	68.23	2.3449e-06	3	2391.31	-2.75278	32.365	0	1.08486	1.10551	1.04315
vQAQVIQETIVPk	1	Q15459	N-Term(iTRAQ8plex); K13(iTRAQ8plex)	0	5.603e-08	68.22	1.94352e-06	2	2061.25	0.776629	28.7746	0	0.934417	0.941854	0.890248
mYGISLcQAILDETk	1	P04083	N-Term(iTRAQ8plex); C7(Carbamidomethyl); K15(iTRAQ8plex)	0	3.114e-13	68.21	2.27267e-06	2	2350.26	-1.94199	38.942	0	0.716632	0.88296	0.715483
gNTAAQMAQILSFNk	2	P35237	N-Term(iTRAQ8plex); K15(iTRAQ8plex)	0	1.788e-08	68.21	2.53693e-06	2	2202.21	-3.23281	36.7324	0	1.2512	1.29078	1.17883
tPLGDTTHTcPR	10	P01860	N-Term(iTRAQ8plex); C10(Carbamidomethyl)	0	2.4e-09	68.13	8.9213e-07	3	1659.84	-4.30882	17.4485	0	1.03067	0.93493	1.15994
fFDSFGNLSSASAIMGNPk	5	P69891	N-Term(iTRAQ8plex); K19(iTRAQ8plex)	0	3.755e-09	68.13	1.92269e-06	2	2598.36	4.74607	42.0874	0	1.8743	2.20547	2.1631
acANPAAGSVILLENLR	5	P00558	N-Term(iTRAQ8plex); C2(Carbamidomethyl)	0	1.658e-10	68.1	2.47811e-06	3	2073.14	-0.9266	37.0696	0	1.08191	1.01493	1.02682
aVmDDFAAFVEk	65	P02768	N-Term(iTRAQ8plex); M3(Oxidation); K12(iTRAQ8plex)	0	7.19e-09	68.09	1.90944e-06	2	1967.04	-2.49931	41.4648	0	2.0001	2.3416	2.15508
lTIVDTVGFGDQINk	1	Q9NVA2	N-Term(iTRAQ8plex); K15(iTRAQ8plex)	0	1.825e-12	68.09	2.6313e-06	2	2228.26	-5.04248	35.526	0	0.855789	0.892844	0.77535
ikLEQQVDDLEGSLEQEk	1	Q9UKX2;P12882	N-Term(iTRAQ8plex); K2(iTRAQ8plex); K18(iTRAQ8plex)	0	9.51e-09	68.08	2.76184e-06	4	3013.66	-6.26234	37.3993	1
vLLTTQGVDMISk	2	Q14204	N-Term(iTRAQ8plex); K13(iTRAQ8plex)	0	7.063e-11	68.04	2.38695e-06	2	2013.18	-3.23642	33.4456	0	0.786681	0.702166	0.737293
vQLSNDFDEYImAIEQTIk	1	P01024	N-Term(iTRAQ8plex); M12(Oxidation); K19(iTRAQ8plex)	0	2.888e-05	67.94	2.26579e-06	2	2881.53	4.86962	52.0146	0	2.11354	2.48928	2.62454
vGAHAGEYGAEALER	61	P69905	N-Term(iTRAQ8plex)	0	4.196e-13	67.92	1.22691e-06	2	1833.94	0.606452	20.4911	0	1.2197	1.27871	1.40529
eNPAVIDFELAPIVDLVR	2	P13671	N-Term(iTRAQ8plex)	0	8.809e-13	67.91	2.66983e-06	2	2314.29	-2.38361	49.915	0	1.20889	1.48804	1.51377
nSQSFFSGLFGGSSk	2	P54920	N-Term(iTRAQ8plex); K15(iTRAQ8plex)	0	2.39e-09	67.91	1.96597e-06	2	2158.13	-2.02129	40.145	0	0.958126	1.03402	1.00195
iDVDAPDIDIHGPDAk	3	Q09666	N-Term(iTRAQ8plex); K16(iTRAQ8plex)	0	3.746e-11	67.9	2.5949e-06	2	2299.23	-2.23421	29.4321	0	0.761889	0.803357	0.912159
lQEGQTLEFLVASVPk	1	P55268	N-Term(iTRAQ8plex); K16(iTRAQ8plex)	0	1.698e-09	67.89	2.39768e-06	2	2367.37	-2.00847	40.5507	0	0.712482	0.713091	0.655943
gVGFGLVDSEkDAAVAk	1	P31415	N-Term(iTRAQ8plex); K11(iTRAQ8plex); K17(iTRAQ8plex)	0	2.988e-10	67.87	2.58022e-06	3	2575.47	-4.9201	28.328	1	0.743147	0.658861	0.681168
vGIDTPDIDIHGPEGk	1	Q09666	N-Term(iTRAQ8plex); K16(iTRAQ8plex)	0	6.822e-08	67.86	2.69256e-06	2	2271.24	-2.99353	28.9649	0	0.588315	0.560289	0.516133
bIzMTQSPSSLSASVGDR	4	P01597	N-Term(iTRAQ8plex); B1(N); Z3(E)	0	3.609e-10	67.84	1.20039e-06	2	2183.09	-2.58634	27.577	0
gGkPDEVVVDGTVSSTVLk	4	Q05707	N-Term(iTRAQ8plex); K3(iTRAQ8plex); K19(iTRAQ8plex)	0	1.419e-08	67.79	2.42858e-06	2	2799.6	-6.90238	27.9069	0	1.01081	0.729311	0.961097
iQcSFDASGTLTPER	1	Q9NRN5	N-Term(iTRAQ8plex); C3(Carbamidomethyl)	0	3.919e-10	67.79	9.14877e-07	2	1985.99	-1.12716	27.4422	0	0.872072	0.846949	0.890097
dIQMTzSPSSLSASVGbR	2	P01606	N-Term(iTRAQ8plex); Z6(E); B17(D)	0	8.566e-11	67.71	1.03355e-06	2	2184.07	-0.857678	27.5702	0	1.21272	0.859645	1.14646
fYAYNPLAGGLLTGk	2	O43488	N-Term(iTRAQ8plex); K15(iTRAQ8plex)	0	1.473e-08	67.7	2.77663e-06	2	2193.24	-5.27656	39.9425	0	0.873254	1.02656	0.965133
nLQQEISDLTEQIAEGGk	6	Q9UKX2;P12882	N-Term(iTRAQ8plex); K18(iTRAQ8plex)	0	3.627e-11	67.7	3.04835e-06	3	2581.39	-1.61665	45.1207	0
dLQVSETAETSLTLLWk	46	P24821	N-Term(iTRAQ8plex); K17(iTRAQ8plex)	0	6.746e-10	67.58	2.83696e-06	3	2542.41	-6.1866	57.4017	0	0.934593	0.993424	0.865782
tTGIVMDSGDGVTHTVPIYEGYALPHAILR	5	P60709	N-Term(iTRAQ8plex)	0	2.645e-17	67.58	2.32194e-06	3	3487.82	1.22383	36.0938	0	0.867528	0.951067	0.936976
yEVDQQIQVLMDk	1	P04114	N-Term(iTRAQ8plex); K13(iTRAQ8plex)	0	4.771e-08	67.58	2.60128e-06	2	2217.2	-2.28252	36.7749	0	3.43407	4.01111	3.44606
eIVmTQSPVTLSVSPGER	1	P01624	N-Term(iTRAQ8plex); M4(Oxidation)	0	2.047e-08	67.56	2.58697e-06	2	2250.21	5.30915	27.9925	0	1.35927	1.31955	1.50601
vPTANVSVVDLTcR	7	P04406	N-Term(iTRAQ8plex); C13(Carbamidomethyl)	0	6.371e-08	67.54	2.82797e-06	3	1835	-1.1163	29.2915	0	0.768233	0.653655	0.813748
lEQLFQDEVAk	3	Q15149	N-Term(iTRAQ8plex); K11(iTRAQ8plex)	0	7.111e-09	67.45	3.30992e-06	2	1928.09	-3.56882	41.2006	0	0.970657	1.00765	0.999523
lALVTGGEIASTFDHPELVk	3	P78371	N-Term(iTRAQ8plex); K20(iTRAQ8plex)	0	9.554e-12	67.43	3.29809e-06	2	2705.53	0.0989472	42.6708	0	1.20442	1.45998	1.45205
tEDSGLQTQVIAAATQcALSTSQLVAcTk	1	Q9Y490	N-Term(iTRAQ8plex); C17(Carbamidomethyl); C27(Carbamidomethyl); K29(iTRAQ8plex)	0	8.694e-15	67.38	2.58676e-06	3	3660.9	0.10719	43.714	0	0.868388	1.01511	0.897188
vFLLGEEVAQYDGAYk	3	P11177	N-Term(iTRAQ8plex); K16(iTRAQ8plex)	0	1.143e-10	67.34	3.45018e-06	2	2410.31	1.05013	45.9302	0	0.667633	0.641678	0.682458
hDIAFVEFDNEVQAGAAR	2	P09012	N-Term(iTRAQ8plex)	0	2.628e-11	67.29	1.2878e-06	2	2293.15	-1.65215	31.9481	0	0.829267	0.845289	0.896574
gLDVDSLVIEHIQVNk	2	P18621	N-Term(iTRAQ8plex); K16(iTRAQ8plex)	0	5.083e-10	67.29	3.22884e-06	4	2387.37	-4.032	35.4851	0	0.759428	0.727949	0.857528
dASVAEAWLLGQEPYLSSR	2	Q01082	N-Term(iTRAQ8plex)	0	1.387e-15	67.27	2.22187e-06	2	2396.23	-6.00017	41.7162	0	0.880971	0.816476	0.919729
lSVEALNSLTGEFk	14	P06732	N-Term(iTRAQ8plex); K14(iTRAQ8plex)	0	4.252e-11	67.27	3.54374e-06	2	2116.21	-1.87243	38.9178	0	0.654691	0.652722	0.634208
tPEVTcVVVDVSHEDPEVQFk	10	P01860	N-Term(iTRAQ8plex); C6(Carbamidomethyl); K21(iTRAQ8plex)	0	3.514e-06	67.26	2.1894e-06	2	3022.55	-6.22355	36.4308	0	1.08526	1.17026	1.14703
kIQALQQQADEAEDR	3	P67936	N-Term(iTRAQ8plex); K1(iTRAQ8plex)	0	1.185e-09	67.25	3.02326e-06	3	2351.26	-6.13057	27.3973	1	0.992922	1.02292	1.02785
aLALGALQNIR	9	Q99715	N-Term(iTRAQ8plex)	0	3.89e-07	67.24	1.95407e-06	3	1443.89	-0.91554	32.3826	0	0.728364	0.723898	0.754979
aAPLQGmLPGLLAPLR	7	P12111	N-Term(iTRAQ8plex); M7(Oxidation)	0	3.257e-07	67.21	3.21282e-06	3	1938.14	-3.43105	37.302	0	0.583804	0.516301	0.553653
lQQELDDLTVDLDHQR	2	P35580	N-Term(iTRAQ8plex)	0	4.271e-11	67.21	1.87256e-06	3	2242.16	-0.886709	41.3908	0	1.41456	1.7215	1.62032
gVVQELQQAISk	1	P29692	N-Term(iTRAQ8plex); K12(iTRAQ8plex)	0	1.269e-09	67.2	3.34408e-06	2	1908.12	-10.4134	36.3839	0	1.36723	1.18153	1.4212
dVAPGTLcDVAGWGIVNHAGR	1	P00746	N-Term(iTRAQ8plex); C8(Carbamidomethyl)	0	3.283e-13	67.19	2.0149e-06	3	2469.26	-0.462656	33.8188	0	1.52274	1.40558	1.31931
dFAISVVVkPSSTR	2	P39059	N-Term(iTRAQ8plex); K9(iTRAQ8plex)	0	4.576e-10	67.18	3.23509e-06	2	2114.23	-4.29327	28.3953	0	1.17822	1.09979	1.2917
vDVEcPDVNIEGPEGk	3	Q09666	N-Term(iTRAQ8plex); C5(Carbamidomethyl); K16(iTRAQ8plex)	0	2.264e-10	67.18	1.85683e-06	2	2365.21	-4.44909	26.795	0	0.91624	0.726255	0.648802
tFPGFFSPmLGEFVSETESR	3	P02671	N-Term(iTRAQ8plex); M9(Oxidation)	0	8.599e-07	67.09	1.1726e-06	2	2585.26	0.972752	44.1332	0	1.37185	1.14185	1.7105
gTFATLSELHcDk	79	P68871	N-Term(iTRAQ8plex); C11(Carbamidomethyl); K13(iTRAQ8plex)	0	4.717e-11	67.08	2.69341e-06	2	2087.1	-2.29788	25.5057	0	1.14239	2.19416	1.82254
lQQEATEHATESEER	2	Q9Y6C2	N-Term(iTRAQ8plex)	0	1.324e-10	67.06	6.8876e-07	3	2061.99	-1.99955	20.0835	0	0.950212	1.62269	1.73817
eLFSPLHALNFGIGGDTTR	2	P68402	N-Term(iTRAQ8plex)	0	6.683e-13	67	2.89313e-06	2	2349.25	0.214052	40.8328	0	0.711404	0.876271	1.31362
nAFAcFDEEASGFIHEDHLR	2	P24844	N-Term(iTRAQ8plex); C5(Carbamidomethyl)	0	1.521e-07	66.99	4.79967e-07	3	2669.23	-1.43848	37.4241	0	1.06782	0.924955	0.873914
mATEVAADALGEEWk	2	P62753	N-Term(iTRAQ8plex); K15(iTRAQ8plex)	0	5.181e-12	66.98	2.47552e-06	2	2229.16	-3.15854	37.0877	0	0.926653	0.941811	0.836865
tVVQPSVGAAAGPVVPPcPGR	2	P02765	N-Term(iTRAQ8plex); C18(Carbamidomethyl)	0	1.044e-13	66.97	3.23464e-06	3	2320.27	-0.573442	25.8648	0	1.24952	0.637984	0.628651
eAEScDcLQGFQLTHSLGGGTGSGMGTLLISk	4	P68371;P07437	N-Term(iTRAQ8plex); C5(Carbamidomethyl); C7(Carbamidomethyl); K32(iTRAQ8plex)	0	1.226e-07	66.91	1.7213e-06	3	3919.95	1.94914	38.6813	0
vLSALQAVQGLLVAQGR	2	P01019	N-Term(iTRAQ8plex)	0	2.951e-11	66.86	2.51397e-06	3	2027.22	-2.22397	54.5206	0	0.878968	1.43348	1.17486
sAGQGEVLVYVEDPAGHQEEAk	3	P21333	N-Term(iTRAQ8plex); K22(iTRAQ8plex)	0	2.845e-13	66.85	2.37519e-06	4	2921.5	-4.18477	28.7265	0	0.866549	0.735125	0.846923
sLEDLQLTHNk	34	P51884	N-Term(iTRAQ8plex); K11(iTRAQ8plex)	0	9.874e-09	66.84	3.07416e-06	2	1906.08	-5.0838	27.2673	0	0.912929	0.959932	0.841365
vDIDVPDVNLEAPEGk	1	Q09666	N-Term(iTRAQ8plex); K16(iTRAQ8plex)	0	1.281e-12	66.83	3.5066e-06	2	2318.26	-2.30572	32.0535	0	0.663046	0.701743	0.574557
hILLAVANDEELNQLLk	6	O75367	N-Term(iTRAQ8plex); K17(iTRAQ8plex)	0	4.54e-09	66.79	2.58623e-06	2	2541.5	3.65833	38.1702	0	1.10946	0.957376	1.01848
lSSLIILMPHHVEPLER	3	P50454	N-Term(iTRAQ8plex)	0	2.464e-12	66.73	4.03416e-06	2	2288.31	0.0301677	41.1277	0	1.36215	0.930869	1.01179
aDLINNLGTIAk	1	P07900;P08238	N-Term(iTRAQ8plex); K12(iTRAQ8plex)	0	6.313e-11	66.69	3.5572e-06	2	1851.11	-4.15283	33.4809	0
kmQQNIQELEEQLEEEESAR	1	P35579	N-Term(iTRAQ8plex); K1(iTRAQ8plex); M2(Oxidation)	0	1.264e-11	66.62	2.14504e-06	3	3085.55	-1.1137	32.3072	1	1.05779	0.925893	0.765403
iGGVQQDTILAEGLHFR	3	Q99623	N-Term(iTRAQ8plex)	0	6.335e-14	66.61	3.74338e-06	2	2158.19	-1.28375	35.5623	0	1.03674	1.03513	1.01023
dLPETLNELHLDHNk	23	P21810	N-Term(iTRAQ8plex); K15(iTRAQ8plex)	0	1.549e-14	66.6	3.53324e-06	2	2396.3	-1.02516	29.135	0	1.2457	1.30811	1.12648
aQFAQPEILIGTIPGAGGTQR	1	P30084	N-Term(iTRAQ8plex)	0	1.84e-09	66.57	3.67889e-06	2	2429.34	-1.00279	35.9218	0	0.644485	0.692731	0.725067
tLAESALQLLYTAk	3	Q9Y490	N-Term(iTRAQ8plex); K14(iTRAQ8plex)	0	7.676e-13	66.57	3.49164e-06	2	2130.26	-2.44158	44.3337	0	0.799812	0.845115	0.671169
aSYSGVSLFSNPVQYWEIQPSTFR	7	P07585	N-Term(iTRAQ8plex)	0	1.91e-14	66.56	2.16384e-06	3	3067.55	0.0315618	45.1848	0	0.927142	1.03798	1.03611
iSDLTTNLAEEEEk	2	P35749	N-Term(iTRAQ8plex); K14(iTRAQ8plex)	0	1.228e-10	66.56	2.89249e-06	2	2200.17	-3.02502	32.1283	0	1.24926	0.657126	0.545826
eDPQTFYYAVAVVk	14	P02787	N-Term(iTRAQ8plex); K14(iTRAQ8plex)	0	7.706e-11	66.53	3.73516e-06	2	2238.22	-2.42706	34.729	0	1.97048	2.285	2.02132
hPGDFGADAQGAMNk	3	P02144	N-Term(iTRAQ8plex); K15(iTRAQ8plex)	0	1e-12	66.51	1.98788e-06	2	2124.08	0.657441	20.3496	0	0.582505	0.547839	0.565755
lQEIEGPSVSIMEk	4	Q05707	N-Term(iTRAQ8plex); K14(iTRAQ8plex)	0	3.731e-12	66.49	3.65753e-06	2	2168.2	-4.75929	33.404	0	0.719256	0.712101	0.683795
kLVAASQAALGL	82	P02768	N-Term(iTRAQ8plex); K1(iTRAQ8plex)	0	4.384e-06	66.43	2.02484e-06	3	1750.1	-2.97117	51.6088	1	2.0047	2.11342	1.89475
gNQPVGVGLEAAk	1	P35442	N-Term(iTRAQ8plex); K13(iTRAQ8plex)	0	6.468e-12	66.36	4.01143e-06	2	1848.07	-5.13462	22.2181	0	0.765784	0.820054	0.780336
iAVGSDADLVIWDPDSVk	4	Q16555	N-Term(iTRAQ8plex); K18(iTRAQ8plex)	0	7.094e-11	66.27	4.14264e-06	2	2508.37	-3.40595	37.5471	0	0.98358	0.942539	0.889451
gQDEASAGGIWGFIk	1	Q96M27	N-Term(iTRAQ8plex); K15(iTRAQ8plex)	0	1.761e-08	66.26	3.77364e-06	2	2144.15	-6.02346	38.176	0	1.09283	1.06453	1.02193
nSMIALVDNLASk	6	O94832	N-Term(iTRAQ8plex); K13(iTRAQ8plex)	0	3.599e-07	66.24	4.34962e-06	2	1984.12	-8.23485	41.6798	0	0.935932	1.09361	0.901335
aGTPYTVTLHGEVR	3	P24821	N-Term(iTRAQ8plex)	0	1.202e-08	66.1	3.76798e-06	3	1804.98	-3.85283	23.5757	0	1.06834	0.970874	1.40166
sEDFGVNEDLADSDAR	2	P04083	N-Term(iTRAQ8plex)	0	3.58e-13	66.1	2.44889e-07	2	2043.93	-3.7458	26.1867	0	0.849469	0.780153	1.01111
sPFTVGVAAPLDLSk	2	O75369	N-Term(iTRAQ8plex); K15(iTRAQ8plex)	0	2.37e-09	66.06	3.98865e-06	2	2110.23	-4.51552	34.1616	0	0.855811	0.854704	0.904954
iYVDDGLISLQVk	2	P14618	N-Term(iTRAQ8plex); K13(iTRAQ8plex)	0	4.88e-10	66.05	3.93577e-06	2	2071.22	-3.80748	35.5766	0	0.94446	0.972364	0.814944
lQQELDDLLVDLDHQR	4	P35579	N-Term(iTRAQ8plex)	0	1.15e-10	66.04	3.02396e-06	2	2254.19	-1.4504	50.2385	0	0.831956	1.02671	0.815396
kHEAFESDLAAHQDR	2	P12814;P35609;O43707	N-Term(iTRAQ8plex); K1(iTRAQ8plex)	0	7.712e-11	65.96	2.82667e-06	3	2362.23	-0.583349	17.0688	1
aEDGSVIDYELIDQDAR	2	P07355	N-Term(iTRAQ8plex)	0	1.466e-09	65.95	1.24508e-06	3	2213.08	-2.0005	31.7809	0	0.396321	0.310445	0.614192
dGFIDkEDLHDMLASLGk	4	P19105;P24844	N-Term(iTRAQ8plex); K6(iTRAQ8plex); K18(iTRAQ8plex)	0	1.773e-11	65.94	4.86445e-06	2	2916.58	-4.04598	38.1056	1
vLPVGDEVVGIVGYTSk	2	P21589	N-Term(iTRAQ8plex); K17(iTRAQ8plex)	0	1.37e-07	65.91	3.98777e-06	2	2340.36	-3.32035	36.8648	0	1.16193	1.22856	1.17123
mAVTFIGNSTAIQELFk	4	P07437	N-Term(iTRAQ8plex); K17(iTRAQ8plex)	0	3.619e-08	65.91	4.09035e-06	4	2478.38	-2.421	46.3797	0	1.03352	0.991429	1.0393
sASDLTWDNLk	14	P02787	N-Term(iTRAQ8plex); K11(iTRAQ8plex)	0	4.929e-09	65.88	3.92504e-06	2	1858.01	-4.61627	29.5218	0	2.05517	2.18092	1.93682
fGNEVIPVTVTVk	3	P24752	N-Term(iTRAQ8plex); K13(iTRAQ8plex)	0	2.479e-07	65.83	3.59172e-06	2	2011.2	-3.55602	31.6573	0	0.832752	0.798156	0.859512
iNEAIVAVQAIIADPk	2	Q9Y224	N-Term(iTRAQ8plex); K16(iTRAQ8plex)	0	3.153e-08	65.81	3.33276e-06	2	2273.37	-0.114965	50.4554	0	0.821806	0.865669	0.849493
iAQLEEQLDNETk	4	P35579	N-Term(iTRAQ8plex); K13(iTRAQ8plex)	0	3.505e-12	65.8	3.9454e-06	2	2139.17	-3.78529	37.3437	0	1.14846	1.12808	1.15892
aLNLGYALDYAQR	5	P12111	N-Term(iTRAQ8plex)	0	2.02e-08	65.79	3.82268e-06	3	1771.96	-0.0748966	34.0613	0	0.644366	0.654878	0.652448
aYYENSPQQVFSTEFEVk	2	P01024	N-Term(iTRAQ8plex); K18(iTRAQ8plex)	0	2.104e-10	65.79	2.70224e-06	2	2774.41	0.0902957	33.9992	0	1.99708	2.39775	2.16986
dLEEATLQHEATAATLR	2	Q9UKX2;Q9UKX3;P12882	N-Term(iTRAQ8plex)	0	8.767e-14	65.79	3.05814e-06	2	2173.14	0.512493	29.3139	0
hQLYIDETVNSNIPTNLR	12	P02675	N-Term(iTRAQ8plex)	0	2.717e-13	65.77	3.95951e-06	2	2431.29	1.32448	28.6218	0	1.59208	1.55668	1.32059
vGPVSAVGVTAPk	1	P22105	N-Term(iTRAQ8plex); K13(iTRAQ8plex)	0	3.457e-09	65.75	3.93787e-06	2	1790.09	-3.67362	23.989	0	0.822215	0.76536	0.723181
sLLSDVEELVEk	4	Q16363	N-Term(iTRAQ8plex); K12(iTRAQ8plex)	0	1.526e-08	65.63	5.40216e-06	2	1969.13	-0.493927	46.4632	0	1.07415	1.26307	1.05129
aLQDQLVLVAAk	4	P01019	N-Term(iTRAQ8plex); K12(iTRAQ8plex)	0	5.69e-09	65.61	3.1326e-06	2	1877.16	-3.33511	31.8837	0	1.29136	1.5043	1.58799
vFIGNLNTLVVk	2	P07910	N-Term(iTRAQ8plex); K12(iTRAQ8plex)	0	1.021e-09	65.61	2.39067e-06	2	1925.2	-3.38029	37.7055	0	0.908681	0.969494	0.886601
dALDGPAAEAEPEHSFDGLR	2	Q15149	N-Term(iTRAQ8plex)	0	6.982e-08	65.59	1.10423e-06	2	2401.15	-1.38724	28.5562	0	0.816585	0.704401	0.776064
dWVSVVmQVMELESNSk	8	O43827	N-Term(iTRAQ8plex); M7(Oxidation); K17(iTRAQ8plex)	0	3.629e-09	65.58	3.23732e-06	3	2605.34	-0.741872	49.8749	0	0.67732	0.684584	0.670883
vQANLGAPDINIEGLDAk	2	Q09666	N-Term(iTRAQ8plex); K18(iTRAQ8plex)	0	2.59e-09	65.57	4.99198e-06	2	2446.37	-1.78531	32.6002	0	0.924339	0.754903	1.08888
nLmQLNLAHNILR	29	P51888	N-Term(iTRAQ8plex); M3(Oxidation)	0	2.01e-09	65.55	4.44386e-06	3	1870.06	-0.411239	34.0904	0	0.99525	1.09439	1.08926
sLPVSDSVLSGFEQR	2	P07360	N-Term(iTRAQ8plex)	0	8.543e-11	65.52	3.2543e-06	2	1925.02	-2.20149	33.5999	0	0.98827	0.8507	0.942836
iDSGLYLGSGYFTAIQNLR	2	P02788	N-Term(iTRAQ8plex)	0	1.286e-12	65.51	4.35845e-06	3	2392.27	-3.87556	44.5812	0	1.09659	1.18077	1.09988
sLYSAISLFNNPVk	12	Q9BXN1	N-Term(iTRAQ8plex); K14(iTRAQ8plex)	0	2.169e-08	65.5	5.15764e-06	2	2161.23	-9.21259	39.3301	0	1.00074	1.09566	1.11715
yGDSGEQIAGFVk	1	P10619	N-Term(iTRAQ8plex); K13(iTRAQ8plex)	0	3.238e-09	65.5	3.87528e-06	2	1979.06	-4.0435	27.6415	0	1.58429	1.50338	1.4222
yAASSYLSLTPEQWk	18	B9A064;P0CG05	N-Term(iTRAQ8plex); K15(iTRAQ8plex)	0	3.214e-09	65.49	4.29382e-06	2	2352.26	-4.36447	37.1259	0
nLATTVTEEILEk	3	O43390	N-Term(iTRAQ8plex); K13(iTRAQ8plex)	0	3.053e-11	65.49	4.84467e-06	2	2069.18	-5.8682	38.8654	0	1.22428	1.28778	1.19804
lSWTADEGVFDNFVLk	16	P24821	N-Term(iTRAQ8plex); K16(iTRAQ8plex)	0	2.89e-08	65.48	4.2754e-06	2	2449.31	-3.72401	43.634	0	1.09042	1.14365	1.16693
eAGNITTDGYEILGk	1	Q99715	N-Term(iTRAQ8plex); K15(iTRAQ8plex)	0	1.477e-08	65.47	4.00147e-06	2	2189.18	-4.26784	31.633	0	0.921597	0.873622	0.723019
lVGGPMDASVEEEGVR	2	P01034	N-Term(iTRAQ8plex)	0	2.992e-10	65.42	1.95213e-06	3	1948.99	-3.54846	28.1234	0	0.933834	0.675325	1.22488
wEQLLEASAVHR	1	P02549	N-Term(iTRAQ8plex)	0	1.68e-08	65.41	4.74771e-06	3	1742.95	-1.10305	38.2066	0	1.02526	1.60324	1.35742
aLGSAIEYTIENVFESAPNPR	2	P12111	N-Term(iTRAQ8plex)	0	5.675e-09	65.41	3.22269e-06	3	2582.34	-1.99859	54.2839	0	1.12739	1.10563	1.17598
aVFVDLEPTVIDEVR	6	P68363;Q9BQE3	N-Term(iTRAQ8plex)	0	2.833e-09	65.36	4.81724e-06	3	2006.1	-3.22058	39.8052	0
fSDGAFLGVTTLk	3	O15335	N-Term(iTRAQ8plex); K13(iTRAQ8plex)	0	1.656e-08	65.32	4.93525e-06	2	1964.13	-3.01279	36.7882	0	1.36299	1.6127	1.3716
gEPAAAAAPEAGASPVEk	2	P29966	N-Term(iTRAQ8plex); K18(iTRAQ8plex)	0	5.475e-11	65.32	4.72962e-06	2	2231.21	-2.92437	20.2293	0	0.942148	0.806215	0.775146
gDAcDDDIDGDR	20	P49747	N-Term(iTRAQ8plex); C4(Carbamidomethyl)	0	7.028e-09	65.31	2.93745e-07	2	1627.68	-2.53242	18.4082	0	1.11889	1.01804	1.04517
tTLLAGDIEHPR	1	Q07954	N-Term(iTRAQ8plex)	0	3.735e-07	65.25	4.67212e-06	3	1626.91	-2.62306	26.5986	0	1.31984	2.65803	2.13145
qAASSLQQASLk	2	P38646	N-Term(iTRAQ8plex); K12(iTRAQ8plex)	0	2.222e-07	65.25	5.68715e-06	2	1840.06	-6.29396	21.6373	0	1.06223	0.830027	0.897381
vDFTEEEINNMk	1	P46940	N-Term(iTRAQ8plex); K12(iTRAQ8plex)	0	1.1e-10	65.23	2.74423e-06	2	2077.07	-1.97004	31.6013	0	0.889888	0.933379	0.966252
gPLLVQDVVFTDEMAHFDR	5	P04040	N-Term(iTRAQ8plex)	0	4.507e-13	65.2	2.58206e-06	3	2493.27	-1.85355	44.8256	0	1.26361	1.11282	1.31875
nDYATmLPDSTEIDQDTINR	2	P12110	N-Term(iTRAQ8plex); M6(Oxidation)	0	6.305e-10	65.19	1.04429e-06	2	2632.23	-0.522797	28.8219	0	0.653055	0.481897	0.596984
lQETSNWLLSQQQADGSFQDPcPVLDR	1	P0C0L4	N-Term(iTRAQ8plex); C22(Carbamidomethyl)	0	3.479e-11	65.19	2.07344e-06	3	3436.67	-0.195534	39.7846	0
lVFQQFDLEPSEGcFYDYVk	1	P00736	N-Term(iTRAQ8plex); C14(Carbamidomethyl); K20(iTRAQ8plex)	0	5.721e-10	65.19	2.42153e-06	3	3092.55	-2.2607	42.8563	0	1.79968	1.97845	1.92511
lQAQLNELQAQLSQk	2	Q14980	N-Term(iTRAQ8plex); K15(iTRAQ8plex)	0	4.449e-06	65.19	4.87333e-06	2	2320.34	-1.88585	40.8668	0	0.826383	0.859547	0.815371
tYFPHFDLSHGSAQVk	8	P69905	N-Term(iTRAQ8plex); K16(iTRAQ8plex)	0	4.942e-12	65.17	4.62215e-06	2	2442.3	-0.438123	27.8459	0	1.12297	2.09582	2.44847
eFQLFSSPHGk	7	P02787	N-Term(iTRAQ8plex); K11(iTRAQ8plex)	0	5.958e-08	65.15	5.22392e-06	2	1885.04	-3.72253	26.5465	0	1.43169	2.20988	2.28373
sPAGLQVLNDYLADk	2	P24534	N-Term(iTRAQ8plex); K15(iTRAQ8plex)	0	7.15e-09	65.15	5.16282e-06	3	2212.24	-1.7196	38.0017	0	1.13133	1.18403	1.07584
eITENLMATGDLDQDGR	1	P13796	N-Term(iTRAQ8plex)	0	3.23e-12	65.12	1.3381e-06	2	2182.06	0.93857	30.9821	0	1.35955	1.23154	1.27239
mEEVEAMLLPETLk	9	P01011	N-Term(iTRAQ8plex); K14(iTRAQ8plex)	0	5.143e-09	65.11	5.04101e-06	2	2241.22	-3.78111	47.6166	0	1.27715	1.32523	1.32944
sNLDEDIIAEENIVSR	8	P01024	N-Term(iTRAQ8plex)	0	4.565e-13	65.09	3.34521e-06	2	2121.09	-2.09891	34.7351	0	1.30215	1.25392	1.29487
gSYGDLGGPIITTQVTIPk	2	P61978	N-Term(iTRAQ8plex); K19(iTRAQ8plex)	0	2.286e-10	65.09	5.1572e-06	2	2525.44	-2.28854	32.7775	0	1.07764	1.03734	0.948155
vEDIIEAINTFPYR	10	Q99715	N-Term(iTRAQ8plex)	0	1.096e-07	65.06	4.19491e-06	3	1984.07	-1.40057	54.7048	0	0.767495	0.767098	0.774194
gLGTDEDAIISVLAYR	3	P09525	N-Term(iTRAQ8plex)	0	1.833e-09	65.06	4.11693e-06	3	1997.08	-4.67792	42.6059	0	0.892835	1.125	1.09336
lEGDLTGPSVDVEVPDVELEcPDAk	1	Q09666	N-Term(iTRAQ8plex); C21(Carbamidomethyl); K25(iTRAQ8plex)	0	4.701e-10	65.04	3.71294e-06	3	3291.67	-0.775915	36.559	0	0.635397	0.720862	0.797009
dSITTWEILAVSMSDk	32	P01024	N-Term(iTRAQ8plex); K16(iTRAQ8plex)	0	3.066e-09	65.04	4.60593e-06	2	2404.27	-6.88057	47.5496	0	1.91916	2.02393	2.09862
dATNVGDEGGFAPNILENk	5	P06733	N-Term(iTRAQ8plex); K19(iTRAQ8plex)	0	3.113e-11	65.01	3.88066e-06	2	2569.34	-0.0967655	30.2283	0	1.11608	0.985133	1.41486
aATGEcTATVGk	3	P01042	N-Term(iTRAQ8plex); C6(Carbamidomethyl); K12(iTRAQ8plex)	0	4.805e-10	65	4.68017e-06	2	1773.96	-1.70525	17.0392	0	2.57169	2.98252	2.77681
tDEQALLSSILAk	1	Q6IAA8	N-Term(iTRAQ8plex); K13(iTRAQ8plex)	0	1.829e-09	64.97	6.22511e-06	2	1997.16	-5.52379	38.312	0	1.03274	1.03493	0.878477
lGSIAIQGAIEk	2	P24752	N-Term(iTRAQ8plex); K12(iTRAQ8plex)	0	9.002e-09	64.92	5.00876e-06	2	1808.1	-7.38453	30.7677	0	0.76517	0.820681	0.78415
iDINMSGFNETDDLk	2	P13797	N-Term(iTRAQ8plex); K15(iTRAQ8plex)	0	2.25e-10	64.91	4.00333e-06	2	2320.2	0.0899919	33.3932	0	0.997842	1.08637	0.926876
iINEPTAAAIAYGLDR	2	P17066;P0DMV8	N-Term(iTRAQ8plex)	0	4.464e-09	64.85	5.9576e-06	3	1992.1	-2.42881	36.0891	0
iTEGVPQLLIVLTADR	22	P12111	N-Term(iTRAQ8plex)	0	6.7e-12	64.84	5.1511e-06	2	2042.21	-1.25774	55.103	0	0.523503	0.474849	0.454683
eAEETQSTLQAEcDQYR	1	Q9P2E9	N-Term(iTRAQ8plex); C13(Carbamidomethyl)	0	4.009e-14	64.83	3.94622e-07	2	2362.08	0.667031	23.7548	0	1.16123	0.944602	0.93284
qGAPGQGGGGGLSHEDTLALLEGLVSR	1	Q9UH99	N-Term(iTRAQ8plex)	0	7.513e-14	64.82	4.56509e-06	3	2880.51	0.166956	42.3612	0	0.923274	0.936728	0.764898
nNALNQVVLWDk	1	P61009	N-Term(iTRAQ8plex); K12(iTRAQ8plex)	0	9.216e-07	64.81	5.20332e-06	2	2022.15	-5.81697	34.1202	0	0.915975	1.0685	0.962158
vETGVLkPGMVVTFAPVNVTTEVk	10	P68104	N-Term(iTRAQ8plex); K7(iTRAQ8plex); K24(iTRAQ8plex)	0	8.595e-10	64.78	1.69656e-06	2	3428.01	1.4391	37.9382	0	1.04601	1.03548	1.02665
qAAASATQTIAAAQHAASTPk	2	Q9Y490	N-Term(iTRAQ8plex); K21(iTRAQ8plex)	0	3.899e-14	64.78	5.45562e-06	3	2603.44	0.34785	27.7607	0	1.04191	0.929503	1.21288
dYDSLAQPGFFDR	15	P12110	N-Term(iTRAQ8plex)	0	2.545e-07	64.77	1.25035e-06	3	1834.89	-1.95151	31.3568	0	0.57494	0.537676	0.682045
tGAIVDVPVGEELLGR	2	P25705	N-Term(iTRAQ8plex)	0	3.375e-09	64.74	5.77469e-06	3	1929.1	0.0944423	35.6613	0	0.776496	0.682532	0.554809
vSEADSSNADWVTk	4	P00751	N-Term(iTRAQ8plex); K14(iTRAQ8plex)	0	1.218e-09	64.73	3.24734e-06	2	2117.09	-3.07381	24.2736	0	2.35648	2.68244	2.23325
aQHEDQVEQYk	2	P02545	N-Term(iTRAQ8plex); K11(iTRAQ8plex)	0	5.176e-09	64.72	3.81135e-06	2	1983.04	-0.902749	16.0704	0	0.719036	0.733098	0.67058
eLLTQPGDWTLFVPTNDAFk	4	Q15063	N-Term(iTRAQ8plex); K20(iTRAQ8plex)	0	7.344e-07	64.72	4.99185e-06	2	2900.54	-7.33112	44.8908	0	0.939648	0.990737	0.90948
aFGPGLQGGSAGSPAR	2	P21333	N-Term(iTRAQ8plex)	0	9.055e-08	64.72	3.74389e-06	3	1733.92	-2.89922	21.3694	0	0.909555	0.601526	1.08132
tTGFGMIYDSLDYAk	2	P62847	N-Term(iTRAQ8plex); K15(iTRAQ8plex)	0	4.301e-09	64.71	3.48207e-06	2	2290.19	-1.19758	38.2365	0	1.08133	1.12327	1.03854
eSYVETELIFALAk	2	Q00610	N-Term(iTRAQ8plex); K14(iTRAQ8plex)	0	1.846e-08	64.7	5.72647e-06	2	2221.25	-1.99431	44.9576	0	1.02124	0.983605	0.821104
fDEFFSEGcAPGSk	36	P02787	N-Term(iTRAQ8plex); C9(Carbamidomethyl); K14(iTRAQ8plex)	0	3.562e-12	64.67	1.56949e-06	2	2186.06	-2.4928	37.0662	0	2.01049	2.33189	2.25136
vESVFETLVEDSAEEESTLTk	3	Q9Y4L1	N-Term(iTRAQ8plex); K21(iTRAQ8plex)	0	4.626e-11	64.65	3.97611e-06	3	2950.51	-3.22986	52.9915	0	0.981223	0.985808	1.2077
iNPVcPADLVIDHSIQVDFNR	2	P21399	N-Term(iTRAQ8plex); C5(Carbamidomethyl)	0	1.959e-10	64.65	4.54167e-06	3	2726.43	3.32676	39.7532	0	1.14622	1.34191	1.79475
dITDTSIGAYWTSAPGMVR	2	Q99715	N-Term(iTRAQ8plex)	0	9.755e-11	64.64	2.42208e-06	3	2345.17	-1.43585	36.353	0	0.701918	0.643678	0.666464
dEVTSEPLNAGk	2	O75339	N-Term(iTRAQ8plex); K12(iTRAQ8plex)	0	1.059e-09	64.63	4.63151e-06	2	1868.01	-4.32846	20.962	0	1.29533	1.3443	1.20512
hQDFNSAVQLVENFcR	6	P00734	N-Term(iTRAQ8plex); C15(Carbamidomethyl)	0	2.032e-08	64.61	1.88537e-06	2	2268.11	-2.4874	38.4142	0	1.60781	1.90875	1.87432
gTVLLADNVIcPGAPDFLAHVR	2	P21964	N-Term(iTRAQ8plex); C11(Carbamidomethyl)	0	1.012e-11	64.61	5.77719e-06	4	2639.42	-1.7855	40.5316	0	0.867274	0.941447	0.880262
sIVEEIEDLVAR	3	P04844	N-Term(iTRAQ8plex)	0	1.206e-06	64.55	6.296e-06	3	1676.93	-1.48111	49.9583	0	1.15282	1.25652	1.05774
fFGHGAEDSLADQAANEWGR	2	P0DJI8	N-Term(iTRAQ8plex)	0	1.537e-13	64.53	1.02188e-06	3	2482.16	-3.64402	35.0552	0	1.81571	1.95494	2.00764
vDINAPDVEVHGPDWHLk	1	Q09666	N-Term(iTRAQ8plex); K18(iTRAQ8plex)	0	2.129e-12	64.53	4.75701e-06	3	2649.41	-4.27987	29.6431	0	0.790403	0.736934	0.674329
yLQTLTTIAAEk	5	P27105	N-Term(iTRAQ8plex); K12(iTRAQ8plex)	0	4.537e-11	64.51	6.26575e-06	2	1960.15	-1.74525	38.2254	0	1.07641	1.38288	1.19919
iITITGTQDQIQNAQYLLQNSVk	1	P61978	N-Term(iTRAQ8plex); K23(iTRAQ8plex)	0	5.148e-13	64.43	4.45315e-06	3	3197.81	2.81983	41.0114	0	0.861215	0.786137	0.807714
gGNTmTGDAIDYLVk	3	Q99715	N-Term(iTRAQ8plex); M5(Oxidation); K15(iTRAQ8plex)	0	1.063e-11	64.37	4.93553e-06	2	2179.15	-2.42384	28.7252	0	0.923625	0.975447	1.01707
gVMLAVDAVIAELk	4	P10809	N-Term(iTRAQ8plex); K14(iTRAQ8plex)	0	5.208e-08	64.36	5.60649e-06	2	2037.21	-6.51008	55.3476	0	0.760023	0.757552	0.824082
sHTEEDcTEELFDFLHAR	2	P07919	N-Term(iTRAQ8plex); C7(Carbamidomethyl)	0	7.765e-11	64.31	5.74555e-07	4	2540.16	-1.80197	36.0934	0	1.32187	1.13372	1.27578
sETITEEELVGLMNk	2	P16152	N-Term(iTRAQ8plex); K15(iTRAQ8plex)	0	8.731e-14	64.3	5.66591e-06	2	2301.24	-3.27905	37.707	0	0.796574	0.831219	0.767701
vIHLQFNNIASITDDTFck	52	P20774	N-Term(iTRAQ8plex); C18(Carbamidomethyl); K19(iTRAQ8plex)	0	1.746e-11	64.28	5.76671e-06	2	2844.51	-4.24208	38.1893	0	0.618325	0.652499	0.644971
nLVTAFSNMDDMLQk	2	P39059	N-Term(iTRAQ8plex); K15(iTRAQ8plex)	0	3.56e-09	64.28	5.30015e-06	3	2335.22	-2.62986	42.4642	0	0.920013	0.985562	0.945641
fQPGETLTEILETPATSEQEAEHQR	3	P46940	N-Term(iTRAQ8plex)	0	4.778e-12	64.26	3.26227e-06	3	3145.57	3.29094	41.5579	0	1.3973	1.2674	1.18969
dSHSLTTNIMEILR	18	P02671	N-Term(iTRAQ8plex)	0	3.6e-11	64.24	5.7259e-06	3	1934.03	-2.47025	37.7314	0	1.43318	1.55888	1.59522
iAVAQYSDDVkVESR	2	P12111	N-Term(iTRAQ8plex); K11(iTRAQ8plex)	0	1.462e-11	64.24	6.59232e-06	2	2288.27	-0.801861	26.2724	1	0.792018	0.70926	0.778198
vSQGQLVVMQPEk	1	P13667	N-Term(iTRAQ8plex); K13(iTRAQ8plex)	0	2.654e-09	64.21	6.8087e-06	2	2051.17	-3.9011	24.7624	0	1.21696	1.35325	1.16487
vLGEkPELPDGGDDDDIIADISNR	1	Q9Y6U3	N-Term(iTRAQ8plex); K5(iTRAQ8plex)	0	3.447e-10	64.2	4.75237e-06	3	3161.63	-3.29582	37.1867	0	1.09891	1.19236	1.12064
aITIANQTNcPLYITk	2	Q16555	N-Term(iTRAQ8plex); C10(Carbamidomethyl); K16(iTRAQ8plex)	0	3.542e-10	64.16	6.58058e-06	2	2429.36	-1.73462	29.9129	0	0.955028	1.04045	1.00713
iVDDLTINLcNSVk	24	Q99715	N-Term(iTRAQ8plex); C10(Carbamidomethyl); K14(iTRAQ8plex)	0	2.541e-07	64.15	6.51883e-06	3	2212.24	-5.23122	42.2021	0	0.959694	1.05026	0.963217
scVGETTESTQcEDEELEHLR	1	P10643	N-Term(iTRAQ8plex); C2(Carbamidomethyl); C12(Carbamidomethyl)	0	5.557e-12	64.15	3.83681e-07	3	2813.25	1.07315	26.4782	0	0.990817	1.00803	1.70148
fNEEHIPDSPFVVPVASPSGDAR	4	P21333	N-Term(iTRAQ8plex)	0	3.883e-09	64.14	3.21874e-06	3	2771.38	-5.70046	36.6245	0	0.819865	0.765594	0.867366
dLcGcYSVSSVLPGcAEPWNHGk	4	P01876	N-Term(iTRAQ8plex); C3(Carbamidomethyl); C5(Carbamidomethyl); C15(Carbamidomethyl); K23(iTRAQ8plex)	0	9.623e-13	64.13	1.95115e-06	3	3201.54	0.657415	32.1408	0	1.80105	1.9535	1.90361
lEQQVDDLEGSLEQEk	2	Q9UKX2;P12883;P12882	N-Term(iTRAQ8plex); K16(iTRAQ8plex)	0	8.342e-11	64.12	5.36352e-06	3	2468.29	-2.64533	38.1351	0
tWIEGLTGLSIGPDFQk	1	Q99439	N-Term(iTRAQ8plex); K17(iTRAQ8plex)	0	1.09e-09	64.11	6.57915e-06	2	2470.37	-4.47831	43.0004	0	0.939868	1.12643	0.98255
iSMSEVDLNVAAPk	3	Q09666	N-Term(iTRAQ8plex); K14(iTRAQ8plex)	0	7.737e-09	64.1	7.76145e-06	2	2082.16	-4.17611	30.5094	0	1.01107	1.04097	0.977111
yVGGQEHFAHLLILR	6	P02763	N-Term(iTRAQ8plex)	0	1.926e-12	64.09	6.94097e-06	2	2057.15	-4.5612	30.5852	0	1.46685	1.65625	1.6354
sGTLYSLTLYGLR	2	P22105	N-Term(iTRAQ8plex)	0	7.72e-07	64.08	6.05803e-06	3	1747.99	-0.211884	36.9181	0	0.554518	0.596655	0.557746
dDPLTNLNTAFDVAEk	1	P12814	N-Term(iTRAQ8plex); K16(iTRAQ8plex)	0	8.021e-11	64.06	5.75225e-06	2	2371.26	-1.90973	35.4845	0	0.863347	0.758029	0.735625
lAALNPESNTAGLDIFAk	2	O00299	N-Term(iTRAQ8plex); K18(iTRAQ8plex)	0	7.843e-12	64.04	7.00162e-06	2	2453.39	-0.313768	39.463	0	1.10407	1.16248	0.993189
eHAVEGDcDFQLLk	9	P02765	N-Term(iTRAQ8plex); C8(Carbamidomethyl); K14(iTRAQ8plex)	0	6.25e-10	64.03	3.9339e-06	2	2269.17	-3.21947	27.9683	0	1.64664	1.69416	1.60077
sVIPSDGPSVAcVk	11	P02787	N-Term(iTRAQ8plex); C12(Carbamidomethyl); K14(iTRAQ8plex)	0	7.209e-09	64.03	6.24679e-06	2	2024.13	-1.76002	24.7403	0	1.91005	2.12887	2.25389
nQALNTDNYGHDLASVQALQR	1	Q13813	N-Term(iTRAQ8plex)	0	4.903e-15	64.03	3.81529e-06	3	2632.34	-0.712094	29.5769	0	0.809641	0.625482	0.803035
qFASQANVVGPWIQTk	1	O43707	N-Term(iTRAQ8plex); K16(iTRAQ8plex)	0	2.956e-10	64.02	6.89524e-06	2	2382.33	-4.35726	32.3924	0	0.791033	0.78946	0.812876
lASADIETYLLEk	1	Q9UKX2;P12883;Q9UKX3;P12882	N-Term(iTRAQ8plex); K13(iTRAQ8plex)	0	3.479e-11	64.01	7.05015e-06	2	2074.18	-2.69501	38.6374	0
lDTLAQEVALLk	7	P05452	N-Term(iTRAQ8plex); K12(iTRAQ8plex)	0	1.965e-07	63.97	4.85049e-06	2	1922.17	-2.546	45.8039	0	0.940867	1.05579	0.976158
sTATISGLkPGVDYTITVYAVTGR	14	P02751	N-Term(iTRAQ8plex); K9(iTRAQ8plex)	0	4.605e-13	63.97	5.65222e-06	3	3078.72	-4.44205	38.0581	0	1.44025	1.54516	1.5056
qkPDGVFQEDAPVIHQEMIGGLR	2	P01024	N-Term(iTRAQ8plex); K2(iTRAQ8plex)	0	2.692e-12	63.93	6.33161e-06	3	3172.7	-1.33937	30.5211	0	1.26905	1.26367	1.21993
gVAASTTDPAAAHAMLDSAR	1	Q9Y4G6	N-Term(iTRAQ8plex)	0	1.749e-13	63.93	3.41867e-06	3	2217.12	-1.42743	26.1647	0	1.03625	1.02391	1.10794
dWVSVVMQVMELESNSk	4	O43827	N-Term(iTRAQ8plex); K17(iTRAQ8plex)	0	1.701e-10	63.91	5.4057e-06	3	2589.34	-2.82813	53.0498	0	0.475358	0.499526	0.446979
sPAFTDLHLR	2	P04114	N-Term(iTRAQ8plex)	0	3.473e-06	63.9	6.57919e-06	3	1460.81	-3.024	26.938	0	2.01194	2.60242	2.76356
gQPSVLQVVNLPIVERPVck	5	P00734	N-Term(iTRAQ8plex); C19(Carbamidomethyl); K20(iTRAQ8plex)	0	7.264e-12	63.9	5.01078e-06	2	2840.67	0.341949	37.6195	0	1.65826	1.66477	1.54619
lDLQEINNWVQAQMk	7	P36955	N-Term(iTRAQ8plex); K15(iTRAQ8plex)	0	1.6e-08	63.89	7.63557e-06	3	2438.32	-3.25525	44.8942	0	1.03147	1.23443	1.09386
vSYQLADGGEPQSVQVDGQAR	3	P22105	N-Term(iTRAQ8plex)	0	7.281e-11	63.88	3.47872e-06	2	2508.26	-1.67068	25.4779	0	0.749403	0.589597	0.765004
dYPVVSIEDPFDQDDWGAWQk	2	P06733	N-Term(iTRAQ8plex); K21(iTRAQ8plex)	0	1.628e-10	63.86	2.77526e-06	2	3118.52	-1.9742	42.3334	0	1.02321	1.18284	0.982173
aSGVEGADVVk	1	P19367	N-Term(iTRAQ8plex); K11(iTRAQ8plex)	0	1.206e-06	63.82	7.6974e-06	2	1639.94	-2.00606	19.4107	0	1.18486	1.11461	1.01715
nAYEESLDQLETLk	1	Q9UKX2;P12882	N-Term(iTRAQ8plex); K14(iTRAQ8plex)	0	1.704e-10	63.81	5.90593e-06	2	2261.21	-2.35122	36.2393	0
dRPQEADGIDSVIVVDNVPQVGPDR	2	P55884	N-Term(iTRAQ8plex)	0	5.473e-13	63.76	5.6167e-06	3	2994.54	-2.53745	32.64	0	1.09948	1.15889	1.16764
dTADGILTDVILk	1	P78539	N-Term(iTRAQ8plex); K13(iTRAQ8plex)	0	1.306e-09	63.71	6.61806e-06	2	1982.16	-2.78131	37.5637	0	1.08067	1.14909	1.0417
dIcEEQVNSLPGSITk	4	P01024	N-Term(iTRAQ8plex); C3(Carbamidomethyl); K16(iTRAQ8plex)	0	2.215e-10	63.66	6.11348e-06	2	2398.28	3.0566	27.0084	0	1.57545	1.37743	1.7069
sLDLDSIIAEVk	3	P04264	N-Term(iTRAQ8plex); K12(iTRAQ8plex)	0	2.68e-08	63.65	7.65946e-06	2	1911.12	-3.39013	40.7578	0	1.39128	1.5657	1.42123
iVEIGDENATLDGTDVLFTGR	1	O95865	N-Term(iTRAQ8plex)	0	5.82e-14	63.6	5.26002e-06	2	2539.32	0.469787	39.7338	0	0.505605	0.464678	0.541079
iTYVPITGGTPSMVTVDGTk	3	P24821	N-Term(iTRAQ8plex); K20(iTRAQ8plex)	0	3.184e-08	63.6	7.87911e-06	2	2645.46	-3.60528	32.7497	0	0.965154	0.745104	0.736987
gANVIAGVWLEEAGQk	2	Q15149	N-Term(iTRAQ8plex); K16(iTRAQ8plex)	0	1.852e-12	63.59	7.74414e-06	2	2250.26	-4.23129	37.672	0	1.20405	1.07001	1.09021
gEAGAAGPAGPAGPR	17	P08123	N-Term(iTRAQ8plex)	0	9.033e-10	63.58	3.57403e-06	2	1539.81	-2.94521	15.8323	0	0.596012	0.382743	0.478412
iYAmEISDNPGEHELGEPEFR	1	Q8IUX7	N-Term(iTRAQ8plex); M4(Oxidation)	0	1.297e-10	63.58	1.44715e-06	3	2753.31	1.71726	31.8991	0	0.966381	1.05849	1.12043
kQTIDNSQGAYQEAFDISk	1	P27348	N-Term(iTRAQ8plex); K1(iTRAQ8plex); K19(iTRAQ8plex)	0	8.514e-13	63.57	7.20848e-06	3	3055.64	-3.62388	27.8945	1	0.830413	0.919115	0.906692
iAQWQSFQLEGGLk	18	P01023	N-Term(iTRAQ8plex); K14(iTRAQ8plex)	0	8.024e-10	63.56	7.59957e-06	2	2213.25	-2.18695	37.6569	0	1.42113	1.68697	1.44944
rAEDGSVIDYELIDQDAR	7	P07355	N-Term(iTRAQ8plex)	0	1.417e-12	63.54	3.40793e-06	2	2369.19	-0.903375	30.2087	1	0.997219	0.725491	0.802198
gDQDATMSILDISmMTGFAPDTDDLk	2	P01024	N-Term(iTRAQ8plex); M14(Oxidation); K26(iTRAQ8plex)	0	3.326e-09	63.53	1.50827e-06	3	3412.64	-1.69157	44.0662	0	2.16306	1.73234	1.78315
yLLSAVLTGHR	1	Q9Y6C2	N-Term(iTRAQ8plex)	0	2.432e-06	63.52	7.40311e-06	3	1533.89	-9.16571	35.4024	0	1.05717	1.39631	1.06273
dSPVLIDFFEDTER	6	P04196	N-Term(iTRAQ8plex)	0	6.387e-10	63.48	3.11878e-06	2	1987	2.09487	42.7526	0	1.31519	1.37928	1.54892
gEPGSAGPQGPPGPSGEEGk	4	P08123	N-Term(iTRAQ8plex); K20(iTRAQ8plex)	0	5.706e-10	63.47	4.31789e-06	2	2400.22	-1.76502	18.2306	0	0.364732	0.346713	0.338255
fTcTVTHTDLPSPLk	3	P01871;P04220	N-Term(iTRAQ8plex); C3(Carbamidomethyl); K15(iTRAQ8plex)	0	2.039e-11	63.46	7.37085e-06	2	2325.27	-1.50189	30.0308	0
iQAIELEDLLR	30	P21810	N-Term(iTRAQ8plex)	0	1.002e-06	63.44	8.10687e-06	3	1616.95	-1.56837	43.5045	0	1.19306	1.17857	1.11102
aVEGcVSASQAATEDGQLLR	2	Q9Y490	N-Term(iTRAQ8plex); C5(Carbamidomethyl)	0	7.645e-14	63.42	4.36789e-06	2	2366.19	0.311696	27.6888	0	0.714068	0.568773	0.731649
dVATVAFcDAQSTQEIHEk	1	Q13363	N-Term(iTRAQ8plex); C8(Carbamidomethyl); K19(iTRAQ8plex)	0	1.143e-10	63.41	3.51148e-06	3	2757.38	-7.54856	29.385	0	1.37705	1.09645	0.962326
vTDEMFLEALNSk	4	O94832	N-Term(iTRAQ8plex); K13(iTRAQ8plex)	0	5.885e-12	63.4	6.39923e-06	2	2105.13	-4.87308	38.2831	0	0.764247	0.850594	0.7414
dYVSQFEGSALGk	19	P02647	N-Term(iTRAQ8plex); K13(iTRAQ8plex)	0	3.342e-11	63.34	6.09433e-06	2	2009.07	-5.59369	34.3684	0	2.80894	3.2323	2.78855
qLEEEQQALQk	2	P07951	N-Term(iTRAQ8plex); K11(iTRAQ8plex)	0	5.144e-09	63.32	6.54148e-06	2	1952.09	-1.71062	22.587	0	0.66574	0.713557	0.646322
aIEEELQEIASEPTNk	4	O00339	N-Term(iTRAQ8plex); K16(iTRAQ8plex)	0	2.538e-12	63.31	6.97656e-06	2	2409.3	1.19578	37.4882	0	1.087	1.14467	0.98303
fGGGNPELLTQMVSk	2	P40939	N-Term(iTRAQ8plex); K15(iTRAQ8plex)	0	1.224e-09	63.2	7.92133e-06	2	2186.2	-2.56975	34.5667	0	0.907327	0.964471	0.894192
dTQIHLDDALR	9	Q9UKX2;P12882	N-Term(iTRAQ8plex)	0	5.752e-07	63.16	5.43441e-06	3	1600.86	-2.33697	24.9675	0
gTFAQLSELHcDk	5	P69891	N-Term(iTRAQ8plex); C11(Carbamidomethyl); K13(iTRAQ8plex)	0	8.023e-11	63.16	6.81113e-06	2	2114.11	-2.80509	26.9626	0	1.62445	2.93039	3.13425
aHYGGFTVQNEANk	4	P02675	N-Term(iTRAQ8plex); K14(iTRAQ8plex)	0	7.383e-12	63.14	7.08521e-06	2	2144.14	1.28412	19.819	0	2.27545	2.44592	2.18178
dSNNLcLHFNPR	2	P09382	N-Term(iTRAQ8plex); C6(Carbamidomethyl)	0	5.532e-10	63.12	2.63265e-06	2	1790.89	0.166202	21.8752	0	0.914193	1.085	1.04362
nHLVEIPPNLPSSLVELR	50	P21810	N-Term(iTRAQ8plex)	0	2.954e-11	63.11	8.16049e-06	3	2331.33	-0.739861	43.4884	0	1.16235	1.1604	1.24455
nIDEHANEDVER	2	P61026	N-Term(iTRAQ8plex)	0	2.382e-08	63.1	1.37138e-06	2	1744.84	-2.7409	17.0698	0	0.968896	0.795498	0.791519
iMEIVDAITTTAQSHQR	3	P08237	N-Term(iTRAQ8plex)	0	1.094e-10	63.1	6.31815e-06	3	2218.18	-2.03089	51.123	0	1.24942	1.88401	1.65302
tAFQEALDAAGDk	5	P10599	N-Term(iTRAQ8plex); K13(iTRAQ8plex)	0	1.862e-09	63.09	7.24089e-06	2	1945.04	-2.56165	32.1888	0	1.40854	1.53702	1.2692
tELEDTLDSTATQQELR	1	P35749	N-Term(iTRAQ8plex)	0	5.57e-12	63.08	3.37047e-06	2	2254.13	-1.8234	30.467	0	0.464991	0.472378	0.454384
gTFSQLSELHcDk	6	P02042	N-Term(iTRAQ8plex); C11(Carbamidomethyl); K13(iTRAQ8plex)	0	8.194e-10	63.06	5.19026e-06	2	2130.1	-4.74983	26.1682	0	1.23583	2.00715	1.9077
dITDTSIGAYWTSAPGmVR	2	Q99715	N-Term(iTRAQ8plex); M17(Oxidation)	0	6.026e-09	63.06	3.28717e-06	3	2361.17	-1.3922	33.5726	0	1.11842	1.70004	1.3535
gTEAAGAMFLEAIPmSIPPEVk	4	P01009	N-Term(iTRAQ8plex); M15(Oxidation); K22(iTRAQ8plex)	0	2.793e-10	63.06	7.66182e-06	2	2883.55	0.580736	41.0282	0	1.57335	1.58063	1.62542
dTScVNPPTVQNAYIVSR	2	P08603	N-Term(iTRAQ8plex); C4(Carbamidomethyl)	0	1.322e-12	63.04	4.14655e-06	2	2325.17	-3.52496	26.4161	0	1.38586	1.3139	1.78566
sNLISGSVMYIEEk	2	Q9UHG3	N-Term(iTRAQ8plex); K14(iTRAQ8plex)	0	1.084e-08	62.99	8.28865e-06	2	2178.19	-3.25971	37.1714	0	0.825514	0.953328	0.862457
vQEAHLTEDQIFYFPk	3	P07360	N-Term(iTRAQ8plex); K16(iTRAQ8plex)	0	9.343e-06	62.98	7.98048e-06	2	2573.38	-3.60799	34.8845	0	1.6058	2.71747	2.18736
iAPAVVHIELFR	5	Q92743	N-Term(iTRAQ8plex)	0	5.607e-11	62.97	7.41852e-06	3	1669.01	-2.8298	35.6205	0	1.30657	1.27072	1.18433
gIVGVENVAELk	1	P06737	N-Term(iTRAQ8plex); K12(iTRAQ8plex)	0	1.243e-08	62.94	8.00351e-06	2	1836.09	-5.63541	30.5083	0	1.20294	1.20842	1.20271
hVGMAVAGLLADAR	1	P25788	N-Term(iTRAQ8plex)	0	4.037e-10	62.91	8.31483e-06	3	1684.94	-3.67385	32.3458	0	1.0379	1.02361	1.43591
fSTEYELQQLEQFk	1	P15144	N-Term(iTRAQ8plex); K14(iTRAQ8plex)	0	2.64e-08	62.89	6.93959e-06	2	2398.27	-3.61773	38.5019	0	0.95853	1.04999	1.02
yGINTTDIFQTVDLWEGk	6	P37802	N-Term(iTRAQ8plex); K18(iTRAQ8plex)	0	2.029e-09	62.89	7.53074e-06	3	2708.44	0.0342898	46.1774	0	1.00301	0.994625	1.00242
lGTDEScFNMILATR	1	P20073	N-Term(iTRAQ8plex); C7(Carbamidomethyl)	0	1.572e-11	62.87	3.0985e-06	2	2032.01	-1.25728	36.0053	0	0.864819	0.810307	0.792699
vSVPTHPEAVGDASLTVVk	16	P13611	N-Term(iTRAQ8plex); K19(iTRAQ8plex)	0	9.791e-14	62.87	8.77908e-06	3	2514.44	-0.127498	28.4455	0	0.919781	0.990728	0.999596
tHINIVVIGHVDSGk	3	P68104;Q05639	N-Term(iTRAQ8plex); K15(iTRAQ8plex)	0	7.014e-11	62.85	8.24892e-06	2	2197.29	0.202224	24.3874	0
tVTAMDVVYALk	26	P62805	N-Term(iTRAQ8plex); K12(iTRAQ8plex)	0	6.861e-11	62.84	9.54193e-06	2	1919.11	-4.08368	38.8132	0	0.979171	1.02312	0.909099
rELDESLQVAER	6	P10909	N-Term(iTRAQ8plex)	0	8.724e-10	62.83	7.34885e-06	3	1748.95	0.529683	21.6697	1	1.41616	1.29582	1.23113
iLLQGTPVAQmTEDAVDAER	5	P01024	N-Term(iTRAQ8plex); M11(Oxidation)	0	1.001e-07	62.83	6.90583e-06	2	2477.3	4.01233	32.8669	0	1.28464	0.927817	1.17225
nLHALILVNNk	46	P07585	N-Term(iTRAQ8plex); K11(iTRAQ8plex)	0	2.032e-08	62.82	6.13816e-06	2	1857.15	-1.86715	27.152	0	0.921339	0.995259	0.903792
kPVEEYANcHLAR	5	P02787	N-Term(iTRAQ8plex); K1(iTRAQ8plex); C9(Carbamidomethyl)	0	1.109e-09	62.82	8.01878e-06	4	2195.18	-1.76303	19.4933	0	2.4928	3.05992	2.86595
aTQLLEGLVQELQk	2	P51692	N-Term(iTRAQ8plex); K14(iTRAQ8plex)	0	2.881e-08	62.82	8.09714e-06	3	2178.28	-5.26635	51.1554	0	0.793486	0.748997	0.738725
eYFGAFGEIENIELPMDTk	2	O14979	N-Term(iTRAQ8plex); K19(iTRAQ8plex)	0	3.782e-10	62.81	3.6652e-06	3	2811.42	-7.47646	43.4878	0	1.15224	1.10823	1.06344
aLLVTASQcQQPAENk	2	Q01518	N-Term(iTRAQ8plex); C9(Carbamidomethyl); K16(iTRAQ8plex)	0	2.907e-12	62.79	8.44258e-06	2	2366.29	-2.43784	24.0876	0	1.06873	1.04062	0.949551
gQVEQANQELQELIQSVk	1	P55268	N-Term(iTRAQ8plex); K18(iTRAQ8plex)	0	1.091e-10	62.77	8.24375e-06	3	2649.46	-3.43259	44.0333	0	0.762943	0.750129	0.756719
cSYTEDAQcIDGTIEVPk	1	P02749	N-Term(iTRAQ8plex); C1(Carbamidomethyl); C9(Carbamidomethyl); K18(iTRAQ8plex)	0	5.59e-09	62.77	3.19709e-06	2	2694.32	0.0695393	28.6128	0	2.36836	3.04095	2.72539
fGSYcPTTcGIADFLSTYQTk	5	P02679	N-Term(iTRAQ8plex); C5(Carbamidomethyl); C9(Carbamidomethyl); K21(iTRAQ8plex)	0	3.942e-08	62.75	3.98163e-06	3	3025.48	-2.26017	42.2655	0	1.94791	2.59127	2.59378
aAPEASGTPSSDAVSR	3	P31146	N-Term(iTRAQ8plex)	0	1.849e-10	62.74	3.75136e-06	2	1806.91	-2.40965	16.2809	0	0.72316	0.520793	0.624754
fLSQPFQVAEVFTGHMGk	2	P06576	N-Term(iTRAQ8plex); K18(iTRAQ8plex)	0	3.506e-13	62.73	8.21336e-06	3	2631.4	-7.97542	46.4399	0	0.442317	0.391735	0.36629
vVAQGVGIPEDSIFTMADR	8	P02760	N-Term(iTRAQ8plex)	0	1.091e-12	62.71	7.07252e-06	2	2309.21	0.674223	38.3915	0	1.39907	1.26847	1.27337
iQEIIEQLDVTTSEYEk	4	P10809	N-Term(iTRAQ8plex); K17(iTRAQ8plex)	0	4.108e-10	62.69	8.88145e-06	2	2646.43	0.533076	50.1229	0	0.766431	0.94889	0.797163
eAEAAIYHLQLFEELR	3	P14618	N-Term(iTRAQ8plex)	0	5.436e-13	62.69	8.63923e-06	2	2236.19	0.375241	41.0817	0	1.12848	1.08498	1.16741
fTGSLQQLTVHPDPR	4	P39059	N-Term(iTRAQ8plex)	0	2.219e-09	62.68	7.98476e-06	2	2000.08	-2.19906	31.2007	0	0.842848	0.747304	0.801939
fGDLLNIDDTAk	2	Q9BX66	N-Term(iTRAQ8plex); K12(iTRAQ8plex)	0	8.09e-10	62.68	9.00983e-06	2	1930.07	-3.51329	38.445	0	0.749042	0.849684	0.722063
aNAQAAALYk	2	P40121	N-Term(iTRAQ8plex); K10(iTRAQ8plex)	0	4.981e-08	62.6	9.20481e-06	2	1628.96	-0.210011	19.6095	0	1.10465	1.3249	1.10501
sPVGVQPILNEHTFcVGMSk	1	P00739	N-Term(iTRAQ8plex); C15(Carbamidomethyl); K20(iTRAQ8plex)	0	5.63e-12	62.58	8.86084e-06	3	2808.49	-3.41779	34.5184	0	2.58811	3.06185	2.72191
gHGLcEDGVcVcDAGYSGEDcSTR	1	P22105	N-Term(iTRAQ8plex); C5(Carbamidomethyl); C10(Carbamidomethyl); C12(Carbamidomethyl); C21(Carbamidomethyl)	0	2.84e-11	62.57	5.52039e-07	3	2965.22	1.78307	23.0867	0	1.49567	1.18405	1.66532
dQPNVSAAcLEFk	1	O75339	N-Term(iTRAQ8plex); C9(Carbamidomethyl); K13(iTRAQ8plex)	0	6.641e-10	62.57	7.41489e-06	2	2087.1	-3.00453	26.83	0	1.93667	2.02365	1.81939
iFASQASGFSDALTGMVk	2	Q05707	N-Term(iTRAQ8plex); K18(iTRAQ8plex)	0	3.246e-10	62.52	9.65582e-06	3	2438.31	-6.01307	39.6251	0	1.15223	1.07462	0.770283
vTVLFAGQHIAk	1	P21333	N-Term(iTRAQ8plex); K12(iTRAQ8plex)	0	1.007e-08	62.5	7.16985e-06	2	1892.15	-1.70318	29.7916	0	0.846166	0.753673	0.730428
sVTGTDVDIVFSk	2	Q9BW30	N-Term(iTRAQ8plex); K13(iTRAQ8plex)	0	1.329e-09	62.5	9.81286e-06	2	1976.11	-2.68504	30.7346	0	0.678242	0.614996	0.408592
sFLLDLLNATGk	2	O00571	N-Term(iTRAQ8plex); K12(iTRAQ8plex)	0	2.528e-08	62.5	8.60382e-06	2	1900.14	0.379583	47.2165	0	1.25768	1.21421	1.22404
sQETEcTYFSTPLLLGk	1	P40926	N-Term(iTRAQ8plex); C6(Carbamidomethyl); K17(iTRAQ8plex)	0	1.987e-08	62.49	6.98911e-06	2	2582.36	-2.42961	35.3489	0	0.834369	0.833802	0.788693
aDGLAVIGVLmk	2	P00915	N-Term(iTRAQ8plex); M11(Oxidation); K12(iTRAQ8plex)	0	4.552e-06	62.48	8.84126e-06	2	1811.09	-0.897028	34.3128	0	0.957495	0.923415	0.902639
vDRDVAPGTLcDVAGWGIVNHAGR	1	P00746	N-Term(iTRAQ8plex); C11(Carbamidomethyl)	0	1.388e-13	62.44	6.32882e-06	3	2839.46	-0.30114	31.3279	1	0.781416	0.75	0.752304
sIcTTVLELLDk	2	P27348	N-Term(iTRAQ8plex); C3(Carbamidomethyl); K12(iTRAQ8plex)	0	4.618e-10	62.42	9.19338e-06	2	2000.15	-4.58529	46.0815	0	0.715424	0.858389	0.723195
mDENQFVAVTSTNAAk	2	Q16555;Q14195	N-Term(iTRAQ8plex); M1(Oxidation); K16(iTRAQ8plex)	0	1.422e-10	62.42	5.95708e-06	2	2350.21	-1.18601	23.3527	0
aLIEVLQPLIAEHQAR	1	P23381	N-Term(iTRAQ8plex)	0	1.123e-08	62.42	8.62058e-06	3	2105.23	-3.67858	43.7025	0	0.985441	0.703541	1.25305
vVALIGVATAADTLVTk	2	Q9NUJ1	N-Term(iTRAQ8plex); K17(iTRAQ8plex)	0	9.175e-10	62.41	5.62634e-06	3	2250.38	-2.73217	51.8451	0	0.842231	0.734286	0.833802
vEQAVETEPEPELR	1	P02649	N-Term(iTRAQ8plex)	0	4.054e-08	62.4	5.35159e-06	2	1930	-5.5149	26.7202	0	2.50708	2.61777	2.58405
sIAAATSALVk	2	Q9Y490;Q9Y4G6	N-Term(iTRAQ8plex); K11(iTRAQ8plex)	0	1.562e-08	62.37	6.19989e-06	2	1640.02	-0.893205	27.8337	0
tLAQLFSGAQTAEGEGAGGGAk	1	Q9UKX2	N-Term(iTRAQ8plex); K22(iTRAQ8plex)	0	3.819e-11	62.36	8.53724e-06	3	2629.38	-7.81938	34.0031	0	1.35909	0.806984	0.676212
rQEcSIPVcGQDQVTVAMTPR	4	P00734	N-Term(iTRAQ8plex); C4(Carbamidomethyl); C9(Carbamidomethyl)	0	1.521e-07	62.35	3.60904e-06	2	2736.35	-2.34542	26.6409	1	1.00214	0.890957	0.982465
gDVTAQIALQPALk	4	P04179	N-Term(iTRAQ8plex); K14(iTRAQ8plex)	0	4.723e-07	62.35	9.19723e-06	2	2033.21	-5.19681	28.6501	0	1.41999	1.12074	1.43968
vFDEFkPLVEEPQNLIk	129	P02768	N-Term(iTRAQ8plex); K6(iTRAQ8plex); K17(iTRAQ8plex)	0	1.207e-09	62.32	7.88356e-06	2	2957.7	-3.24556	40.9553	0	3.00255	3.43316	3.04574
dLEkPFLLPVEAVYSVPGR	3	P49411	N-Term(iTRAQ8plex); K4(iTRAQ8plex)	0	5.8e-08	62.3	9.00931e-06	2	2737.58	1.26953	42.1355	0	0.991369	1.04789	0.934725
qVcEQLIQSHmAR	2	Q05707	N-Term(iTRAQ8plex); C3(Carbamidomethyl); M11(Oxidation)	0	4.183e-08	62.25	3.81224e-06	3	1919.97	-3.10941	21.5959	0	0.579811	0.471441	0.565892
hPHDIIDDINSGAVEcPAS	2	P30050	N-Term(iTRAQ8plex); C16(Carbamidomethyl)	0	1.682e-05	62.25	1.78699e-06	2	2351.12	-2.25227	27.8198	0	0.963743	0.927847	0.980979
iGQDGISTSATTNLk	3	P04114	N-Term(iTRAQ8plex); K15(iTRAQ8plex)	0	2.282e-12	62.21	1.18431e-05	2	2114.19	1.66045	24.0907	0	2.99067	3.07953	2.78904
nVGVEVFSLGIk	14	Q99715	N-Term(iTRAQ8plex); K12(iTRAQ8plex)	0	7.313e-11	62.2	8.0743e-06	2	1870.12	-3.62819	35.8539	0	1.08581	1.11068	1.05934
eSEQGVYTcTAQGIWk	1	P00736	N-Term(iTRAQ8plex); C9(Carbamidomethyl); K16(iTRAQ8plex)	0	1.559e-10	62.19	6.19047e-06	3	2465.25	-3.11828	27.4252	0	1.29766	1.29895	1.0748
eEPPRPEFLEQPLLGELTVTGVTPDSLR	13	P22105	N-Term(iTRAQ8plex)	0	4.633e-06	62.19	9.11962e-06	2	3423.82	-3.45042	43.6157	0	0.993788	1.00336	0.966944
eNNAVYAFLGLTAPPGSk	2	O75368	N-Term(iTRAQ8plex); K18(iTRAQ8plex)	0	1.331e-13	62.17	1.03145e-05	2	2457.36	0.0283149	39.7586	0	0.771658	0.807037	0.690063
aVSSAIAQLLGEVAQGNENYAGIAAR	1	Q9Y490	N-Term(iTRAQ8plex)	0	2.218e-07	62.16	8.42267e-06	3	2877.53	-2.70272	51.3585	0	0.920396	0.909884	0.726141
aMGImNSFVNDIFER	10	O60814;Q8N257	N-Term(iTRAQ8plex); M5(Oxidation)	0	5.411e-08	62.14	3.32963e-06	2	2064.01	-2.28977	41.0087	0
gHVFEESQVAGTPMFVVk	3	P13639	N-Term(iTRAQ8plex); K18(iTRAQ8plex)	0	9.261e-12	62.14	1.07526e-05	3	2570.4	2.66858	32.1733	0	1.10415	1.13566	1.07954
sNVGVALTFNcVER	8	O75339	N-Term(iTRAQ8plex); C11(Carbamidomethyl)	0	2.16e-07	62.14	7.23966e-06	3	1869.98	-1.21836	28.954	0	1.49036	1.7559	1.65902
gcPDVQASLPDAk	1	Q96PD5	N-Term(iTRAQ8plex); C2(Carbamidomethyl); K13(iTRAQ8plex)	0	4.414e-06	62.12	7.33446e-06	2	1966.04	-6.65351	22.6408	0	1.71451	1.72746	1.60327
kQSEPLEITLLAPER	3	P24821	N-Term(iTRAQ8plex); K1(iTRAQ8plex)	0	4.113e-11	62.11	9.28917e-06	3	2332.36	-4.82289	32.5369	1	1.02035	0.89139	1.09194
lLIYAVLPTGDVIGDSAk	13	P01023	N-Term(iTRAQ8plex); K18(iTRAQ8plex)	0	5.046e-11	62.09	8.43592e-06	2	2453.44	-1.41104	43.7589	0	1.32804	1.52635	1.42926
dLATVYVDVLk	11	P02647	N-Term(iTRAQ8plex); K11(iTRAQ8plex)	0	1.452e-08	62.07	1.01512e-05	2	1844.09	-3.85384	37.7216	0	2.09701	2.0948	2.0747
dNcVTVPNSGQEDVDR	2	P49747	N-Term(iTRAQ8plex); C3(Carbamidomethyl)	0	6.637e-10	62.03	8.77259e-07	2	2108.97	-6.29583	19.2299	0	1.18001	1.05784	0.882537
vDIDAPDVEVHDPDWHLk	4	Q09666	N-Term(iTRAQ8plex); K18(iTRAQ8plex)	0	4.927e-12	61.96	7.38683e-06	3	2708.41	-2.38309	30.0985	0	0.853275	0.834281	0.86279
tEHYEEQIEAFk	1	P02748	N-Term(iTRAQ8plex); K12(iTRAQ8plex)	0	2.14e-09	61.92	5.977e-06	2	2132.1	-5.57481	27.7749	0	2.21901	2.44523	2.21921
vkDLATVYVDVLk	24	P02647	N-Term(iTRAQ8plex); K2(iTRAQ8plex); K13(iTRAQ8plex)	0	5.405e-10	61.91	5.18556e-06	2	2375.46	-3.54676	41.5194	1	2.83696	3.22218	2.76353
eVQVFEITENSAk	2	P12111	N-Term(iTRAQ8plex); K13(iTRAQ8plex)	0	5.769e-11	61.89	1.03543e-05	2	2102.15	-5.0026	30.0371	0	1.36392	1.38034	1.19396
tGQQAEPLVVDLk	1	P98082	N-Term(iTRAQ8plex); K13(iTRAQ8plex)	0	5.459e-08	61.87	1.19949e-05	2	2006.16	-4.99916	27.4763	0	1.01287	1.02596	1.02394
qSTSFLVLQEILESEEk	1	O00151	N-Term(iTRAQ8plex); K17(iTRAQ8plex)	0	2.192e-09	61.87	1.11497e-05	2	2588.43	0.960513	44.9724	0	0.684047	0.870983	0.593908
aEHDQLLLNYAk	1	P20700	N-Term(iTRAQ8plex); K12(iTRAQ8plex)	0	7.433e-08	61.85	1.12338e-05	2	2023.13	-8.34398	26.4131	0	1.31588	1.64004	1.48718
sSGSLLNNAIk	4	P01023	N-Term(iTRAQ8plex); K11(iTRAQ8plex)	0	6.195e-07	61.85	1.11032e-05	2	1712.01	-5.91714	24.0415	0	1.62965	1.83361	1.61797
aSGPGLNTTGVPASLPVEFTIDAk	1	P21333	N-Term(iTRAQ8plex); K24(iTRAQ8plex)	0	6.848e-08	61.84	1.02778e-05	2	2950.63	-3.00996	36.6967	0	0.763923	0.854332	0.716642
vGVNDFcPmGFGVk	7	P21810	N-Term(iTRAQ8plex); C7(Carbamidomethyl); M9(Oxidation); K14(iTRAQ8plex)	0	1.078e-06	61.8	6.30962e-06	2	2151.11	-5.58933	31.8909	0	1.4272	1.56516	1.29692
yLIVVTDGHPLEGYk	7	P12109	N-Term(iTRAQ8plex); K15(iTRAQ8plex)	0	4.916e-11	61.77	1.17088e-05	2	2312.31	-2.31788	32.9846	0	0.790576	0.927692	0.880401
fVSISDLLVPk	5	P50395	N-Term(iTRAQ8plex); K11(iTRAQ8plex)	0	8.641e-07	61.77	9.31382e-06	2	1826.11	-7.67529	42.8676	0	0.947303	1.05015	1.0145
tSTDLDVDVDQPk	1	Q14766	N-Term(iTRAQ8plex); K13(iTRAQ8plex)	0	2.663e-09	61.75	7.48545e-06	2	2041.09	-1.90956	23.1221	0	1.08906	1.09228	0.918274
gFDQTINLILDESHER	1	O95777	N-Term(iTRAQ8plex)	0	1.22e-09	61.73	6.14357e-06	3	2191.12	-6.51251	38.6829	0	0.790786	0.824038	0.839037
fEVNNTILHPEIVEcR	2	P12955	N-Term(iTRAQ8plex); C15(Carbamidomethyl)	0	3.99e-12	61.72	7.2345e-06	2	2274.18	-0.372612	32.6592	0	1.01902	0.921001	1.18861
gLLGGVAHTLQk	3	O60240	N-Term(iTRAQ8plex); K12(iTRAQ8plex)	0	8.191e-09	61.71	1.29172e-05	2	1802.1	-6.96249	29.4152	0	0.720639	0.715329	0.730426
vDINTPDVDVHGPDWHLk	2	Q09666	N-Term(iTRAQ8plex); K18(iTRAQ8plex)	0	2.887e-08	61.7	9.97222e-06	4	2665.41	-2.62436	29.4663	0	0.857047	0.689959	0.679094
vAHALAEGLGVIAcIGEk	5	P60174	N-Term(iTRAQ8plex); C14(Carbamidomethyl); K18(iTRAQ8plex)	0	3.29e-12	61.69	1.16554e-05	3	2416.38	-2.14445	47.7724	0	0.951888	1.2255	1.08621
gLTSLYGLILNNNk	16	Q9BXN1	N-Term(iTRAQ8plex); K14(iTRAQ8plex)	0	1.247e-07	61.68	1.0222e-05	2	2128.25	-2.77606	42.0646	0	0.826374	0.816774	0.771263
sGDTLLLLHHGDFSAEEVFHR	1	Q9BTV4	N-Term(iTRAQ8plex)	0	2.408e-11	61.68	7.91272e-06	4	2684.37	-2.0223	32.8157	0	1.27674	0.948707	0.912928
lVNEVTEFAk	123	P02768	N-Term(iTRAQ8plex); K10(iTRAQ8plex)	0	7.006e-08	61.67	1.06881e-05	2	1758.02	-1.45069	50.6481	0	1.95256	2.08682	2.02046
aVQQPDGLAVLGIFLk	2	P00918	N-Term(iTRAQ8plex); K16(iTRAQ8plex)	0	9.592e-10	61.66	9.24569e-06	2	2277.37	-3.0796	46.7859	0	1.18037	1.24992	1.43464
vLTEDEMGHPEIGDAIAR	2	P14324	N-Term(iTRAQ8plex)	0	1.332e-07	61.62	3.75316e-06	2	2257.13	-5.98847	31.5167	0	0.842898	0.768818	0.805779
iAQDLEMYGVNYFSIk	6	P26038	N-Term(iTRAQ8plex); K16(iTRAQ8plex)	0	1.155e-08	61.61	1.09403e-05	2	2499.34	1.15413	45.1143	0	0.92534	1.00699	0.936696
qSIMAIQNEVEk	1	P35609	N-Term(iTRAQ8plex); K12(iTRAQ8plex)	0	2.486e-09	61.59	1.27244e-05	2	1998.11	-2.37935	27.7288	0	0.761971	0.654557	0.675062
hPDEAAFFDTASTGk	6	P02671	N-Term(iTRAQ8plex); K15(iTRAQ8plex)	0	1.486e-12	61.58	6.91549e-06	2	2202.13	0.0828965	25.9265	0	1.55665	1.52406	1.63504
gAGSYTIMVLFADQATPTSPIR	2	P21333	N-Term(iTRAQ8plex)	0	7.581e-13	61.55	9.7278e-06	2	2600.38	2.4469	43.4764	0	0.797943	0.904733	1.03671
tFVNITPAEVGVLVGk	4	P07737	N-Term(iTRAQ8plex); K16(iTRAQ8plex)	0	9.392e-10	61.55	9.16793e-06	2	2252.34	-2.3987	38.5373	0	1.17019	1.29535	1.21267
iDVTAPDVSIEEPEGk	2	Q09666	N-Term(iTRAQ8plex); K16(iTRAQ8plex)	0	3.68e-14	61.54	1.03114e-05	2	2307.25	-0.571309	28.9172	0	0.724344	0.658392	0.737404
nIEVMNSFELLSHTVEEk	2	Q7L5N1	N-Term(iTRAQ8plex); K18(iTRAQ8plex)	0	1.353e-08	61.53	1.00188e-05	4	2727.44	-2.06845	41.1694	0	0.874875	0.923208	1.08411
qQTHMLDVMQDHFSR	4	P10909	N-Term(iTRAQ8plex)	0	1.093e-10	61.49	3.72528e-06	2	2177.06	3.07979	26.0194	0	1.34555	1.81073	1.89919
gAEEMETVIPVDVMR	1	Q99497	N-Term(iTRAQ8plex)	0	1.511e-10	61.45	5.15623e-06	2	1980	-2.01978	34.6458	0	0.972485	0.924983	0.911722
lNEAAAGLNQAATELVQASR	3	Q9Y490	N-Term(iTRAQ8plex)	0	5.649e-12	61.45	1.13509e-05	3	2331.26	-0.557572	43.9184	0	0.787506	0.758283	0.784349
qGFSYQcPQGQVIVAVR	2	Q07507	N-Term(iTRAQ8plex); C7(Carbamidomethyl)	0	2.602e-11	61.41	9.72125e-06	2	2241.17	-2.12726	28.1528	0	0.588422	0.529841	0.595873
lSLEGDHSTPPSAYGSVk	3	P07355	N-Term(iTRAQ8plex); K18(iTRAQ8plex)	0	1.707e-10	61.41	1.10222e-05	2	2453.31	-1.98674	25.1509	0	1.08571	1.30759	1.17976
fLQDYFDGNLk	7	P30101	N-Term(iTRAQ8plex); K11(iTRAQ8plex)	0	9.499e-08	61.41	9.54056e-06	2	1968.06	-5.05467	42.0435	0	1.19046	1.23655	1.16239
iYIDcYEIIEk	7	Q99715	N-Term(iTRAQ8plex); C5(Carbamidomethyl); K11(iTRAQ8plex)	0	4.383e-08	61.39	1.12546e-05	2	2067.13	-1.09068	36.0268	0	0.904785	1.03113	0.879557
lIQEQHPEEELIk	3	Q13813	N-Term(iTRAQ8plex); K13(iTRAQ8plex)	0	4.962e-06	61.37	1.2036e-05	2	2214.24	-6.82274	27.593	0	0.813638	0.73915	0.765775
vGLSDAFVVVHR	4	Q6UX71	N-Term(iTRAQ8plex)	0	6.541e-08	61.35	1.22748e-05	3	1602.92	-3.72924	29.5255	0	1.00166	1.05036	1.10512
qFLQAAEAIDDIPFGITSNSDVFSk	2	P07237	N-Term(iTRAQ8plex); K25(iTRAQ8plex)	0	3.288e-13	61.33	1.17425e-05	3	3321.75	0.303557	47.9629	0	0.947926	1.08751	1.02395
iVLEDGTLHVTEGSGR	3	Q16555	N-Term(iTRAQ8plex)	0	4.234e-09	61.32	1.08472e-05	3	1987.07	-3.48365	28.4686	0	0.79463	0.965039	1.28028
lSENNIQTIFAVTEEFQPVYk	1	P05556	N-Term(iTRAQ8plex); K21(iTRAQ8plex)	0	3.995e-11	61.3	1.16756e-05	3	3078.66	-1.73797	46.5829	0	0.727891	0.8319	0.699416
lVLEVAQHLGESTVR	5	P06576	N-Term(iTRAQ8plex)	0	1.286e-10	61.29	1.43403e-05	3	1955.12	-2.28171	40.8231	0	1.15875	1.34809	1.49472
eQLGPVTQEFWDNLEk	21	P02647	N-Term(iTRAQ8plex); K16(iTRAQ8plex)	0	9.442e-10	61.28	1.12455e-05	3	2541.33	-4.32844	42.876	0	2.48001	2.51579	2.35393
lLDAQLATGGIVDPR	1	Q15149	N-Term(iTRAQ8plex)	0	3.931e-06	61.17	1.45893e-05	2	1843.06	-1.85542	34.5802	0	0.935439	0.633904	0.837447
vLNYVDWIk	2	P00736	N-Term(iTRAQ8plex); K9(iTRAQ8plex)	0	2.571e-05	61.13	1.21803e-05	2	1758.03	-5.12009	43.8741	0	1.97764	2.16742	2.04597
eHGDPLIEELNPGDALEPEGR	2	Q9NQ79	N-Term(iTRAQ8plex)	0	1.453e-11	61.13	5.5505e-06	3	2591.28	-2.48229	33.8558	0	1.20632	1.10888	1.11386
tAEAVNFATLLYk	1	P16157	N-Term(iTRAQ8plex); K13(iTRAQ8plex)	0	5.103e-09	61.11	1.36305e-05	2	2049.18	-2.95493	38.8435	0	0.948015	1.06281	1.0193
lLATLcSAEVcQcAEGk	2	P0C0L4;P0C0L5	N-Term(iTRAQ8plex); C6(Carbamidomethyl); C11(Carbamidomethyl); C13(Carbamidomethyl); K17(iTRAQ8plex)	0	1.065e-12	61.09	8.5195e-06	2	2518.29	-0.25718	34.9109	0
aTIAGGGVIPHIHk	3	P0C0S5	N-Term(iTRAQ8plex); K14(iTRAQ8plex)	0	7.847e-08	61.05	8.67685e-06	2	1979.21	5.559	23.1716	0	1.05607	0.97273	1.0528
lDFTGNLIEDIEDGTFSk	10	P20774	N-Term(iTRAQ8plex); K18(iTRAQ8plex)	0	7.148e-10	61.04	1.01922e-05	3	2622.37	-2.26209	43.6596	0	0.517665	0.603482	0.524326
aSSIIDELFQDR	31	P10909	N-Term(iTRAQ8plex)	0	4.539e-09	61.03	8.67746e-06	2	1697.9	-1.96511	48.0108	0	2.17057	2.27646	2.20734
qIWTLEQPPDEAGSAAVcLR	2	Q16658	N-Term(iTRAQ8plex); C18(Carbamidomethyl)	0	9.579e-14	61.03	7.3364e-06	2	2545.3	-1.44726	33.5176	0	0.775979	0.766902	0.873388
vINQILTEMDGMSTk	5	P55072	N-Term(iTRAQ8plex); K15(iTRAQ8plex)	0	2.176e-09	61.03	1.10835e-05	3	2288.24	-3.46361	48.9171	0	1.15544	1.13587	0.969441
tLNEADcATVPPAIR	1	P31040	N-Term(iTRAQ8plex); C7(Carbamidomethyl)	0	6.038e-11	61.02	8.57886e-06	2	1932.02	-0.627869	25.2511	0	0.620161	0.525784	0.656841
aPVPTGEVYFADSFDR	1	P27824	N-Term(iTRAQ8plex)	0	4.445e-08	61.02	4.15106e-06	2	2075.02	-6.78329	33.6082	0	1.15607	1.07526	1.07403
fVTAVGTQGAISk	1	O14786	N-Term(iTRAQ8plex); K13(iTRAQ8plex)	0	6.846e-11	60.96	1.4791e-05	2	1887.1	-8.21357	26.7099	0	1.22595	1.11072	0.94371
rLGELVVGPYDNTVVLEELR	3	Q99715	N-Term(iTRAQ8plex)	0	2.637e-12	60.95	1.20529e-05	3	2575.44	-1.80067	39.1579	1	0.940295	0.987436	0.972843
vGVNDFcPMGFGVk	24	P21810	N-Term(iTRAQ8plex); C7(Carbamidomethyl); K14(iTRAQ8plex)	0	1.379e-11	60.94	9.38266e-06	2	2135.12	-0.92338	33.9488	0	1.27777	1.36636	1.22334
aGALNSNDAFVLk	3	P06396	N-Term(iTRAQ8plex); K13(iTRAQ8plex)	0	2.591e-08	60.92	1.56156e-05	2	1928.11	1.8077	28.3322	0	1.27732	1.34322	1.20259
mIATDPDDTHAYNVADFESLSR	2	Q99715	N-Term(iTRAQ8plex); M1(Oxidation)	0	1.799e-10	60.92	2.26547e-06	3	2788.3	-0.313692	32.3482	0	1.2521	1.10339	1.18021
lDGNYLkPPIPLDLmmcFR	5	P51888	N-Term(iTRAQ8plex); K7(iTRAQ8plex); M15(Oxidation); M16(Oxidation); C17(Carbamidomethyl)	0	1.235e-05	60.91	1.3097e-05	2	2933.56	2.62899	40.0935	0	0.975042	0.961108	0.982
tTDTASVQNEAk	1	Q9ULV4	N-Term(iTRAQ8plex); K12(iTRAQ8plex)	0	2.484e-11	60.9	1.08106e-05	2	1873.01	-1.01319	16.1685	0	0.897224	0.979813	0.945266
tPVLSAEASTGETPNLGEVVVAEVGWDALk	1	P24821	N-Term(iTRAQ8plex); K30(iTRAQ8plex)	0	8.174e-08	60.89	1.25057e-05	3	3647.95	-2.20456	47.6528	0	0.79259	0.804048	0.979766
aTGPPVSELITk	2	P16401	N-Term(iTRAQ8plex); K12(iTRAQ8plex)	0	8.647e-06	60.85	1.22925e-05	2	1821.09	-4.78532	26.6622	0	1.26011	1.34774	1.37576
lGYVTADGETSGSITcGk	3	P08603	N-Term(iTRAQ8plex); C16(Carbamidomethyl); K18(iTRAQ8plex)	0	4.408e-13	60.85	8.88022e-06	2	2424.25	-1.2108	27.2255	0	1.95605	1.87208	1.75111
gISLANWMcLAk	2	P61626	N-Term(iTRAQ8plex); C9(Carbamidomethyl); K12(iTRAQ8plex)	0	9.091e-11	60.85	1.26625e-05	2	1972.09	-2.24659	42.0085	0	1.82579	1.79417	1.61429
aAPSVTLFPPSSEELQANk	19	P0CG05	N-Term(iTRAQ8plex); K19(iTRAQ8plex)	0	5.539e-11	60.84	1.47521e-05	2	2594.43	-0.433031	31.0869	0	2.20079	2.54968	2.37584
lGQSLDcNAEVYVVPWEk	1	P01042	N-Term(iTRAQ8plex); C7(Carbamidomethyl); K18(iTRAQ8plex)	0	5.444e-10	60.84	1.0961e-05	2	2715.42	-1.43177	36.3142	0	2.92193	3.06696	2.78817
iTENDIQIALDDAk	1	P04114	N-Term(iTRAQ8plex); K14(iTRAQ8plex)	0	4.697e-11	60.82	1.38266e-05	2	2167.2	-3.76402	35.6184	0	1.94792	2.18178	1.94435
vcENIPIVLcGNk	2	P62826	N-Term(iTRAQ8plex); C2(Carbamidomethyl); C10(Carbamidomethyl); K13(iTRAQ8plex)	0	1.602e-09	60.8	1.35577e-05	2	2124.17	-4.72552	30.6546	0	1.10874	1.19261	1.14261
vAGGPQMIQLSLDGk	1	Q13228	N-Term(iTRAQ8plex); K15(iTRAQ8plex)	0	1.061e-06	60.74	1.50535e-05	2	2122.22	3.69739	33.2577	0	0.950895	0.947001	0.90866
lIDDMVAQVLk	3	P48735	N-Term(iTRAQ8plex); K11(iTRAQ8plex)	0	3.276e-08	60.72	1.44452e-05	2	1853.09	-6.57259	48.0641	0	1.11893	1.322	1.11946
iSGLIYEETR	12	P62805	N-Term(iTRAQ8plex)	0	1.948e-05	60.7	1.18308e-05	3	1484.82	-2.915	32.3499	0	1.01752	0.937514	0.999019
tDYNASVSVPDSSGPER	2	P61978	N-Term(iTRAQ8plex)	0	2.406e-12	60.6	2.4387e-06	2	2085	-2.99046	21.3921	0	0.7627	0.771281	0.834249
sTQDTVIALDALSAYWIASHTTEER	7	P0C0L4;P0C0L5	N-Term(iTRAQ8plex)	0	1.545e-12	60.6	7.79512e-06	3	3082.56	-1.13853	48.556	0
aGLAASLAGPHSIVGR	5	P08294	N-Term(iTRAQ8plex)	0	8.019e-12	60.59	1.47969e-05	3	1781.03	-0.84428	29.4565	0	1.21127	1.33074	1.4773
eYQLNDSAAYYLNDLER	1	P04899	N-Term(iTRAQ8plex)	0	9.429e-13	60.59	3.57918e-06	2	2381.16	1.02375	36.1237	0	0.761717	0.669857	0.786228
hGATVLTALGGILk	15	P02144	N-Term(iTRAQ8plex); K14(iTRAQ8plex)	0	5.38e-12	60.58	9.75607e-06	2	1959.22	0.169376	37.8691	0	0.564879	0.60802	0.571371
tTPPMLDSDGSFFLYSk	19	P01859	N-Term(iTRAQ8plex); K17(iTRAQ8plex)	0	1.062e-07	60.58	9.88732e-06	3	2514.3	-2.2698	36.7787	0	2.16152	2.38599	2.40677
gYGYGQGAGTLSTDk	1	P21291	N-Term(iTRAQ8plex); K15(iTRAQ8plex)	0	2.542e-10	60.57	9.16466e-06	2	2083.08	-3.64811	21.1265	0	0.539602	0.574705	0.56116
lPAVEPTDQAQYLcR	2	P98160	N-Term(iTRAQ8plex); C14(Carbamidomethyl)	0	1.909e-07	60.56	9.36159e-06	3	2065.07	-0.217265	28.5384	0	0.67083	0.655419	0.67199
lFDSDPITVTVPVEVSR	13	P10909	N-Term(iTRAQ8plex)	0	4.446e-09	60.55	1.5154e-05	3	2178.19	-1.48661	38.5973	0	1.62183	1.89454	1.66941
dIDEcESGIHNcLPDFIcQNTLGSFR	1	P23142	N-Term(iTRAQ8plex); C5(Carbamidomethyl); C12(Carbamidomethyl); C18(Carbamidomethyl)	0	1.459e-11	60.55	1.05726e-06	3	3401.56	1.49042	39.1887	0	1.38725	1.67977	1.56025
lLYPADTPVGNDQLLEILNk	14	Q15063	N-Term(iTRAQ8plex); K20(iTRAQ8plex)	0	1.109e-07	60.54	1.2054e-05	3	2834.6	-2.94299	44.6975	0	0.880507	0.805166	1.0602
lAGLDAGLHQLHVR	2	Q9Y240	N-Term(iTRAQ8plex)	0	1.047e-09	60.54	1.44384e-05	3	1804.05	-0.415764	31.6679	0	0.843992	0.868923	1.01272
eITVATGGFIYTGEVVHR	1	Q6UX71	N-Term(iTRAQ8plex)	0	1.316e-13	60.52	1.34404e-05	3	2253.21	-3.85917	33.4325	0	0.78883	0.815667	0.90339
gHLENNPALEk	2	P05388	N-Term(iTRAQ8plex); K11(iTRAQ8plex)	0	1.569e-08	60.51	1.4983e-05	2	1830.03	-2.06494	17.2192	0	0.886668	0.889671	0.835115
aNPTVTLFPPSSEELQANk	8	B9A064	N-Term(iTRAQ8plex); K19(iTRAQ8plex)	0	3.271e-12	60.51	1.53387e-05	2	2651.45	-1.42739	30.0304	0	2.42847	2.46294	2.29819
gAGGQSMSEAPTGDHAPAPTR	1	Q14767	N-Term(iTRAQ8plex)	0	1.168e-12	60.44	4.15679e-06	3	2299.1	-1.20999	17.0268	0	0.489662	0.444089	0.539318
dTDQDGRGDAcDDDIDGDR	17	P49747	N-Term(iTRAQ8plex); C11(Carbamidomethyl)	0	5.264e-09	60.43	9.03587e-07	2	2414.99	-0.294663	16.3169	1	0.910207	0.883315	0.832493
qMEQISQFLQAAER	3	P37802	N-Term(iTRAQ8plex)	0	1.46e-08	60.43	9.19319e-06	3	1983.02	-2.63513	39.6474	0	1.02011	1.1662	1.08223
gMTTLLSSLGAQcVIASR	1	Q16698	N-Term(iTRAQ8plex); C13(Carbamidomethyl)	0	7.382e-11	60.42	1.37081e-05	3	2169.16	-2.47277	40.1542	0	0.667956	0.37483	0.429592
wSSLAcNIALDAVk	1	P49368	N-Term(iTRAQ8plex); C6(Carbamidomethyl); K14(iTRAQ8plex)	0	6.463e-07	60.42	1.65223e-05	2	2156.2	0.601007	42.1786	0	1.12239	1.10483	1.1357
lkDEGVELFAIGIk	37	Q99715	N-Term(iTRAQ8plex); K2(iTRAQ8plex); K14(iTRAQ8plex)	0	1.085e-10	60.39	8.59266e-06	2	2444.48	-3.94829	40.0727	1	0.907034	0.971441	0.860878
hLAGLGLTEAIDk	2	P50454	N-Term(iTRAQ8plex); K13(iTRAQ8plex)	0	5.158e-12	60.36	1.52334e-05	2	1946.14	-4.52001	29.4229	0	1.25919	1.29087	1.16828
tEHPFTVEEFVLPk	4	P01023	N-Term(iTRAQ8plex); K14(iTRAQ8plex)	0	3.385e-09	60.36	1.66601e-05	2	2281.26	-2.05305	34.4087	0	1.55573	1.59057	1.41963
iINEPTAAAIAYGLDkR	3	P11021	N-Term(iTRAQ8plex); K16(iTRAQ8plex)	0	5.305e-07	60.36	1.38067e-05	2	2424.41	-0.343879	34.6541	1	1.32848	1.31754	1.15139
eLQAQIAELQEDFESEk	4	P35580	N-Term(iTRAQ8plex); K17(iTRAQ8plex)	0	1.346e-08	60.36	9.71074e-06	3	2615.35	-6.67381	43.5292	0	1.03298	1.1028	1.03374
nATNVEQSFMTMAAEIk	2	P62820	N-Term(iTRAQ8plex); K17(iTRAQ8plex)	0	9.211e-08	60.34	1.04953e-05	2	2493.29	-1.59981	43.1676	0	0.866943	0.922191	0.902056
lNLEAINYmAADGDFk	1	P09382	N-Term(iTRAQ8plex); M9(Oxidation); K16(iTRAQ8plex)	0	1.591e-07	60.33	1.18171e-05	2	2409.25	-2.42458	34.208	0	0.835889	0.8308	0.636043
tANQASDTFSGIGk	1	Q15847	N-Term(iTRAQ8plex); K14(iTRAQ8plex)	0	4.72e-11	60.33	1.32537e-05	2	2005.07	-3.03357	22.7401	0	0.780612	0.798555	0.67786
dLSFSEVTSYGFk	32	Q99715	N-Term(iTRAQ8plex); K13(iTRAQ8plex)	0	5.167e-12	60.31	1.23837e-05	2	2088.11	-2.14471	36.5914	0	0.938034	0.951772	1.00566
fGFcPMAAHEEIcTTNEGVMYR	9	P02751	N-Term(iTRAQ8plex); C4(Carbamidomethyl); C13(Carbamidomethyl)	0	4.214e-11	60.24	1.08817e-06	3	2924.31	-0.809262	34.7652	0	1.36529	1.30311	1.49965
tLMTQIDGVNLAANSLVESGHPR	1	P11277	N-Term(iTRAQ8plex)	0	1.804e-12	60.22	1.2548e-05	3	2727.43	-2.30188	38.6127	0	0.982231	0.969506	1.13752
aALTELSLGSAYQAMILGVDSk	3	P04114	N-Term(iTRAQ8plex); K22(iTRAQ8plex)	0	2.488e-10	60.21	1.61499e-05	3	2846.57	-3.10918	47.6972	0	1.40731	1.65513	1.58744
aDGEScSASMMYQEGk	1	P01008	N-Term(iTRAQ8plex); C6(Carbamidomethyl); K16(iTRAQ8plex)	0	1.03e-11	60.21	1.81031e-06	2	2359.08	0.750636	21.7845	0	2.76537	3.31847	2.76903
lGPHVTTEYVGPSSER	1	P35442	N-Term(iTRAQ8plex)	0	3.234e-07	60.2	1.10302e-05	2	2033.06	-0.764238	23.3453	0	0.749384	1.20584	1.35856
tYMLAFDVNDEk	18	P02763	N-Term(iTRAQ8plex); K12(iTRAQ8plex)	0	5.552e-10	60.18	1.13689e-05	2	2054.06	-5.07871	33.353	0	1.33616	1.42971	1.39976
dDGVFVQEVTQNSPAAR	3	Q09666	N-Term(iTRAQ8plex)	0	1.03e-07	60.12	8.02516e-06	3	2137.08	-0.734829	29.1172	0	0.737165	0.671929	0.66639
vSVLcQENYLIQEGEEITck	1	P08603	N-Term(iTRAQ8plex); C5(Carbamidomethyl); C19(Carbamidomethyl); K20(iTRAQ8plex)	0	4.622e-13	60.07	1.26445e-05	2	3020.55	-0.782835	39.4298	0	2.86007	3.26803	2.84616
eTVSEESNVLcLSk	1	P13639	N-Term(iTRAQ8plex); C11(Carbamidomethyl); K14(iTRAQ8plex)	0	3.83e-11	60.05	1.27029e-05	2	2203.16	-4.89111	27.2557	0	1.33868	1.36607	1.07584
sLILLDLSYNHLR	17	Q06828	N-Term(iTRAQ8plex)	0	2.928e-08	60.04	1.79836e-05	3	1861.08	-3.85765	38.0087	0	0.840288	0.873572	1.04292
hVFIVDDFESFEk	46	Q99715	N-Term(iTRAQ8plex); K13(iTRAQ8plex)	0	4.994e-09	60.04	1.26331e-05	3	2220.16	-7.48648	35.9303	0	0.907009	0.949561	0.872017
aMEALATAEQAck	1	Q9P2E9	N-Term(iTRAQ8plex); C12(Carbamidomethyl); K13(iTRAQ8plex)	0	2.019e-10	60.04	1.12955e-05	2	2002.04	-5.53932	30.5245	0	1.38441	1.52261	1.4656
acTEAEFAcHSYNEcVALEYR	1	P98160	N-Term(iTRAQ8plex); C2(Carbamidomethyl); C9(Carbamidomethyl); C15(Carbamidomethyl)	0	3.218e-13	60.04	9.88485e-07	3	2884.27	0.335824	30.1179	0	1.09662	0.954032	1.08592
aDHQPLTEASYVNLPTIALcNTDSPLR	1	P08865	N-Term(iTRAQ8plex); C20(Carbamidomethyl)	0	8.76e-11	60.03	1.19174e-05	4	3300.68	-1.16795	38.8906	0	1.22071	1.23701	1.31741
gNPTVEVDLFTSk	8	P06733	N-Term(iTRAQ8plex); K13(iTRAQ8plex)	0	2.539e-08	60.01	1.70607e-05	2	2015.12	-2.59022	31.0061	0	1.08097	1.18315	1.21877
vLALSVETDYTFPLAEk	2	P05388	N-Term(iTRAQ8plex); K17(iTRAQ8plex)	0	2.258e-07	59.98	1.57222e-05	2	2504.39	-6.89549	42.4214	0	1.05199	1.11852	0.909618
vVDSLQTSLDAETR	4	P12883	N-Term(iTRAQ8plex)	0	2.588e-10	59.96	1.2212e-05	2	1837.98	-1.10902	32.6652	0	0.502007	0.33727	0.381867
iPPVNTNLENLYLQGNR	22	Q06828	N-Term(iTRAQ8plex)	0	1.312e-08	59.96	1.76619e-05	3	2259.24	-0.607177	34.1429	0	0.514321	0.504019	0.479633
nLEWIAGGTWTPSALk	28	P12110	N-Term(iTRAQ8plex); K16(iTRAQ8plex)	0	4.727e-10	59.96	1.74096e-05	2	2352.31	-3.34885	39.3074	0	0.710345	0.850558	0.786447
nSNPALNDNLEk	2	O00299	N-Term(iTRAQ8plex); K12(iTRAQ8plex)	0	2.277e-08	59.96	1.58453e-05	2	1937.05	-1.19949	19.7694	0	0.784283	0.922554	0.759729
acEFAGFQcQIQFGPHNEQk	2	Q9Y490	N-Term(iTRAQ8plex); C2(Carbamidomethyl); C9(Carbamidomethyl); K20(iTRAQ8plex)	0	3.627e-12	59.94	4.71469e-06	3	3004.46	-1.13465	32.1446	0	0.988744	1.08864	1.01287
aPEAWDYGQGFVNEEMIR	1	P00387	N-Term(iTRAQ8plex)	0	7.763e-13	59.92	2.44462e-06	2	2416.14	-6.76704	36.9837	0	0.701506	0.864929	0.715831
sVLTGGLDALEFIGk	2	Q8IWE2	N-Term(iTRAQ8plex); K15(iTRAQ8plex)	0	1.97e-10	59.91	1.66924e-05	2	2128.23	-7.37901	43.6104	0	0.759957	0.878556	0.787433
qGGLGPMNIPLVSDPk	1	Q06830	N-Term(iTRAQ8plex); K16(iTRAQ8plex)	0	3.644e-09	59.91	1.66924e-05	2	2231.26	-1.86075	32.2375	0	0.854639	0.938012	0.757476
cSGEEQSLEQcQHR	1	O43866	N-Term(iTRAQ8plex); C1(Carbamidomethyl); C11(Carbamidomethyl)	0	2.246e-10	59.87	1.02795e-06	3	2051.92	-0.764401	16.9793	0	1.14862	1.73337	1.63312
eIVHIQAGQcGNQIGAk	8	Q13885;Q13509;P07437;P68371	N-Term(iTRAQ8plex); C10(Carbamidomethyl); K17(iTRAQ8plex)	0	1.226e-13	59.87	1.62286e-05	2	2431.33	-1.64842	23.9198	0
lPYDVTPEQALAHEEVk	1	P46940	N-Term(iTRAQ8plex); K17(iTRAQ8plex)	0	6.572e-08	59.85	1.8115e-05	2	2547.41	5.89244	31.9436	0	0.851376	0.868769	0.865397
vSHLLGINVTDFTR	7	P35579	N-Term(iTRAQ8plex)	0	6.109e-08	59.83	1.74187e-05	3	1876.06	-2.25546	38.2287	0	1.04207	1.01299	0.980826
aAPAPAPPPEPERPk	6	P08590	N-Term(iTRAQ8plex); K15(iTRAQ8plex)	0	1.481e-10	59.83	1.81466e-05	3	2133.22	-3.15949	19.1049	0	0.386632	0.272091	0.292221
dMYSFLEDMGLk	13	P01023	N-Term(iTRAQ8plex); K12(iTRAQ8plex)	0	2.731e-08	59.8	8.01053e-06	2	2057.05	-2.33497	46.1622	0	1.39967	1.6555	1.45892
lQDFSDQLSDYYEk	3	P04114	N-Term(iTRAQ8plex); K14(iTRAQ8plex)	0	3.846e-08	59.79	9.02606e-06	3	2359.18	-5.02834	37.3357	0	1.77217	2.10562	1.77406
aFIQLWAFDAVk	5	P02760	N-Term(iTRAQ8plex); K12(iTRAQ8plex)	0	3.14e-08	59.76	2.00795e-05	2	2017.17	-2.11706	46.0927	0	1.50599	1.56203	1.39681
lVLEQVVTSIASVADTAEEk	3	O00410	N-Term(iTRAQ8plex); K20(iTRAQ8plex)	0	4.024e-08	59.75	1.72129e-05	4	2710.52	-5.1124	53.8501	0	0.742381	1.03656	0.844087
eADIDGDGQVNYEEFVQmMTAk	3	P62158	N-Term(iTRAQ8plex); M18(Oxidation); K22(iTRAQ8plex)	0	6.08e-09	59.73	4.20336e-06	3	3114.47	-4.15636	33.3924	0	0.866945	0.865092	0.888912
gmVFGIPDGVLELVPQR	2	P98160	N-Term(iTRAQ8plex); M2(Oxidation)	0	2.68e-07	59.72	1.83455e-05	3	2147.18	-3.67501	43.2393	0	0.953132	0.790126	0.957434
iDFEDVIAEPEGTHSFDGIWk	7	Q03135	N-Term(iTRAQ8plex); K21(iTRAQ8plex)	0	1.771e-10	59.72	1.08793e-05	3	3013.53	-1.93834	41.6543	0	1.34283	1.08255	1.27474
lTLYDIAHTPGVAADLSHIETk	2	P40926	N-Term(iTRAQ8plex); K22(iTRAQ8plex)	0	8.131e-11	59.68	1.68467e-05	4	2973.64	-4.9523	36.618	0	1.0584	0.947342	0.886611
aAFQSLLDAQADEAVLDHPDLk	1	Q9UBI1	N-Term(iTRAQ8plex); K22(iTRAQ8plex)	0	1.57e-10	59.68	1.89458e-05	4	2975.58	-2.91093	40.1857	0	0.947672	0.886503	0.993854
eLTVSNNDINEAGVR	1	P13489	N-Term(iTRAQ8plex)	0	8.57e-13	59.67	1.05737e-05	2	1935.01	-0.919808	23.5469	0	0.718058	0.655505	0.786269
eEPFFPPPEEFVFIHAVPVEER	5	Q1KMD3	N-Term(iTRAQ8plex)	0	6.236e-11	59.65	1.20858e-05	3	2945.5	-0.362642	45.3809	0	0.914658	0.851497	0.838723
gVGFVASPLLk	1	P15848	N-Term(iTRAQ8plex); K11(iTRAQ8plex)	0	1.257e-06	59.63	1.13249e-05	2	1696.06	-3.22471	31.6371	0	0.934501	1.117	0.858145
gcITIIGGGDTATccAk	2	P00558	N-Term(iTRAQ8plex); C2(Carbamidomethyl); C14(Carbamidomethyl); C15(Carbamidomethyl); K17(iTRAQ8plex)	0	1.676e-14	59.61	8.91574e-06	2	2363.19	-2.58773	24.1697	0	1.1564	1.15928	2.07123
lQDFASTVEALEEGk	9	P35749	N-Term(iTRAQ8plex); K15(iTRAQ8plex)	0	2.771e-09	59.6	1.86401e-05	3	2245.22	0.324866	51.0929	0	0.721641	0.717568	0.629952
sLYYYIQQDTk	7	P07355	N-Term(iTRAQ8plex); K11(iTRAQ8plex)	0	3.005e-08	59.59	1.49465e-05	2	2030.09	-6.46204	34.7158	0	0.844568	0.91139	0.834728
iQALSLcSDQQSHLEFR	1	P07225	N-Term(iTRAQ8plex); C7(Carbamidomethyl)	0	8.432e-10	59.55	1.08699e-05	3	2336.19	-2.05052	32.6945	0	1.76179	2.18965	3.09586
sGILAAESIFNQLTSENLQSk	1	Q16134	N-Term(iTRAQ8plex); K21(iTRAQ8plex)	0	8.283e-11	59.55	1.79686e-05	3	2858.56	-2.48963	46.9419	0	0.975706	0.9712	0.771543
eNEGFTVTAEGk	2	P01024	N-Term(iTRAQ8plex); K12(iTRAQ8plex)	0	9.81e-10	59.54	1.42858e-05	2	1890.01	-0.583389	21.3023	0	2.5553	2.98113	2.6462
rMPcAEDYLSVVLNQLcVLHEk	37	P02768	N-Term(iTRAQ8plex); C4(Carbamidomethyl); C17(Carbamidomethyl); K22(iTRAQ8plex)	0	5.046e-12	59.52	1.49101e-05	4	3282.72	-2.25569	51.0263	1	2.02959	1.99204	1.97535
tLVTQNSGVEALIHAILR	1	P14923	N-Term(iTRAQ8plex)	0	3.723e-08	59.48	1.82042e-05	3	2239.3	-3.56163	49.9118	0	0.950734	0.794138	1.1007
iGSSELQEFcPTILQQLDSR	1	Q15043	N-Term(iTRAQ8plex); C10(Carbamidomethyl)	0	7.47e-11	59.46	1.39285e-05	2	2625.35	-0.088547	41.3375	0	1.68864	1.56017	1.77548
hAVSEGTk	10	O60814;Q8N257;Q96A08	N-Term(iTRAQ8plex); K8(iTRAQ8plex)	0	1.298e-05	59.43	1.44242e-05	3	1436.83	-2.20966	11.6917	0
lLEAQAcTGGIIDPSTGER	2	Q15149	N-Term(iTRAQ8plex); C7(Carbamidomethyl)	0	5.593e-16	59.41	9.27865e-06	2	2292.17	-4.40343	31.551	0	1.01631	0.673716	0.72782
lLDAQLSTGGIVDPSk	1	Q15149	N-Term(iTRAQ8plex); K16(iTRAQ8plex)	0	1.008e-09	59.4	2.10112e-05	2	2222.28	-3.11095	32.6879	0	0.849406	0.853872	0.817104
dGYAGEDcGEEVPTIEGmR	1	P22105	N-Term(iTRAQ8plex); C8(Carbamidomethyl); M18(Oxidation)	0	7.641e-09	59.36	1.15603e-06	2	2405.06	4.18373	24.6289	0	0.907532	0.805424	0.808761
eVDDFFEQEk	2	Q9Y5X3	N-Term(iTRAQ8plex); K10(iTRAQ8plex)	0	3.358e-07	59.35	8.71086e-06	2	1893.96	-5.94524	31.778	0	0.954135	1.02823	0.946258
dLPVTEAVFSALVTGHAR	1	P42704	N-Term(iTRAQ8plex)	0	3.436e-10	59.35	1.89316e-05	3	2187.2	-1.99849	42.9617	0	1.27914	1.29689	1.61931
yGFIEGHVVIPR	2	P16070	N-Term(iTRAQ8plex)	0	2.015e-08	59.33	1.79689e-05	3	1690.95	-2.36761	31.2887	0	0.887812	1.2038	1.16258
tVAAPSVFIFPPSDEQLk	54	P01834	N-Term(iTRAQ8plex); K18(iTRAQ8plex)	0	5.71e-11	59.32	1.98815e-05	2	2554.43	-3.24156	38.0816	0	1.90651	2.12297	2.13171
sIQFVDWcPTGFk	3	P68363	N-Term(iTRAQ8plex); C8(Carbamidomethyl); K13(iTRAQ8plex)	0	6.06e-08	59.3	1.55674e-05	2	2193.15	-4.63629	37.3883	0	1.03518	1.10325	1.09467
lIccDILDVLDk	9	P62258	N-Term(iTRAQ8plex); C3(Carbamidomethyl); C4(Carbamidomethyl); K12(iTRAQ8plex)	0	3.044e-05	59.27	1.81005e-05	2	2085.14	-5.20684	46.5296	0	1.00129	1.10217	0.946307
aTENDIYNFFSPLNPVR	1	P31943;P52597	N-Term(iTRAQ8plex)	0	4.632e-11	59.23	1.27757e-05	2	2301.18	-0.451785	43.4596	0
lSLLEELSLAENQLLk	11	P20774	N-Term(iTRAQ8plex); K16(iTRAQ8plex)	0	2.792e-09	59.23	1.7671e-05	3	2421.44	-2.63519	53.3061	0	0.495378	0.550866	0.443057
vDINAPDVDVQGPDWHLk	3	Q09666	N-Term(iTRAQ8plex); K18(iTRAQ8plex)	0	2.737e-09	59.23	1.97008e-05	3	2626.4	-2.92729	32.7445	0	0.523037	0.457459	0.464855
mSATFIGNSTAIQELFk	3	Q13885;P68371	N-Term(iTRAQ8plex); K17(iTRAQ8plex)	0	2.059e-08	59.22	2.07634e-05	2	2466.35	-1.6742	43.2513	0
aYVVLGQFLVLk	3	O75531	N-Term(iTRAQ8plex); K12(iTRAQ8plex)	0	9.833e-10	59.18	1.15346e-05	2	1958.23	-1.9975	47.6458	0	0.624901	0.915884	0.874523
tLEGELHDLR	9	P02545	N-Term(iTRAQ8plex)	0	8.908e-07	59.17	1.76747e-05	3	1486.81	-1.78284	25.8937	0	0.967683	0.962817	0.971547
yIcENQDSISSk	70	P02768	N-Term(iTRAQ8plex); C3(Carbamidomethyl); K12(iTRAQ8plex)	0	6.604e-11	59.17	1.16217e-05	2	2052.05	-1.07726	25.1304	0	2.0392	2.27262	2.13014
eLPLIFITPLSDVk	2	Q8WZ42	N-Term(iTRAQ8plex); K14(iTRAQ8plex)	0	2.476e-06	59.16	1.47427e-05	2	2193.33	-0.679024	46.4255	0	0.53547	0.551736	0.533324
aALAGGTTMIIDHVVPEPESSLTEAYEk	5	Q14195	N-Term(iTRAQ8plex); K28(iTRAQ8plex)	0	1.571e-11	59.16	1.74728e-05	3	3537.87	2.11086	40.3993	0	0.89068	0.843908	0.74238
gEQGFMGNTGPTGAVGDR	1	P08572	N-Term(iTRAQ8plex)	0	1.58e-10	59.15	3.22289e-06	2	2054.98	-1.39027	22.6471	0	1.82619	0.771841	0.962238
tQLEELEDELQATEDAk	5	P35579;P35580;P35749	N-Term(iTRAQ8plex); K17(iTRAQ8plex)	0	6.71e-11	59.15	1.35605e-05	3	2570.33	-0.412026	37.7928	0
mDIDVPDVEVQGPDWHLk	1	Q09666	N-Term(iTRAQ8plex); K18(iTRAQ8plex)	0	7.221e-13	59.14	1.54812e-05	3	2701.4	-3.29725	35.5683	0	0.589991	0.637048	0.589752
vDINTEDLEDGTcR	2	P21333	N-Term(iTRAQ8plex); C13(Carbamidomethyl)	0	9.136e-12	59.12	3.06154e-06	2	1940.92	-0.597659	25.9816	0	0.708115	0.70261	0.806681
gcEVTPDVNISGQk	3	Q96AC1	N-Term(iTRAQ8plex); C2(Carbamidomethyl); K14(iTRAQ8plex)	0	1.987e-07	59.12	1.44505e-05	2	2112.11	-4.36672	22.5576	0	0.907281	0.974625	0.893945
nALWHTGDTESQVR	32	P49747	N-Term(iTRAQ8plex)	0	5.041e-10	59.11	8.89893e-06	2	1917.97	-1.45749	22.915	0	1.00962	1.13464	1.15811
lLNNWDVcADMVGTFTDTEDPAk	7	P02753	N-Term(iTRAQ8plex); C8(Carbamidomethyl); K23(iTRAQ8plex)	0	2.825e-08	59.11	7.24189e-06	3	3220.57	-1.97621	50.6712	0	1.36404	1.39118	1.31595
imEIVDAITTTAQSHQR	1	P08237	N-Term(iTRAQ8plex); M2(Oxidation)	0	8.979e-07	59.1	1.47017e-05	3	2234.17	-3.45571	45.9632	0
nALESYAFNMk	3	P0DMV8	N-Term(iTRAQ8plex); K11(iTRAQ8plex)	0	6.869e-08	59.09	1.44273e-05	2	1896.01	-4.44101	32.9462	0	0.855931	0.983079	0.827987
aPEVNLNAPDVDVHGPDWNLk	3	Q09666	N-Term(iTRAQ8plex); K21(iTRAQ8plex)	0	6.72e-12	59.06	1.75073e-05	3	2908.53	-2.54099	32.7158	0	0.711872	0.631101	0.655849
vDVNAPDVQAPDWHLk	2	Q09666	N-Term(iTRAQ8plex); K16(iTRAQ8plex)	0	9.613e-10	59.04	1.86484e-05	2	2412.3	-4.93892	30.9246	0	0.695914	0.694601	0.845952
tGcTDINEcEIGAHNcGk	1	P35555	N-Term(iTRAQ8plex); C3(Carbamidomethyl); C9(Carbamidomethyl); C16(Carbamidomethyl); K18(iTRAQ8plex)	0	4.57e-14	59.04	2.68187e-06	3	2644.23	-3.54803	20.777	0	1.11198	1.34625	1.2535
vDVDVPDVNIEGPDAk	2	Q09666	N-Term(iTRAQ8plex); K16(iTRAQ8plex)	0	4.149e-12	59.04	1.93344e-05	2	2290.24	0.246311	29.7811	0	1.01156	1.07511	0.865709
qLGGSVELVDIGk	1	Q96KP4	N-Term(iTRAQ8plex); K13(iTRAQ8plex)	0	4.54e-09	59.03	2.1567e-05	2	1923.13	-3.43738	30.5167	0	1.25227	0.960671	0.891773
aLQAAYGASAPSVTSAALR	1	O43488	N-Term(iTRAQ8plex)	0	1.684e-14	59	2.32272e-05	2	2109.16	-2.28621	29.5947	0	0.875381	0.722715	0.69908
sNFAEALAAHk	4	P07237	N-Term(iTRAQ8plex); K11(iTRAQ8plex)	0	2.082e-09	58.99	2.31545e-05	2	1767	-3.21701	26.9148	0	1.15615	1.26012	1.43559
eNQLEVLEVSWLHGLk	1	P02750	N-Term(iTRAQ8plex); K16(iTRAQ8plex)	0	1.381e-11	58.98	1.99828e-05	3	2502.4	-6.16826	43.0319	0	2.42143	3.94982	3.4092
iVLGQEQDSYGGk	11	P02743	N-Term(iTRAQ8plex); K13(iTRAQ8plex)	0	9.64e-09	58.95	2.2732e-05	2	2002.11	-0.76581	24.3458	0	2.44403	2.69579	2.39084
vHIHHPPEASVQIHQVAQVR	2	Q14767	N-Term(iTRAQ8plex)	0	4.276e-10	58.95	2.39419e-05	4	2586.43	-1.37868	18.4642	0	1.26443	1.09762	1.02193
eQLGEFYEALDcLR	13	P02763	N-Term(iTRAQ8plex); C12(Carbamidomethyl)	0	1.009e-09	58.89	5.16488e-06	3	2047.01	-1.58416	41.3633	0	1.78604	2.00154	1.85718
eIcPAGHGYTYASSDIR	2	Q14767	N-Term(iTRAQ8plex); C3(Carbamidomethyl)	0	3.328e-10	58.87	5.25358e-06	2	2201.06	1.31138	23.5045	0	0.82349	1.28455	1.4678
eVGPTNADPVcLAk	2	P00450	N-Term(iTRAQ8plex); C11(Carbamidomethyl); K14(iTRAQ8plex)	0	2.566e-13	58.87	1.99766e-05	2	2079.13	-1.04869	24.1079	0	2.17712	2.52033	2.20783
gVGLGPGPmGLMGPR	3	P08123	N-Term(iTRAQ8plex); M9(Oxidation)	0	1.886e-06	58.85	1.69412e-05	3	1715.92	-2.31379	27.7697	0	0.739227	0.505935	0.633843
aYPDVAALSDGYWVVSNR	1	O14773	N-Term(iTRAQ8plex)	0	6.778e-09	58.85	1.13376e-05	3	2287.16	-1.65037	38.404	0	0.796853	0.826946	1.04306
eATLQDcPSGPWGk	1	O43866	N-Term(iTRAQ8plex); C7(Carbamidomethyl); K14(iTRAQ8plex)	0	6.907e-09	58.84	1.22127e-05	2	2154.11	-2.77945	25.9258	0	2.43634	2.57114	2.45664
fNAHGDANTIVcNSk	5	P09382	N-Term(iTRAQ8plex); C12(Carbamidomethyl); K15(iTRAQ8plex)	0	2.605e-09	58.83	1.47283e-05	2	2256.16	-0.359486	20.1762	0	0.783809	0.850791	0.747378
wVQTLSEQVQEELLSSQVTQELR	3	P02649	N-Term(iTRAQ8plex)	0	2.584e-12	58.83	2.26488e-05	3	3034.61	4.10879	51.2487	0	0.825782	0.908656	0.95788
wGTDEAQFIYILGNR	1	P08133	N-Term(iTRAQ8plex)	0	9.571e-09	58.81	1.45332e-05	3	2087.08	-2.0727	42.4528	0	0.735916	0.815218	0.692137
gTVAcGEPPVVEHAR	5	P16112	N-Term(iTRAQ8plex); C5(Carbamidomethyl)	0	1.285e-09	58.8	1.03483e-05	3	1882.97	-3.101	19.6041	0	0.801435	0.74095	0.688746
wQQGNIFScSVMHEALHNR	1	P01860	N-Term(iTRAQ8plex); C9(Carbamidomethyl)	0	1.285e-11	58.8	6.59128e-06	4	2618.26	-1.15619	32.2371	0	0.723402	0.982897	1.14408
aASGTTGTYQEWk	2	P04114	N-Term(iTRAQ8plex); K13(iTRAQ8plex)	0	1.066e-08	58.78	1.74813e-05	2	2008.06	1.58881	22.0961	0	3.42422	3.95155	3.44976
gEELLSPLNLEQAAYAR	1	O00159	N-Term(iTRAQ8plex)	0	6.14e-12	58.76	2.13538e-05	2	2178.17	0.375158	37.2331	0	0.673553	0.635547	0.613892
vVQcSDLGLDkVPk	18	P07585	N-Term(iTRAQ8plex); C4(Carbamidomethyl); K11(iTRAQ8plex); K14(iTRAQ8plex)	0	8.382e-08	58.76	2.10212e-05	2	2470.44	-4.3825	26.7502	1	1.06306	1.11395	1.05659
lDNLVAILDINR	3	P29401	N-Term(iTRAQ8plex)	0	8.261e-07	58.73	2.13009e-05	3	1672.99	-2.19372	47.625	0	0.86451	1.0258	0.734353
lEHLYLNNNSIEk	24	P51888	N-Term(iTRAQ8plex); K13(iTRAQ8plex)	0	1.635e-08	58.72	2.53783e-05	3	2195.22	-3.94803	27.9648	0	1.07175	1.06321	0.957101
dLPPDTTLLDLQNNk	55	P07585	N-Term(iTRAQ8plex); K15(iTRAQ8plex)	0	2.918e-06	58.72	2.57139e-05	3	2305.28	-1.38433	32.8515	0	0.902516	0.922221	0.891432
qFGFIVLTTSAGIMDHEEAR	3	P62244	N-Term(iTRAQ8plex)	0	5.507e-12	58.68	1.42295e-05	3	2526.29	-1.19151	43.8444	0	0.947329	0.98936	1.00783
tSFIQYLLEQEVPGSR	7	Q9NZN4	N-Term(iTRAQ8plex)	0	5.621e-10	58.66	1.94006e-05	2	2171.17	3.62378	49.1779	0	0.834823	0.901972	1.37308
kLEWPLTEVAEGVFETEAPGGYk	1	Q9HC38	N-Term(iTRAQ8plex); K1(iTRAQ8plex); K23(iTRAQ8plex)	0	8.967e-12	58.65	2.1424e-05	3	3462.87	-5.08256	45.3272	1	1.14761	0.897909	0.763488
lHTLGDNLLDPR	2	P55268	N-Term(iTRAQ8plex)	0	1.423e-07	58.64	1.73018e-05	2	1667.93	-2.62349	31.6424	0	1.47549	1.00274	1.15996
eYQDLLNVk	16	P17661	N-Term(iTRAQ8plex); K9(iTRAQ8plex)	0	1.939e-06	58.62	2.35648e-05	2	1729.99	-4.04451	30.4092	0	0.97502	0.981756	0.948771
eAAEAIEAEGATAPLTELLHSR	1	P35222	N-Term(iTRAQ8plex)	0	1.89e-14	58.6	1.77379e-05	3	2583.35	-2.13242	40.733	0	0.811192	0.848265	0.749524
aGIISTVEVLk	1	P55786	N-Term(iTRAQ8plex); K11(iTRAQ8plex)	0	2.051e-08	58.58	1.53237e-05	2	1738.08	-7.12223	34.0704	0	1.02311	1.03918	1.30787
kMDADLSQLQTEVEEAVQEcR	2	P12883	N-Term(iTRAQ8plex); K1(iTRAQ8plex); C20(Carbamidomethyl)	0	1.868e-12	58.57	1.4664e-05	3	3087.56	0.832653	42.448	1	0.627359	0.691517	0.758654
vEADIPGHGQEVLIR	7	P02144	N-Term(iTRAQ8plex)	0	9.83e-10	58.51	2.31828e-05	2	1937.08	0.132211	28.4712	0	0.482597	0.412507	0.481777
dSGAcFSASEPDAVHVVLDR	1	Q8NB37	N-Term(iTRAQ8plex); C5(Carbamidomethyl)	0	6.965e-11	58.48	7.59196e-06	3	2436.18	2.1364	30.8116	0	1.0569	0.804611	1.04921
aAVEQLTEEQk	1	P63316	N-Term(iTRAQ8plex); K11(iTRAQ8plex)	0	6.209e-09	58.44	2.38459e-05	2	1854.04	-4.15173	23.2098	0	0.575464	0.508301	0.514192
lVPFATELHER	2	P06727	N-Term(iTRAQ8plex)	0	8.368e-06	58.43	2.28243e-05	3	1615.91	-0.0739589	29.4909	0	1.81108	1.73181	1.78976
gHDLNEDGLVSWEEYk	3	O43852	N-Term(iTRAQ8plex); K16(iTRAQ8plex)	0	4.099e-09	58.43	1.27041e-05	3	2499.26	-0.9431	32.1063	0	1.63334	1.28125	1.13871
dGIAVIGIFLk	3	P07451	N-Term(iTRAQ8plex); K11(iTRAQ8plex)	0	1.933e-06	58.43	1.21299e-05	2	1754.1	-1.58692	44.9592	0	0.418207	0.430158	0.438131
gAPTTSLISVAVTk	1	P49419	N-Term(iTRAQ8plex); K14(iTRAQ8plex)	0	3.487e-10	58.42	1.82727e-05	2	1953.17	-4.73025	28.959	0	0.849177	0.91163	0.799146
hLDHVAALFPGDVDR	2	P11216	N-Term(iTRAQ8plex)	0	7.44e-12	58.42	1.83447e-05	2	1966.05	2.78186	26.8705	0	0.990959	0.847952	0.842962
dIVNMLMHHDR	1	P11216;P11217	N-Term(iTRAQ8plex)	0	1.55e-07	58.39	9.99653e-06	3	1684.85	-1.44357	31.5191	0
sLDVNQDSELk	1	Q99584	N-Term(iTRAQ8plex); K11(iTRAQ8plex)	0	2.175e-08	58.39	2.40496e-05	2	1856.02	-1.19408	22.1837	0	0.867841	0.984157	0.841961
nLDQEQLSQVLDAMFER	1	P13861	N-Term(iTRAQ8plex)	0	1.814e-12	58.33	1.25593e-05	2	2340.18	1.11355	46.9175	0	0.908423	0.71576	0.602196
eVIFSDITENSATVSWR	17	P24821	N-Term(iTRAQ8plex)	0	8.475e-09	58.32	1.42078e-05	3	2258.16	0.940417	51.602	0	0.734385	0.630225	0.679753
lPSIVVEPTEGEVESGELR	1	Q53QV2	N-Term(iTRAQ8plex)	0	1.481e-10	58.32	2.41459e-05	2	2344.25	-0.451082	33.6111	0	0.841072	0.718146	0.825201
aQLEFNQIk	3	P12883	N-Term(iTRAQ8plex); K9(iTRAQ8plex)	0	2.638e-06	58.3	2.47011e-05	2	1698.99	-3.65002	27.0187	0	0.421422	0.41013	0.378979
iLATPPQEDAPSVDIANIR	2	P29401	N-Term(iTRAQ8plex)	0	2.428e-12	58.26	2.65717e-05	2	2324.28	0.736775	33.5741	0	1.0526	0.9935	0.931221
lAVTTHGLPcLAWASAQAk	3	P00734	N-Term(iTRAQ8plex); C10(Carbamidomethyl); K19(iTRAQ8plex)	0	4.146e-10	58.25	2.48375e-05	2	2603.45	-3.12052	35.2185	0	1.47083	2.45205	2.21237
aQDDVSEWASk	3	O00339	N-Term(iTRAQ8plex); K11(iTRAQ8plex)	0	7.489e-09	58.24	1.29723e-05	2	1843.96	-4.04043	25.4443	0	1.11222	1.22538	1.05304
iSNIPDEYFk	56	P51884	N-Term(iTRAQ8plex); K10(iTRAQ8plex)	0	9.841e-08	58.18	2.28842e-05	2	1834.01	-4.99947	36.5985	0	1.01555	1.06675	1.02092
eSEAVEWQQk	1	P26038	N-Term(iTRAQ8plex); K10(iTRAQ8plex)	0	8.025e-08	58.17	1.70694e-05	2	1841.99	0.407323	21.9036	0	0.869196	1.05326	0.867206
iPIEDGSGEVVLSR	3	P01024	N-Term(iTRAQ8plex)	0	9.291e-07	58.16	2.37537e-05	3	1774.98	-0.256285	28.7859	0	1.86102	1.69757	1.75411
gQSGScVDVNEcLTPGVcAHGk	2	Q14767	N-Term(iTRAQ8plex); C6(Carbamidomethyl); C12(Carbamidomethyl); C18(Carbamidomethyl); K22(iTRAQ8plex)	0	2.316e-12	58.16	6.72129e-06	3	2940.42	-0.964337	23.3154	0	1.26329	1.50312	1.6057
eGETITEVIHGEPIIk	6	Q15063	N-Term(iTRAQ8plex); K16(iTRAQ8plex)	0	1.847e-11	58.15	2.78658e-05	2	2373.34	-2.1311	32.4336	0	1.12574	0.884484	0.846453
fcGQLGSPLGNPPGk	2	P00736	N-Term(iTRAQ8plex); C2(Carbamidomethyl); K15(iTRAQ8plex)	0	1.317e-06	58.14	2.27891e-05	2	2137.17	-1.47134	28.4067	0	1.99844	2.08933	1.78922
nTVmEcDAcGmQQSVR	4	P49747	N-Term(iTRAQ8plex); M4(Oxidation); C6(Carbamidomethyl); C9(Carbamidomethyl); M11(Oxidation)	0	8.827e-08	58.13	1.53451e-06	2	2221.96	-1.10329	15.5757	0	0.848531	0.812176	0.836481
yNPVVIDFEMQPIHEVLR	3	P07357	N-Term(iTRAQ8plex)	0	1.189e-12	58.12	2.1738e-05	3	2503.33	-0.176608	41.1723	0	1.70781	1.82123	1.90716
lVTMQIWDTAGQER	1	P51149	N-Term(iTRAQ8plex)	0	8.818e-11	58.1	1.87407e-05	2	1952.02	0.525181	36.2211	0	0.900337	0.848514	0.852041
gPLASQISGLYLPYk	1	P21589	N-Term(iTRAQ8plex); K15(iTRAQ8plex)	0	7.127e-09	58.1	2.57104e-05	2	2215.3	2.21949	36.2634	0	0.961124	0.988499	0.901425
iVQAEGEAEAAk	1	Q99623	N-Term(iTRAQ8plex); K12(iTRAQ8plex)	0	2.443e-10	58.09	2.42949e-05	2	1824.02	-4.52617	24.8221	0	0.789318	0.64162	0.548862
vLQATVVAVGSGSk	1	P61604	N-Term(iTRAQ8plex); K14(iTRAQ8plex)	0	5.949e-10	58.08	2.46621e-05	2	1924.15	-9.59652	31.5289	0	1.09103	1.02481	0.967821
eGLAVAEEALVDHVAELTATPR	1	B0I1T2	N-Term(iTRAQ8plex)	0	4.634e-08	58.07	2.41731e-05	3	2595.39	-0.128631	47.7338	0	1.02127	0.96978	1.23163
lLEMEEQAAFLVGSATPR	2	Q16853	N-Term(iTRAQ8plex)	0	1.407e-09	58.03	2.10127e-05	3	2266.19	-5.74632	50.6858	0	0.973812	0.643247	0.769205
vTTSQDMLSImEk	2	P05155	N-Term(iTRAQ8plex); M11(Oxidation); K13(iTRAQ8plex)	0	1.099e-05	58.03	1.98322e-05	2	2107.11	-4.96964	26.5065	0	1.4612	1.56603	1.38444
tLMFGSYLDDEk	5	P19652	N-Term(iTRAQ8plex); K12(iTRAQ8plex)	0	6.349e-08	58.03	1.67629e-05	2	2027.05	-4.64698	35.8303	0	1.13101	1.26882	1.17012
aGALQcSPSDAYTk	2	Q9Y490	N-Term(iTRAQ8plex); C6(Carbamidomethyl); K14(iTRAQ8plex)	0	2.024e-09	58.03	1.72351e-05	2	2077.09	1.44657	21.8879	0	0.95413	0.972433	0.994283
hVVPNEVVVQR	7	P06396	N-Term(iTRAQ8plex)	0	6.012e-06	58	2.13961e-05	3	1579.92	-2.2001	20.7059	0	0.930922	0.772095	0.980892
cIcNSGYEVDSTGk	2	P35555	N-Term(iTRAQ8plex); C1(Carbamidomethyl); C3(Carbamidomethyl); K14(iTRAQ8plex)	0	4.059e-09	57.98	7.96104e-06	2	2198.07	2.82652	21.4614	0	1.07052	1.16228	1.79337
fSGSGSGTDFTLTISR	6	P01623	N-Term(iTRAQ8plex)	0	2.152e-10	57.97	1.28468e-05	2	1936.98	-4.82804	31.7593	0	1.47134	1.5388	1.37816
vcNSPEPQYGGk	2	P35442	N-Term(iTRAQ8plex); C2(Carbamidomethyl); K12(iTRAQ8plex)	0	2.729e-06	57.88	1.31158e-05	2	1944.01	-0.502167	18.4073	0	1.00306	1.00417	0.855603
eQLGEFYEALDcLcIPR	3	P19652	N-Term(iTRAQ8plex); C12(Carbamidomethyl); C14(Carbamidomethyl)	0	1.828e-10	57.86	7.85672e-06	3	2417.18	-0.9684	44.8144	0	1.59759	1.68164	1.55443
dLGEELEALk	5	P35579;P35749	N-Term(iTRAQ8plex); K10(iTRAQ8plex)	0	4.206e-07	57.84	2.8201e-05	2	1724.99	-1.21463	34.8135	0
sQNIVTDSSSLSAEAIR	1	Q01082	N-Term(iTRAQ8plex)	0	4.521e-10	57.82	1.89976e-05	3	2082.09	-3.93998	27.7765	0	0.74732	0.578004	0.959338
sVGGSGGGSFGDNLVTR	2	P02545	N-Term(iTRAQ8plex)	0	6.523e-14	57.8	1.27788e-05	2	1870.96	1.75145	23.5946	0	0.962594	0.746037	1.21546
nDSFTTcIELGk	3	Q01082	N-Term(iTRAQ8plex); C7(Carbamidomethyl); K12(iTRAQ8plex)	0	3.56e-09	57.76	1.99318e-05	2	1993.04	-5.83652	29.1141	0	0.898242	0.95598	0.829345
vAQLEAQcQEPckDTVQIHDITGk	4	P02679	N-Term(iTRAQ8plex); C8(Carbamidomethyl); C12(Carbamidomethyl); K13(iTRAQ8plex); K24(iTRAQ8plex)	0	1.741e-12	57.74	2.28844e-05	3	3680.95	-0.656933	28.2984	1	3.6128	4.39035	3.72041
iGVFLcGPEALAETLSk	1	P04839	N-Term(iTRAQ8plex); C6(Carbamidomethyl); K17(iTRAQ8plex)	0	2.32e-08	57.74	2.91103e-05	2	2413.35	-4.57599	50.6902	0	1.07248	1.09178	1.29864
dLELQADSAIk	2	P35749	N-Term(iTRAQ8plex); K11(iTRAQ8plex)	0	5.701e-09	57.74	2.90261e-05	2	1811.03	-2.9295	25.9964	0	0.534414	0.525056	0.492491
aEDLFVEFAHk	1	P02549	N-Term(iTRAQ8plex); K11(iTRAQ8plex)	0	2.453e-08	57.7	2.76814e-05	3	1914.05	-2.46669	38.2299	0	1.29367	1.2202	1.11747
eIVDSYLPVILDIIk	3	P07602	N-Term(iTRAQ8plex); K15(iTRAQ8plex)	0	5.849e-08	57.69	2.07663e-05	3	2338.4	-5.04368	54.3161	0	0.957874	0.949126	0.892306
vNVDEVGGEALGR	66	P68871	N-Term(iTRAQ8plex)	0	6.04e-06	57.68	2.10701e-05	2	1618.87	-1.4169	8.06071	0	1.38295	1.40228	1.33902
iMDLLGDQVk	3	P21397	N-Term(iTRAQ8plex); K10(iTRAQ8plex)	0	3.628e-07	57.68	3.48041e-05	2	1740.02	1.67853	41.0076	0	0.733346	0.757205	0.724312
fTYTVLEDGcTk	2	P02461	N-Term(iTRAQ8plex); C10(Carbamidomethyl); K12(iTRAQ8plex)	0	3.164e-10	57.67	1.80407e-05	2	2042.07	-0.976034	30.1135	0	1.24133	1.33283	1.23023
eESPLLIGQQSTVSDVPR	2	P02751	N-Term(iTRAQ8plex)	0	2.919e-10	57.65	2.3793e-05	3	2259.21	-0.804821	28.779	0	0.813704	0.671364	1.05735
vNDDIIVNWVNETLR	1	P13796	N-Term(iTRAQ8plex)	0	3.094e-12	57.63	2.41617e-05	2	2104.12	-8.0063	47.7597	0	1.93924	2.19196	2.07782
qQLSSLITDLQSSISNLSQAk	2	Q14980	N-Term(iTRAQ8plex); K21(iTRAQ8plex)	0	1.55e-10	57.62	2.88014e-05	3	2869.61	1.90473	50.6005	0	0.904952	0.813865	0.927612
dGLGFcALIHR	2	P12814	N-Term(iTRAQ8plex); C6(Carbamidomethyl)	0	1.622e-06	57.6	2.03323e-05	3	1562.83	-5.35007	31.7911	0	1.0753	1.33926	1.17472
sVGmIAGGTGITPMLQVIR	3	P00387	N-Term(iTRAQ8plex); M4(Oxidation)	0	1.199e-11	57.6	2.82393e-05	3	2221.23	-4.15629	36.3336	0	1.0109	0.889982	1.12484
mkPLDGSALYTGSALDFVR	10	P12111	N-Term(iTRAQ8plex); M1(Oxidation); K2(iTRAQ8plex)	0	9.768e-11	57.6	2.70228e-05	2	2665.45	2.11393	34.1722	0	0.834884	0.711823	0.828425
aNLLQAEIEELR	2	Q9UKX2;P12882	N-Term(iTRAQ8plex)	0	1.148e-07	57.57	2.58102e-05	3	1702.96	-2.04633	39.8268	0
gTEITHAVVIk	1	Q99613	N-Term(iTRAQ8plex); K11(iTRAQ8plex)	0	8.332e-08	57.56	2.49051e-05	2	1776.08	-4.57077	24.1296	0	1.23397	1.17246	1.22755
ySDMIVAAIQAEk	8	P07305	N-Term(iTRAQ8plex); K13(iTRAQ8plex)	0	6.655e-11	57.55	2.83026e-05	2	2047.13	-3.52195	38.5359	0	1.07127	1.00513	1.10338
dLSADTEYQISVSAMk	7	Q99715	N-Term(iTRAQ8plex); K16(iTRAQ8plex)	0	1.924e-09	57.52	2.11528e-05	2	2366.23	-4.80418	30.7621	0	1.09434	1.08251	0.976268
tATPQQAQEVHEk	5	P60174	N-Term(iTRAQ8plex); K13(iTRAQ8plex)	0	3.438e-09	57.51	2.87419e-05	3	2075.13	-3.3149	16.7	0	0.801452	0.73061	0.702228
tTIPEEEEEEEEAAGVVVEEELFHQQGTPR	1	P20700	N-Term(iTRAQ8plex)	0	2.818e-10	57.51	7.4516e-06	3	3715.78	0.364908	42.524	0	0.86753	0.573937	0.592474
vAGQDGSVVQFk	2	P61956	N-Term(iTRAQ8plex); K12(iTRAQ8plex)	0	2.343e-08	57.49	3.22611e-05	2	1843.05	-1.93105	24.2183	0	0.849955	0.881758	0.804121
kFDVNTSAVQVLIEHIGNLDR	2	Q00610	N-Term(iTRAQ8plex); K1(iTRAQ8plex)	0	8.519e-11	57.48	2.85838e-05	4	2976.66	-4.18666	44.1378	1	0.870183	0.731361	0.771139
qVVAGLNFR	2	P01042	N-Term(iTRAQ8plex)	0	0.0001169	57.47	2.08606e-05	3	1307.77	-2.87409	26.7358	0	2.03738	2.13796	2.05382
aQQLAEVEVk	1	Q14764	N-Term(iTRAQ8plex); K10(iTRAQ8plex)	0	2.41e-07	57.46	3.14078e-05	2	1723.01	-4.60367	24.2221	0	0.972774	0.783844	0.709627
fTEAIVDAEPk	2	Q7Z7G0	N-Term(iTRAQ8plex); K11(iTRAQ8plex)	0	2.909e-08	57.45	2.79724e-05	2	1828.03	0.676685	26.9353	0	0.655912	0.671405	0.653579
vESLSQVEVILQHSAADIAR	2	P07942	N-Term(iTRAQ8plex)	0	2.484e-13	57.45	3.8316e-05	3	2469.36	-0.933543	45.8006	0	1.19076	0.966092	1.35128
lEDMEQALSPSVFk	7	P05155	N-Term(iTRAQ8plex); K14(iTRAQ8plex)	0	3.123e-10	57.41	2.86851e-05	2	2202.19	-3.56586	40.6168	0	1.31207	1.32745	1.51227
fLEQQNQVLQTk	2	P04264;P35908	N-Term(iTRAQ8plex); K12(iTRAQ8plex)	0	1.546e-07	57.41	3.16807e-05	3	2084.19	-3.37892	27.9832	0
vIQYLAYVASSHk	2	P35579	N-Term(iTRAQ8plex); K13(iTRAQ8plex)	0	3.249e-08	57.4	3.59391e-05	3	2087.2	-7.17915	44.4222	0	1.04631	1.48047	1.65755
gTVHFAVVITDGHVTGSPcGGIk	4	P12110	N-Term(iTRAQ8plex); C19(Carbamidomethyl); K23(iTRAQ8plex)	0	1.11e-10	57.38	2.97066e-05	4	2917.58	-1.10966	28.8577	0	0.970563	1.00988	0.991298
lVSIGAEEIVDGNVk	4	P12814;P35609	N-Term(iTRAQ8plex); K15(iTRAQ8plex)	0	3.332e-10	57.37	3.42643e-05	2	2151.24	-4.0078	35.7544	0
tPSAAYLWVGTGASEAEk	1	P06396	N-Term(iTRAQ8plex); K18(iTRAQ8plex)	0	8.564e-08	57.36	2.42423e-05	2	2446.31	-0.220306	27.206	0	1.02159	1.03637	0.97443
tWNDPSVQQDIk	2	P11021	N-Term(iTRAQ8plex); K12(iTRAQ8plex)	0	2.375e-10	57.36	2.94764e-05	2	2039.1	-0.278266	24.1527	0	1.4138	1.53198	1.32679
eEVVTVETWQEGSLk	3	P09211	N-Term(iTRAQ8plex); K15(iTRAQ8plex)	0	5.301e-11	57.35	2.95444e-05	2	2342.26	-3.21165	31.4529	0	0.839335	0.850408	0.874791
nPETDTYILFNPWcEDDAVYLDNEk	1	P00488	N-Term(iTRAQ8plex); C14(Carbamidomethyl); K25(iTRAQ8plex)	0	1.928e-08	57.34	7.28781e-06	3	3669.75	-1.2431	43.5743	0	1.677	1.02593	1.13701
sYFNMVLIDk	2	O60687	N-Term(iTRAQ8plex); K10(iTRAQ8plex)	0	7.255e-08	57.33	2.82938e-05	2	1838.03	-4.72301	37.0689	0	0.867406	0.968078	0.807129
gFEPGVTNILk	6	Q15063	N-Term(iTRAQ8plex); K11(iTRAQ8plex)	0	1.263e-05	57.29	3.19151e-05	2	1783.05	-5.96214	30.3565	0	1.01563	1.10188	1.01709
qLWGLLIEETEk	2	Q01082	N-Term(iTRAQ8plex); K12(iTRAQ8plex)	0	5.361e-11	57.28	3.37658e-05	2	2067.19	-2.73263	44.308	0	0.71587	0.715202	0.709031
sVLGQLGITk	26	P01009	N-Term(iTRAQ8plex); K10(iTRAQ8plex)	0	2.277e-06	57.23	2.63982e-05	2	1624.02	-5.38304	34.9486	0	1.61328	1.66685	1.6044
aDIDVSGPSVDTDAPDLDIEGPEGk	1	Q09666	N-Term(iTRAQ8plex); K25(iTRAQ8plex)	0	2.426e-09	57.23	1.55172e-05	3	3120.56	-3.70689	31.3021	0	0.881267	0.876407	0.956635
sESELIDELSEDFDR	2	P20810	N-Term(iTRAQ8plex)	0	4.834e-11	57.21	6.08345e-06	2	2087.98	-4.00242	40.7624	0	0.978293	0.908826	0.963749
gLSEDTTEETLk	1	P19338	N-Term(iTRAQ8plex); K12(iTRAQ8plex)	0	2.23e-09	57.2	2.23892e-05	2	1931.02	-10.5917	22.3713	0	1.05091	1.11925	0.956591
kEDGTFYEFGEDIPEAPER	1	O43776	N-Term(iTRAQ8plex); K1(iTRAQ8plex)	0	8.625e-11	57.19	1.43239e-05	3	2837.41	-0.505523	31.7593	1	1.00784	0.957948	0.88478
sLDEISQPAQELk	15	P12111	N-Term(iTRAQ8plex); K13(iTRAQ8plex)	0	4.801e-09	57.18	3.14895e-05	2	2066.15	-4.85344	28.966	0	0.760959	0.758593	0.677217
lTLSELDDIIk	4	Q16363	N-Term(iTRAQ8plex); K11(iTRAQ8plex)	0	2.316e-09	57.14	2.97523e-05	2	1868.12	-1.7903	38.999	0	0.82034	0.761115	0.707181
lPGLVFLYMEk	76	P51888	N-Term(iTRAQ8plex); K11(iTRAQ8plex)	0	3.97e-07	57.13	3.80507e-05	2	1918.13	-2.87163	53.3865	0	0.846638	0.965258	0.886529
sEWGSLLEELVAEGk	3	P17858	N-Term(iTRAQ8plex); K15(iTRAQ8plex)	0	2.213e-05	57.13	3.11764e-05	2	2255.23	-3.86021	47.2443	0	0.979621	1.09699	0.854305
gVSFYEVPPHLFAVADTVYR	4	O00159	N-Term(iTRAQ8plex)	0	1.653e-09	57.1	3.04176e-05	3	2571.36	0.230477	42.3055	0	0.800545	0.697414	0.7989
aLGVQGGQAGVPEGPGFcPQR	1	P25940	N-Term(iTRAQ8plex); C18(Carbamidomethyl)	0	3.916e-06	57.09	2.23772e-05	2	2386.21	-4.64212	26.9719	0	0.897894	0.797165	0.838376
tSIAIDTIINQk	3	P25705	N-Term(iTRAQ8plex); K12(iTRAQ8plex)	0	7.678e-09	57.09	3.21489e-05	2	1925.15	-3.30956	31.9574	0	1.11836	1.12635	1.08158
ikGEHPGLSIGDVAk	2	P09429	N-Term(iTRAQ8plex); K2(iTRAQ8plex); K15(iTRAQ8plex)	0	7.908e-09	57.09	1.91525e-05	2	2433.46	0.800481	23.1661	1	1.16564	1.28116	1.01295
fALGIFAINEAVESGDVGk	4	P46940	N-Term(iTRAQ8plex); K19(iTRAQ8plex)	0	8.695e-10	57.09	3.039e-05	3	2545.41	0.273716	49.3247	0	0.892401	0.936884	0.910621
fATTFYQHLADSk	3	P01008	N-Term(iTRAQ8plex); K13(iTRAQ8plex)	0	8.639e-07	57.07	2.60145e-05	2	2137.14	-8.55615	35.9492	0	1.37086	1.63439	2.03781
tTGIVmDSGDGVTHTVPIYEGYALPHAILR	4	P60709	N-Term(iTRAQ8plex); M6(Oxidation)	0	2.554e-13	57.05	2.48525e-05	3	3503.8	-3.35769	35.5993	0	0.801811	0.992773	0.980638
gESGPSGPAGPTGAR	9	P02452	N-Term(iTRAQ8plex)	0	1.646e-06	57.03	1.41679e-05	3	1601.82	-0.94302	14.9541	0	0.597919	0.526856	0.533987
fLEQELETITIPDLR	2	P55058	N-Term(iTRAQ8plex)	0	2.681e-12	57.02	3.18768e-05	2	2121.17	-2.50534	48.5242	0	1.3225	1.16822	1.20841
eAIDSPVSFLALHNQIR	1	Q92900	N-Term(iTRAQ8plex)	0	9.79e-12	57.02	3.3565e-05	3	2214.22	0.302167	35.6385	0	1.14176	0.941266	1.15843
gDPGEAGPQGDQGR	9	P12109	N-Term(iTRAQ8plex)	0	1.946e-05	57.01	5.57389e-06	2	1644.78	-2.21424	14.3277	0	0.53205	0.493434	0.446684
gINTLVTYDMVPEPk	1	P20674	N-Term(iTRAQ8plex); K15(iTRAQ8plex)	0	2.722e-10	57.01	3.37419e-05	2	2285.27	-0.232856	33.2162	0	1.19337	1.29102	1.13943
hTGPNSPDTANDGFVR	2	P31943;P55795	N-Term(iTRAQ8plex)	0	5.919e-08	56.99	7.99945e-06	2	1988.97	-2.2685	18.4749	0
nSVSQISVLSGGk	1	O15143	N-Term(iTRAQ8plex); K13(iTRAQ8plex)	0	2.21e-10	56.98	3.41762e-05	2	1884.09	-6.91104	24.7492	0	1.18512	1.41109	1.14886
vTTSQDMLSIMEk	1	P05155	N-Term(iTRAQ8plex); K13(iTRAQ8plex)	0	1.717e-10	56.96	2.84942e-05	2	2091.12	-3.35307	33.443	0	2.50419	2.93229	2.56872
lQVELDNVTGLLSQSDSk	3	P35579	N-Term(iTRAQ8plex); K18(iTRAQ8plex)	0	3.025e-10	56.96	3.56429e-05	3	2554.41	-4.08201	42.6511	0	0.932146	0.902874	0.828738
aVVYSNTIQSIMAIVk	3	P04899	N-Term(iTRAQ8plex); K16(iTRAQ8plex)	0	2.3e-08	56.94	3.24695e-05	2	2345.37	-0.811118	47.8025	0	0.660238	0.766205	0.697866
eFTEAFLGcPAIHPR	2	Q96PD5	N-Term(iTRAQ8plex); C9(Carbamidomethyl)	0	4.38e-10	56.93	1.85533e-05	3	2049.05	-1.39152	33.3481	0	1.86033	1.84248	1.90816
tVPPAVTGITFLSGGQSEEEASINLNAINk	5	P04075	N-Term(iTRAQ8plex); K30(iTRAQ8plex)	0	6.682e-08	56.92	2.93676e-05	3	3665.98	-0.942433	56.31	0	0.833292	1.01602	0.810826
aTEDEGSEQkIPEATNR	2	P01008	N-Term(iTRAQ8plex); K10(iTRAQ8plex)	0	1.008e-12	56.9	2.1132e-05	2	2483.28	-2.14536	19.2781	1	1.60941	1.92539	1.80639
nVNQSLLELHk	3	P02794	N-Term(iTRAQ8plex); K11(iTRAQ8plex)	0	2.7e-08	56.89	4.24637e-05	2	1903.11	-5.0154	26.2569	0	0.940546	1.28784	1.15566
eLTFLLFScPHR	1	P55899	N-Term(iTRAQ8plex); C9(Carbamidomethyl)	0	1.476e-07	56.88	2.86137e-05	3	1823.97	-4.42523	38.5983	0	1.12807	1.26914	1.18145
dNVEGGIWSk	3	Q7Z7G0	N-Term(iTRAQ8plex); K10(iTRAQ8plex)	0	1.815e-07	56.88	2.75881e-05	2	1712.94	-1.49343	25.6304	0	1.05081	0.94421	0.901292
dcGATWVVLGHSER	2	P60174	N-Term(iTRAQ8plex); C2(Carbamidomethyl)	0	1.526e-08	56.87	1.1513e-05	3	1890.94	-1.8942	26.6971	0	0.859781	0.852767	1.04359
gGAEQFMEETER	1	Q99832	N-Term(iTRAQ8plex)	0	5.03e-10	56.86	3.70913e-06	2	1687.78	-3.54201	24.1747	0	1.2717	1.13339	1.00652
gITNLcVIGGDGSLTGANLFR	2	Q01813	N-Term(iTRAQ8plex); C6(Carbamidomethyl)	0	9.073e-14	56.85	3.27363e-05	2	2439.29	-0.864991	39.1489	0	0.831682	0.782167	0.86283
fYALSASFEPFSNk	3	P27797	N-Term(iTRAQ8plex); K14(iTRAQ8plex)	0	7.385e-10	56.84	2.68083e-05	2	2216.18	-2.9515	43.7959	0	1.33138	1.45023	1.40619
qSEDSTFYLGER	1	P00450	N-Term(iTRAQ8plex)	0	9.317e-09	56.81	5.83657e-06	2	1735.84	-3.74418	23.9637	0	2.03643	2.2589	2.2326
ePcLHPLEPDEVEYEPR	1	Q9UIQ6	N-Term(iTRAQ8plex); C3(Carbamidomethyl)	0	1.091e-07	56.79	7.01528e-06	3	2413.16	-2.23705	29.3011	0	0.973035	0.880672	0.85995
fGAVWTGDNTAEWDHLk	3	Q14697	N-Term(iTRAQ8plex); K17(iTRAQ8plex)	0	6.882e-10	56.78	2.1724e-05	3	2555.31	-3.4009	37.0335	0	1.05306	1.00466	1.04879
aFLSSHLQDLSTIVR	1	P39059	N-Term(iTRAQ8plex)	0	2.463e-09	56.77	4.31275e-05	3	1991.12	-1.49974	36.5805	0	0.687609	1.31126	1.46827
kLPIDVTEGEVISLGLPFGk	1	P26599	N-Term(iTRAQ8plex); K1(iTRAQ8plex); K20(iTRAQ8plex)	0	3.204e-07	56.77	1.5568e-05	4	3024.79	-6.24909	41.9055	1	1.15204	1.19603	1.03267
aVLDVFEEGTEASAATAVk	4	P01011	N-Term(iTRAQ8plex); K19(iTRAQ8plex)	0	2.292e-10	56.76	3.34218e-05	3	2516.36	-2.1968	37.002	0	1.674	1.88135	1.75102
hIVAVLPEIDPVLFQGk	3	Q9UJ70	N-Term(iTRAQ8plex); K17(iTRAQ8plex)	0	7.772e-06	56.76	2.6885e-05	2	2483.48	-2.06223	40.1309	0	1.20626	1.18251	1.09941
dFVMNLVNSLDIGNDNIR	8	P12111	N-Term(iTRAQ8plex)	0	3.103e-12	56.75	1.73306e-05	2	2353.21	-2.37828	49.4473	0	0.793507	0.640055	0.913519
mWSIENIAFGSGGGLLQk	1	P43490	N-Term(iTRAQ8plex); K18(iTRAQ8plex)	0	2.797e-09	56.75	3.31818e-05	3	2516.37	-3.7014	46.1872	0	1.31667	1.44239	1.7546
aLVLIAFAQYLQQcPFEDHVk	5	P02768	N-Term(iTRAQ8plex); C14(Carbamidomethyl); K21(iTRAQ8plex)	0	1.053e-09	56.75	3.68804e-05	4	3098.69	-0.503672	55.654	0	1.20487	1.61345	1.50824
eGGLGPLNIPLLADVTR	1	P32119	N-Term(iTRAQ8plex)	0	9.791e-12	56.73	3.74753e-05	2	2039.19	2.76551	44.9577	0	1.21859	1.1531	1.16537
gTVTDFPGFDER	2	P08758	N-Term(iTRAQ8plex)	0	2.424e-08	56.73	8.91763e-06	2	1644.81	-2.57627	28.6334	0	0.845634	0.921454	0.846482
gLAITFVSDENDAk	2	Q13838;O00148	N-Term(iTRAQ8plex); K14(iTRAQ8plex)	0	9.976e-13	56.72	3.50079e-05	2	2088.14	-1.17069	30.7567	0
imEVIDAITTTAQSHQR	1	P17858	N-Term(iTRAQ8plex); M2(Oxidation)	0	8.931e-07	56.72	2.54313e-05	3	2234.17	-3.45571	45.9632	0	1.09467	1.03084	1.26172
mIPcDFLIPVQTQHPIR	3	P06744	N-Term(iTRAQ8plex); C4(Carbamidomethyl)	0	1.347e-08	56.71	3.44487e-05	2	2369.27	-2.46033	39.1822	0	1.05949	1.0543	1.14624
iTLDNAYMEk	4	P14618	N-Term(iTRAQ8plex); K10(iTRAQ8plex)	0	1.814e-07	56.68	3.16805e-05	2	1805.98	-4.82558	27.6352	0	1.00605	1.0127	0.894166
aASAGQEPLHNEELAGAGR	1	Q96HY6	N-Term(iTRAQ8plex)	0	8.995e-12	56.67	1.84063e-05	3	2182.12	-0.0181783	21.4088	0	0.77656	0.71672	0.885817
kTSLEDFYLDEER	5	P36955	N-Term(iTRAQ8plex); K1(iTRAQ8plex)	0	1.12e-08	56.64	2.6446e-05	3	2253.18	-2.08317	33.3359	1	1.11595	1.03606	1.08373
eNAPAIIFIDEIDAIATk	1	P43686	N-Term(iTRAQ8plex); K18(iTRAQ8plex)	0	1.342e-08	56.64	3.95606e-05	2	2552.44	-1.37768	53.6838	0	0.870171	1.04556	0.716892
vTFLGLQHWVPELAR	6	Q08431	N-Term(iTRAQ8plex)	0	1.872e-11	56.64	3.85851e-05	2	2070.17	-4.60803	42.3815	0	0.862896	0.840081	0.942379
lSIIATDHTYR	13	P12109	N-Term(iTRAQ8plex)	0	8.428e-08	56.63	2.82451e-05	3	1593.88	-3.55463	26.0479	0	0.65501	0.684731	0.714172
gSGDSSQVTQVSPQR	1	P05106	N-Term(iTRAQ8plex)	0	1.572e-10	56.63	1.70557e-05	2	1836.93	-1.33504	15.7758	0	1.23358	1.31908	1.27889
vNLLSFTGSTQVGk	2	P49419	N-Term(iTRAQ8plex); K14(iTRAQ8plex)	0	2.992e-11	56.62	4.33364e-05	2	2059.19	-2.87951	33.9903	0	0.837254	0.917191	0.792146
aLLAYAFALAGNQDk	2	P01023	N-Term(iTRAQ8plex); K15(iTRAQ8plex)	0	2.418e-10	56.61	3.27409e-05	2	2174.23	-4.39937	45.7202	0	1.05888	1.1604	1.01383
aPSVATVGSIcDLNLk	1	O75369	N-Term(iTRAQ8plex); C11(Carbamidomethyl); K16(iTRAQ8plex)	0	1.863e-10	56.6	4.08018e-05	2	2253.27	-0.908664	31.1532	0	0.856965	0.808844	0.677332
nSNLVGAAHEELQQSR	4	P02545	N-Term(iTRAQ8plex)	0	4.673e-13	56.59	1.94063e-05	2	2057.06	-1.71347	23.9583	0	0.856499	0.866344	0.908322
lHVDPENFR	49	P68871;P02042	N-Term(iTRAQ8plex)	0	0.000314	56.58	2.39567e-05	3	1430.77	-1.30739	27.2592	0
iVLDNSVFSEHR	1	Q00610	N-Term(iTRAQ8plex)	0	4.764e-08	56.58	3.01107e-05	3	1719.93	-1.86374	29.0135	0	1.0162	1.02264	1.20494
eISPDTTLLDLQNNDISELRk	11	P21810	N-Term(iTRAQ8plex); K21(iTRAQ8plex)	0	2.378e-12	56.58	3.6924e-05	3	3022.65	-0.539824	36.7778	1	1.05621	1.13715	1.20571
dLGAPQAAAEAELAAAQR	1	O15230	N-Term(iTRAQ8plex)	0	6.989e-12	56.56	2.66065e-05	3	2057.09	-1.4741	30.7716	0	1.23334	0.777398	0.889436
nPVNYFAEVEQIAFDPSNMPPGIEASPDk	1	P04040	N-Term(iTRAQ8plex); K29(iTRAQ8plex)	0	4.29e-13	56.54	2.10729e-05	3	3784.91	2.9454	48.767	0	1.31254	1.24635	1.42142
lVSLASEVQDLHLAQR	1	Q96N66	N-Term(iTRAQ8plex)	0	3.504e-09	56.5	3.66031e-05	3	2083.18	-0.611295	41.0398	0	1.31799	0.922141	1.21601
gAGTGGLGLAVEGPSEAk	2	P21333	N-Term(iTRAQ8plex); K18(iTRAQ8plex)	0	5.81e-11	56.48	3.90211e-05	3	2179.21	-4.43519	24.5463	0	0.667025	0.668283	0.768693
vRGEESEVTVGGLEPGR	4	P22105	N-Term(iTRAQ8plex)	0	3.536e-13	56.46	3.01635e-05	2	2075.1	-0.808182	23.8177	1	0.728662	0.626592	0.794781
sPEQQETVLDGNLIIR	2	Q14624	N-Term(iTRAQ8plex)	0	1.953e-11	56.44	3.46154e-05	2	2116.16	1.66703	30.9888	0	1.8656	1.86794	1.98495
sIYGEkFEDENFILk	2	P62937	N-Term(iTRAQ8plex); K6(iTRAQ8plex); K15(iTRAQ8plex)	0	1.202e-10	56.44	3.82472e-05	2	2744.51	-7.74645	33.7739	1	0.816593	0.844937	0.708652
qQVQELLDELDEQk	1	P42566	N-Term(iTRAQ8plex); K14(iTRAQ8plex)	0	5.079e-07	56.44	3.314e-05	3	2323.25	-5.62869	40.2509	0	0.933207	0.947141	1.07024
gFFDPNTHENLTYLQLLER	1	Q15149	N-Term(iTRAQ8plex)	0	4.536e-12	56.44	2.47415e-05	3	2611.35	0.957547	39.8706	0	0.902335	0.8122	0.762872
tPGAAANLELIFVGPQHAGNYR	2	P04217	N-Term(iTRAQ8plex)	0	6.098e-07	56.42	3.62574e-05	4	2600.4	3.68591	38.2038	0	1.2056	1.20726	1.29225
nVDMLSELVQEYDEPILk	2	Q99733	N-Term(iTRAQ8plex); K18(iTRAQ8plex)	0	7.361e-09	56.42	3.29509e-05	2	2743.45	-7.44889	45.9316	0	0.85267	0.961856	0.786138
iEEFLEAVLcPPR	2	O00299	N-Term(iTRAQ8plex); C10(Carbamidomethyl)	0	1.36e-05	56.41	3.19984e-05	3	1877.01	-3.60186	56.5623	0	0.707479	0.630199	0.644506
mYGISLcQAILDETk	1	P04083	N-Term(iTRAQ8plex); M1(Oxidation); C7(Carbamidomethyl); K15(iTRAQ8plex)	0	5.274e-10	56.4	3.37903e-05	2	2366.25	-1.63707	37.2126	0	0.987264	1.02816	0.879345
qWNYAcMPTPQSLGEPTEcWWEEINR	1	Q07507	N-Term(iTRAQ8plex); C6(Carbamidomethyl); C19(Carbamidomethyl)	0	2.139e-09	56.38	4.02752e-06	3	3586.62	1.08774	43.5074	0	0.792704	0.917139	0.999665
aSVTGYLLVYESVDGTVk	67	P24821	N-Term(iTRAQ8plex); K18(iTRAQ8plex)	0	1.145e-09	56.34	4.42481e-05	3	2509.39	-4.27528	56.5396	0	0.948919	0.978628	0.846128
iEEQLTLEk	2	P30740	N-Term(iTRAQ8plex); K9(iTRAQ8plex)	0	2.998e-06	56.34	4.94743e-05	2	1711	-2.91814	29.1597	0	1.34126	1.37149	1.33504
lSDAGITPLFLTR	20	P12111	N-Term(iTRAQ8plex)	0	2.488e-07	56.33	3.98104e-05	3	1707.99	-1.4635	38.4124	0	0.632509	0.527945	0.590464
aITIAGVPQSVTEcVk	2	Q15365	N-Term(iTRAQ8plex); C14(Carbamidomethyl); K16(iTRAQ8plex)	0	1.936e-10	56.28	4.63945e-05	2	2281.3	-4.02295	30.171	0	0.850736	0.846171	0.898566
aDVQAHGEGQEFSITcLVDEEEmk	2	P19827	N-Term(iTRAQ8plex); C16(Carbamidomethyl); M23(Oxidation); K24(iTRAQ8plex)	0	3.85e-11	56.27	9.67796e-06	3	3346.6	-0.432305	34.675	0	1.29209	1.71617	1.97066
fLHNPDAAQGFVGcALSSTIQR	1	Q13228	N-Term(iTRAQ8plex); C14(Carbamidomethyl)	0	8.019e-15	56.26	2.50787e-05	3	2693.37	-1.75788	36.5257	0	0.915782	0.855099	1.2071
dIASTPHELYR	20	P12110	N-Term(iTRAQ8plex)	0	8.205e-07	56.25	2.14609e-05	3	1605.85	-1.62584	22.3914	0	0.857291	0.884827	0.959701
aATVGSLAGQPLQER	6	P02649	N-Term(iTRAQ8plex)	0	3.352e-09	56.24	4.25454e-05	3	1802	-3.59135	24.5795	0	1.37779	1.08425	1.57812
gGFVLLDGETFEVk	2	Q13228	N-Term(iTRAQ8plex); K14(iTRAQ8plex)	0	2.58e-10	56.23	4.35964e-05	2	2119.19	0.9941	37.9769	0	1.27274	1.11407	0.967456
tSIDAYDNFDNISLAQR	2	Q00610	N-Term(iTRAQ8plex)	0	6.519e-13	56.22	1.69535e-05	2	2247.12	-1.56952	32.5292	0	0.71027	0.620913	1.05502
vLIFQEENEIPASVFVk	2	O95810	N-Term(iTRAQ8plex); K17(iTRAQ8plex)	0	1.516e-10	56.22	3.97571e-05	2	2570.46	-1.62615	40.8202	0	0.729946	0.8088	0.745919
eQEVSAAWQALLDAcAGR	2	P11277	N-Term(iTRAQ8plex); C15(Carbamidomethyl)	0	3.781e-13	56.21	1.77105e-05	2	2279.14	-0.0252486	45.0862	0	0.923008	0.980148	0.92827
gTQLHEANQQLQFENNAEDLQR	1	P02549	N-Term(iTRAQ8plex)	0	1.458e-12	56.21	1.90269e-05	3	2887.43	2.38442	26.4768	0	0.81266	0.937219	0.923249
dSYLILETLPTEYDSR	1	P17980	N-Term(iTRAQ8plex)	0	5.175e-09	56.19	2.11584e-05	2	2219.13	-5.96612	38.4526	0	0.873801	0.754342	0.777321
lVVEcVMNNVTcTR	3	Q01469	N-Term(iTRAQ8plex); C5(Carbamidomethyl); C12(Carbamidomethyl)	0	1.663e-07	56.15	1.56516e-05	3	1999.01	0.775965	35.3946	0	0.798081	0.713908	0.850332
nEcLEAGTLFQDPSFPAIPSALGFk	2	P17655	N-Term(iTRAQ8plex); C3(Carbamidomethyl); K25(iTRAQ8plex)	0	1.128e-12	56.13	3.4495e-05	3	3317.73	-2.538	44.9196	0	0.773945	0.759403	0.744327
qAESASEAAk	1	P51572	N-Term(iTRAQ8plex); K10(iTRAQ8plex)	0	1.205e-07	56.12	3.20089e-05	2	1599.88	-2.01065	14.3666	0	0.76197	0.824415	0.682525
iLNPAAIPEGQFIDSR	2	P12883	N-Term(iTRAQ8plex)	0	7.65e-10	56.11	4.11443e-05	2	2045.13	-1.49852	35.9885	0	0.308002	0.210298	0.236298
aSAHAITGPPTELITSEVTAR	5	Q05707	N-Term(iTRAQ8plex)	0	1.971e-12	56.1	4.25892e-05	3	2426.33	2.35544	32.3537	0	1.06177	1.05814	1.12768
hLEINPDHSIIETLR	2	P07900	N-Term(iTRAQ8plex)	0	1.705e-07	56.08	3.87168e-05	4	2091.15	-1.5207	27.3894	0	1.1506	1.08668	1.16365
nNEGTYYSPNYNPQSR	1	P00450	N-Term(iTRAQ8plex)	0	4.197e-11	56.08	4.43887e-06	2	2208.02	-1.99243	20.4476	0	2.20115	2.84011	2.81131
lTSFIGAIAIGDLVk	2	P78371	N-Term(iTRAQ8plex); K15(iTRAQ8plex)	0	1.202e-06	56.07	2.75597e-05	2	2126.3	-4.39623	50.8438	0	0.857602	0.997211	0.894041
lLDIAcWIHHk	3	P07339	N-Term(iTRAQ8plex); C6(Carbamidomethyl); K11(iTRAQ8plex)	0	1.668e-09	56.05	4.25857e-05	2	2014.15	-1.94753	38.5643	0	1.21302	1.44058	1.29944
vTAGISFAIPSDk	4	Q92743	N-Term(iTRAQ8plex); K13(iTRAQ8plex)	0	7.624e-08	56.02	4.11307e-05	2	1914.11	-3.206	32.7144	0	1.1956	1.34175	1.37052
aLSTDPAAPNLk	2	Q9Y490	N-Term(iTRAQ8plex); K12(iTRAQ8plex)	0	5.454e-09	56.01	4.03484e-05	2	1806.05	-4.73584	23.2413	0	0.771439	0.80832	0.677487
iASNSATAFR	11	P12111	N-Term(iTRAQ8plex)	0	6.524e-06	56	2.87611e-05	3	1341.74	-2.12219	21.0606	0	0.481242	0.395094	0.379176
gIEDDLMDLIk	3	Q9BRF8	N-Term(iTRAQ8plex); K11(iTRAQ8plex)	0	1.147e-05	56	3.95622e-05	2	1870.03	-6.01495	44.0674	0	1.0356	0.998907	0.979118
sLNILTAFQk	2	P30040	N-Term(iTRAQ8plex); K10(iTRAQ8plex)	0	2.367e-06	56	3.44128e-05	2	1743.06	-3.61512	37.7413	0	1.29284	1.41953	1.22762
gLNYIIMGQVGEDGR	1	Q9UKZ9	N-Term(iTRAQ8plex)	0	1.095e-09	55.99	2.39179e-05	2	1926	-3.00404	33.749	0	0.86097	0.940895	0.86518
lPAAGVGDMVMATVk	1	P62829	N-Term(iTRAQ8plex); K15(iTRAQ8plex)	0	1.02e-07	55.98	4.25207e-05	2	2068.17	-3.41204	35.3447	0	1.18721	1.03505	1.02321
sALQSINEWAAQTTDGk	1	P50454	N-Term(iTRAQ8plex); K17(iTRAQ8plex)	0	3.95e-10	55.93	3.66313e-05	3	2428.29	-3.16721	34.6671	0	1.23347	1.11004	1.38885
lVSSENFDDYMk	4	P15090	N-Term(iTRAQ8plex); K12(iTRAQ8plex)	0	2.335e-09	55.92	2.22597e-05	2	2056.04	-4.24843	30.9853	0	0.480243	0.437471	0.393605
vISGVLQLGNIVFk	5	P35579	N-Term(iTRAQ8plex); K14(iTRAQ8plex)	0	1.398e-09	55.92	2.34111e-05	3	2095.3	-4.22408	50.7992	0	0.745873	0.775787	0.691965
vGVEVPDVNIEGPEGk	1	Q09666	N-Term(iTRAQ8plex); K16(iTRAQ8plex)	0	1.016e-12	55.89	4.66314e-05	2	2246.24	-3.95036	29.9672	0	0.448486	0.400888	0.318217
ySFcTDHTVLVQTR	5	P02751	N-Term(iTRAQ8plex); C4(Carbamidomethyl)	0	1.135e-10	55.88	1.78176e-05	2	2031.02	-2.15784	26.9608	0	1.26495	1.44574	1.56098
tEGDGVYTLNDk	3	P00738;P00739	N-Term(iTRAQ8plex); K12(iTRAQ8plex)	0	6.097e-09	55.88	3.66681e-05	2	1920.02	2.51397	22.3474	0
sYEPLEDPGVk	1	P37837	N-Term(iTRAQ8plex); K11(iTRAQ8plex)	0	2.316e-08	55.87	3.24821e-05	2	1842	-4.16725	23.5478	0	0.862556	0.949876	0.734278
cEAcPPGYSGPTHQGVGLAFAk	10	P49747	N-Term(iTRAQ8plex); C1(Carbamidomethyl); C4(Carbamidomethyl); K22(iTRAQ8plex)	0	1.669e-06	55.84	2.12402e-05	3	2912.45	-5.79423	30.5531	0	0.999862	1.55312	1.65833
qDAQDLYEAGEk	1	P09525	N-Term(iTRAQ8plex); K12(iTRAQ8plex)	0	8.04e-11	55.82	2.19927e-05	2	1975.02	-1.18272	21.9578	0	0.86974	0.904868	0.794039
dLTLDQAYSYAVENAk	1	P23381	N-Term(iTRAQ8plex); K16(iTRAQ8plex)	0	5.568e-09	55.81	3.68703e-05	3	2409.28	0.194237	35.37	0	1.26889	1.39788	1.26155
vDkGVVPLAGTDGETTTQGLDGLSER	2	P09972	N-Term(iTRAQ8plex); K3(iTRAQ8plex)	0	7.192e-15	55.81	4.27748e-05	3	3223.72	-0.59393	30.9895	1	0.852889	0.774172	0.781629
lGQMLVEDIAk	2	P36269	N-Term(iTRAQ8plex); K11(iTRAQ8plex)	0	6.494e-09	55.79	5.66811e-05	2	1825.07	-0.225114	38.5291	0	0.705764	0.786349	0.687401
sVEELLEAELLk	1	Q86UP2	N-Term(iTRAQ8plex); K12(iTRAQ8plex)	0	7.608e-08	55.79	4.89039e-05	2	1981.15	-7.15202	43.8298	0	1.24676	1.24873	1.21656
nAVHVNLFETPVEAQYVR	2	Q08431	N-Term(iTRAQ8plex)	0	1.301e-11	55.79	3.98086e-05	3	2390.28	-0.833684	33.3447	0	0.952822	0.909994	1.0695
rFDEILEASDGIMVAR	31	P14618	N-Term(iTRAQ8plex)	0	1.451e-09	55.76	3.18553e-05	3	2126.12	-2.42647	39.5115	1	1.15721	1.29455	1.2805
qAEMEGAVQSIQGELSk	2	Q6NZI2	N-Term(iTRAQ8plex); K17(iTRAQ8plex)	0	1.073e-08	55.73	3.72884e-05	3	2413.28	-0.833699	35.7417	0	0.931776	0.964906	1.03584
nPSTSLGPTLEPEEVVNR	1	Q8NBQ5	N-Term(iTRAQ8plex)	0	1.1e-09	55.72	3.50971e-05	2	2243.18	0.224452	28.0375	0	1.09159	0.921649	1.10418
lALETALMYGAk	2	P00488	N-Term(iTRAQ8plex); K12(iTRAQ8plex)	0	4.373e-10	55.72	4.36704e-05	2	1889.1	-0.626367	37.8668	0	1.28659	1.3644	1.23971
cPENAFFLDHVR	1	O00159	N-Term(iTRAQ8plex); C1(Carbamidomethyl)	0	2.3e-07	55.71	1.51722e-05	3	1808.9	-0.96332	30.0031	0	1.21272	1.23773	1.2653
dGEVVSEATQQQHEVL	1	P17661	N-Term(iTRAQ8plex)	0	4.155e-06	55.7	1.68221e-05	2	2073.03	-2.54293	26.4762	0	0.542657	0.501512	0.565037
qMEQTYWQANPFR	11	P49747	N-Term(iTRAQ8plex)	0	2.841e-10	55.7	1.09007e-05	2	2002.97	-2.53085	34.5598	0	0.934303	1.02888	0.977755
aFAHLQVPER	2	P98160	N-Term(iTRAQ8plex)	0	1.484e-07	55.69	4.01963e-05	3	1471.83	-3.18716	25.9534	0	0.875051	0.864463	1.01824
gEDEEENNLEVR	1	P04843	N-Term(iTRAQ8plex)	0	1.843e-09	55.69	4.04661e-06	2	1736.82	-3.83511	18.9863	0	0.952521	0.966489	0.910821
dSYVGDEAQSk	24	P68032;P60709;P68133	N-Term(iTRAQ8plex); K11(iTRAQ8plex)	0	4.944e-08	55.61	2.50058e-05	2	1806.93	-3.90186	22.5837	0
eLIQTSALNFLTPLR	1	Q9Y371	N-Term(iTRAQ8plex)	0	1.407e-06	55.61	4.38289e-05	3	2020.17	-2.93494	43.9226	0	0.974707	0.733099	0.878808
eGEEAGPGDPLLEAVPk	1	Q16543	N-Term(iTRAQ8plex); K17(iTRAQ8plex)	0	3.139e-08	55.61	4.35541e-05	2	2316.25	-1.14181	29.6	0	0.905883	0.989354	0.944043
lQEAGILSAEELQR	4	Q15149	N-Term(iTRAQ8plex)	0	4.105e-12	55.59	4.25129e-05	2	1861.02	-8.16075	32.7573	0	0.668649	0.662339	0.74999
sLLQAVANLPYk	22	Q99715	N-Term(iTRAQ8plex); K12(iTRAQ8plex)	0	2.628e-08	55.59	3.68537e-05	2	1925.17	-1.1491	40.4318	0	0.890116	0.86139	0.782948
eILGTAQSVGcNVDGR	2	P30050	N-Term(iTRAQ8plex); C11(Carbamidomethyl)	0	6.039e-12	55.59	2.18086e-05	2	1980.01	-0.493549	27.1638	0	0.721702	0.584755	0.635192
tDMFQTVDLFEGk	7	Q01995	N-Term(iTRAQ8plex); K13(iTRAQ8plex)	0	2.705e-11	55.59	2.96762e-05	2	2139.12	-2.3872	38.697	0	0.891127	0.940394	0.915444
dYQELMNTk	1	P04264	N-Term(iTRAQ8plex); K9(iTRAQ8plex)	0	5.198e-06	55.57	2.88425e-05	2	1749.92	-6.38223	26.2095	0	1.41981	1.81191	1.59918
lTGQLFLGGSIVk	1	Q13228	N-Term(iTRAQ8plex); K13(iTRAQ8plex)	0	9.981e-10	55.53	2.4771e-05	2	1941.2	0.585077	36.8546	0	0.962115	0.978156	0.897806
vTMWVFEEDIGGk	2	P21695	N-Term(iTRAQ8plex); K13(iTRAQ8plex)	0	4.014e-08	55.5	4.1853e-05	2	2119.13	-0.761933	42.0318	0	0.557862	0.543652	0.517702
lQQVLQMESHIQSTSDR	1	Q14974	N-Term(iTRAQ8plex)	0	5.666e-10	55.49	2.82488e-05	3	2304.18	-4.1108	35.6001	0	1.11423	1.08701	1.29127
yFSYDcGADFPGVPLAPPR	1	P55268	N-Term(iTRAQ8plex); C6(Carbamidomethyl)	0	9.586e-07	55.49	1.7373e-05	2	2433.2	4.10187	37.3267	0	0.53628	0.644246	0.608082
lYHSEAFTVNFGDTEEAk	2	P01009	N-Term(iTRAQ8plex); K18(iTRAQ8plex)	0	1.593e-09	55.49	2.76838e-05	3	2666.36	1.83044	30.3999	0	1.27786	1.09912	1.17092
nQVSLTcLVk	44	P01857;P01860;P01861;P01859	N-Term(iTRAQ8plex); C7(Carbamidomethyl); K10(iTRAQ8plex)	0	3.149e-07	55.48	5.62031e-05	3	1770.03	-5.45214	33.4005	0
aVVVHAGEDDLGR	11	P08294	N-Term(iTRAQ8plex)	0	6.734e-08	55.47	3.71767e-05	2	1641.88	-2.65413	23.6624	0	1.12862	0.940333	1.09801
sLEADLmQLQEDLAAAER	2	P35749	N-Term(iTRAQ8plex); M7(Oxidation)	0	1.139e-07	55.46	2.53157e-05	2	2323.18	0.295582	49.0624	0	1.26331	0.581444	0.467486
sLQDIIAILGMDELSEEDk	2	P06576	N-Term(iTRAQ8plex); K19(iTRAQ8plex)	0	4.471e-10	55.44	4.2721e-05	3	2727.46	-0.620778	50.9528	0	0.748906	0.88221	0.653827
eGNLAIQQAGk	1	Q9UKZ9	N-Term(iTRAQ8plex); K11(iTRAQ8plex)	0	2.022e-08	55.44	4.3864e-05	2	1737.01	1.53508	19.4963	0	0.939729	1.09824	0.973573
hLAILGAGLMGAGIAQVSVDk	2	P40939	N-Term(iTRAQ8plex); K21(iTRAQ8plex)	0	7.88e-11	55.41	3.94204e-05	3	2629.53	-2.38078	38.8804	0	0.875804	0.786614	1.14758
aVAIDLPGLGHSk	1	Q96IU4	N-Term(iTRAQ8plex); K13(iTRAQ8plex)	0	4.74e-08	55.38	4.30256e-05	2	1886.12	-6.53447	28.7988	0	0.899455	0.711117	0.818683
iLPTLEAVAALGNk	1	Q12905	N-Term(iTRAQ8plex); K14(iTRAQ8plex)	0	6.315e-07	55.38	2.78145e-05	3	2018.24	-5.1703	45.3209	0	0.894038	1.12341	1.06273
qkEFDPTITDASLSLPSR	1	Q05682	N-Term(iTRAQ8plex); K2(iTRAQ8plex)	0	4.186e-08	55.36	4.80268e-05	2	2613.43	-2.18593	30.8924	1	0.739271	0.704108	0.637975
sVSTPSEAGSQDSGDGAVGSR	2	Q13409	N-Term(iTRAQ8plex)	0	5.88e-08	55.35	1.18156e-05	2	2255.07	0.390461	17.3304	0	0.767937	0.772638	0.985614
aGEQVTYTcATYYk	1	P08603	N-Term(iTRAQ8plex); C9(Carbamidomethyl); K14(iTRAQ8plex)	0	5.638e-11	55.32	3.08453e-05	2	2263.15	-1.34045	23.5087	0	1.96472	2.41987	2.00785
lSITGTYDLk	20	P01009	N-Term(iTRAQ8plex); K10(iTRAQ8plex)	0	3.364e-08	55.3	5.34169e-05	2	1719.01	-4.29167	29.1238	0	1.65047	1.74966	1.53695
kIEDELITFVcETASATcPVVHk	5	Q05707	N-Term(iTRAQ8plex); K1(iTRAQ8plex); C11(Carbamidomethyl); C18(Carbamidomethyl); K23(iTRAQ8plex)	0	2.422e-14	55.3	4.53011e-05	4	3559.92	-2.64618	48.0667	1	1.07501	0.890179	0.987662
sVGMIAGGTGITPMLQVIR	2	P00387	N-Term(iTRAQ8plex)	0	2.225e-12	55.29	5.11736e-05	3	2205.23	-2.39606	38.9892	0	0.424486	0.505379	0.473126
dMNQVLDAYENk	1	P23381	N-Term(iTRAQ8plex); K12(iTRAQ8plex)	0	8.016e-08	55.29	2.51431e-05	2	2048.05	-4.04929	32.1958	0	1.09088	1.2313	1.10761
dAGTIAGLNVLR	2	P11142	N-Term(iTRAQ8plex)	0	6.564e-06	55.27	5.61645e-05	3	1503.87	-3.94906	29.9841	0	1.02138	0.99934	1.08454
tLQEVTQLSQEAQR	2	P40939	N-Term(iTRAQ8plex)	0	1.07e-10	55.26	4.08057e-05	2	1935.04	-2.4933	29.7273	0	1.12092	0.920207	1.10992
vQIALAQYSGDPR	5	Q99715	N-Term(iTRAQ8plex)	0	2.775e-06	55.25	4.03027e-05	2	1721.94	-3.2152	29.24	0	0.968848	0.887622	0.79644
aTENDIANFFSPLNPIR	2	P31942	N-Term(iTRAQ8plex)	0	4.557e-12	55.25	3.83622e-05	2	2223.17	-0.00500327	43.7335	0	0.876533	0.892704	0.880593
iPELLASGMVDNMTk	2	P30740	N-Term(iTRAQ8plex); K15(iTRAQ8plex)	0	3.735e-06	55.25	4.59749e-05	2	2227.22	-3.24537	40.9282	0	1.12968	1.21506	1.1867
lTQAQIFDYGEIPNFPR	2	P00491	N-Term(iTRAQ8plex)	0	2.709e-10	55.24	3.50095e-05	3	2313.21	-2.2551	39.194	0	0.846438	0.864336	0.91138
lLLFSDGNSQGATPAAIEk	11	P12109	N-Term(iTRAQ8plex); K19(iTRAQ8plex)	0	3.265e-09	55.23	5.59344e-05	2	2540.42	0.543175	31.4053	0	0.872022	0.780123	0.801527
aETPYMVMNPETk	4	O75339	N-Term(iTRAQ8plex); K13(iTRAQ8plex)	0	1.023e-07	55.22	2.94595e-05	2	2119.09	-4.29994	26.6152	0	1.7911	1.84683	1.59139
dQLIYNLLk	16	P00338	N-Term(iTRAQ8plex); K9(iTRAQ8plex)	0	1.284e-06	55.22	3.72753e-05	2	1728.05	-2.27788	42.5798	0	0.987195	1.02569	0.958755
qVLEGEEIAYk	1	Q03252	N-Term(iTRAQ8plex); K11(iTRAQ8plex)	0	9.38e-09	55.2	5.51141e-05	2	1887.07	0.72517	26.1191	0	0.932438	0.85952	0.781581
nLPGLVQEGEPFSEEATLFTk	1	Q7KZF4	N-Term(iTRAQ8plex); K21(iTRAQ8plex)	0	7.716e-09	55.17	4.33326e-05	3	2914.55	-7.16552	39.4231	0	1.1056	0.99912	1.07422
aALAHSEEVTASQVAATk	4	Q15149	N-Term(iTRAQ8plex); K18(iTRAQ8plex)	0	1.102e-10	55.15	5.26974e-05	3	2392.32	-4.95517	26.9403	0	0.796257	0.753382	0.933135
iIIPPFLAYGEk	2	Q96AY3	N-Term(iTRAQ8plex); K12(iTRAQ8plex)	0	8.062e-06	55.14	4.42454e-05	2	1969.19	-6.2567	40.9268	0	1.13253	1.22821	1.29254
hFVALSTNTTk	2	P06744	N-Term(iTRAQ8plex); K11(iTRAQ8plex)	0	5.536e-07	55.11	6.49011e-05	3	1827.06	-1.5512	19.8624	0	0.848763	1.01233	0.942116
aQEILSQLPIk	2	P35754	N-Term(iTRAQ8plex); K11(iTRAQ8plex)	0	1.98e-07	55.11	4.06981e-05	2	1848.13	-7.64253	37.8598	0	1.27024	1.45248	1.34234
eVDEQMLNVQNk	2	Q13885;P68371;P07437	N-Term(iTRAQ8plex); K12(iTRAQ8plex)	0	2.436e-07	55.11	3.79232e-05	3	2055.09	-4.35585	24.8164	0
eAGFPPGVVNIVPGFGPTAGAAIASHEDVDk	2	P05091	N-Term(iTRAQ8plex); K31(iTRAQ8plex)	0	1.154e-11	55.1	4.09464e-05	3	3627.93	2.0138	39.8868	0	0.914103	0.88094	0.915853
nPDGDVGGPWcYTTNPR	1	P00747	N-Term(iTRAQ8plex); C11(Carbamidomethyl)	0	6.413e-09	55.08	5.12252e-06	2	2210.02	-0.949848	26.5904	0	2.09203	2.40533	2.22262
yVTSAPMPEPQAPGR	3	P01871;P04220	N-Term(iTRAQ8plex)	0	7.192e-08	55.06	2.55749e-05	2	1904.98	-2.72433	24.1387	0
dLIHDQDEDEEEEEGQR	1	Q9UNZ2	N-Term(iTRAQ8plex)	0	7.063e-09	55.03	3.13307e-06	3	2390.04	-4.01873	20.8739	0	0.596363	0.582642	0.823911
nQANAcQQQQAAPVEGVAGEQR	1	P02549	N-Term(iTRAQ8plex); C6(Carbamidomethyl)	0	1.476e-11	55.03	1.38182e-05	3	2658.28	-4.60632	18.4456	0	0.649749	0.607852	0.721506
eLDLSNNcLGDAGILQLVESVR	1	P13489	N-Term(iTRAQ8plex); C8(Carbamidomethyl)	0	1.2e-09	55.02	4.80032e-05	3	2719.43	1.85072	47.7472	0	0.957855	0.815447	0.791304
lcmGSGLNLcEPNNk	2	P02787	N-Term(iTRAQ8plex); C2(Carbamidomethyl); M3(Oxidation); C10(Carbamidomethyl); K15(iTRAQ8plex)	0	6.153e-09	55.02	2.47098e-05	2	2331.16	-3.62942	24.6366	0	2.375	2.87984	2.63245
fSHQGVQLIDFSPcER	1	P55884	N-Term(iTRAQ8plex); C14(Carbamidomethyl)	0	3.218e-07	55	1.86574e-05	2	2224.11	-2.60886	32.4116	0	0.834919	0.89374	0.850643
tLISGMIDEPHAIVVDPLR	1	Q07954	N-Term(iTRAQ8plex)	0	7.557e-12	55	5.67629e-05	3	2380.32	-1.84583	40.3202	0	0.929312	0.925732	0.802215
gEGPEVDVTLPk	3	Q09666	N-Term(iTRAQ8plex); K12(iTRAQ8plex)	0	6.168e-07	54.99	4.81774e-05	2	1849.05	-0.907661	25.86	0	0.644673	0.715653	0.60008
dGDSVMVLPTIPEEEAk	1	P30041	N-Term(iTRAQ8plex); K17(iTRAQ8plex)	0	6.963e-10	54.99	4.83359e-05	2	2438.28	-5.03516	31.9034	0	0.86667	1.00719	0.872049
sLIANLAAANcYk	2	P55263	N-Term(iTRAQ8plex); C11(Carbamidomethyl); K13(iTRAQ8plex)	0	2.224e-09	54.97	5.44498e-05	2	2017.13	-4.68527	32.212	0	1.08349	1.14549	1.20612
lEDLEVIQHR	1	Q01082	N-Term(iTRAQ8plex)	0	3.049e-05	54.95	5.13423e-05	3	1555.87	-1.28452	29.4454	0	0.762041	0.85818	1.14811
hVFGESDELIGQk	5	P60174	N-Term(iTRAQ8plex); K13(iTRAQ8plex)	0	6.494e-11	54.94	4.98575e-05	2	2067.13	-3.19712	26.1221	0	0.782622	1.1222	1.01909
iAQLEEQVEQEAR	1	P35749	N-Term(iTRAQ8plex)	0	8.188e-09	54.91	4.14861e-05	2	1846.98	-1.13035	35.5587	0	0.385999	0.343218	1.11448
lLEAQIATGGVIDPVHSHR	1	Q15149	N-Term(iTRAQ8plex)	0	3.937e-11	54.91	5.52072e-05	3	2317.28	-6.47398	31.2043	0	1.09745	0.903194	0.999163
gQcVNTPGDFEck	1	P35555	N-Term(iTRAQ8plex); C3(Carbamidomethyl); C12(Carbamidomethyl); K13(iTRAQ8plex)	0	1.961e-08	54.88	1.4954e-05	2	2120.03	-2.27907	20.9335	0	1.71051	1.84449	1.65408
mQILEGLGLNLQk	1	P05154	N-Term(iTRAQ8plex); K13(iTRAQ8plex)	0	1.715e-08	54.82	5.88353e-05	2	2065.22	-3.42012	45.3791	0	1.63588	1.98597	1.64127
ySDESGNMDFDNFIScLVR	1	P04632	N-Term(iTRAQ8plex); C16(Carbamidomethyl)	0	1.471e-09	54.81	3.29587e-06	2	2573.16	0.157832	46.3172	0	0.810637	0.767579	0.98193
qLLGHMEDLEGDAQSVLDAR	1	Q9NX46	N-Term(iTRAQ8plex)	0	2.745e-11	54.81	2.5934e-05	3	2501.26	-1.7869	40.7747	0	1.09516	1.08434	1.24426
qLSQSLLPAIVELAEDAk	3	P30153	N-Term(iTRAQ8plex); K18(iTRAQ8plex)	0	1.405e-08	54.8	5.26498e-05	2	2533.47	-1.07074	49.6736	0	0.778371	0.903598	0.883377
qQSLETAMSFVAR	4	P12111	N-Term(iTRAQ8plex)	0	3.159e-08	54.79	3.10321e-05	3	1771.92	-4.60423	34.5692	0	0.495114	0.53256	0.416295
vMIYQDEVk	3	Q6NZI2	N-Term(iTRAQ8plex); K9(iTRAQ8plex)	0	3.129e-06	54.79	6.09026e-05	2	1732.97	-4.10014	27.154	0	0.8907	0.882652	0.739643
eNQSILITGESGAGk	1	Q9UKX2;P12883;P12882	N-Term(iTRAQ8plex); K15(iTRAQ8plex)	0	2.753e-12	54.78	5.55541e-05	2	2112.17	-1.68289	23.0923	0
gDEEGVPAVVIDMSGLR	1	P13796	N-Term(iTRAQ8plex)	0	4.79e-08	54.77	3.01751e-05	3	2048.06	-3.61502	38.2043	0	1.072	0.969289	1.12794
iSSIQSIVPALEIANAHR	2	P10809	N-Term(iTRAQ8plex)	0	2.299e-09	54.77	5.58489e-05	2	2223.27	-2.3783	41.7086	0	1.00219	1.16318	0.978769
dVPLGTPLcIIVEk	1	P10515	N-Term(iTRAQ8plex); C9(Carbamidomethyl); K14(iTRAQ8plex)	0	1.48e-06	54.76	5.29699e-05	2	2162.27	-2.94181	36.4773	0	0.746227	0.757662	0.709181
eADEcIESEDk	1	Q6UWY5	N-Term(iTRAQ8plex); C5(Carbamidomethyl); K11(iTRAQ8plex)	0	7.484e-09	54.75	9.21155e-06	2	1932.93	-1.58766	18.1261	0	0.642396	0.58581	0.548374
gIQEEMEALVk	4	Q16555	N-Term(iTRAQ8plex); K11(iTRAQ8plex)	0	8.821e-06	54.73	5.40101e-05	3	1855.04	-3.97845	36.357	0	0.963588	1.03434	0.941682
fGYVDFESAEDLEk	2	P19338	N-Term(iTRAQ8plex); K14(iTRAQ8plex)	0	2.295e-10	54.71	2.5862e-05	2	2257.15	0.533638	36.2782	0	1.08447	1.16679	1.01969
aTFYLNVLEQk	1	Q9Y678	N-Term(iTRAQ8plex); K11(iTRAQ8plex)	0	1.2e-06	54.7	5.99754e-05	2	1934.11	-3.58002	39.4095	0	0.987217	1.03347	1.03085
gATLALTQVTPQDER	1	P43121	N-Term(iTRAQ8plex)	0	4.416e-08	54.69	4.66985e-05	3	1904.03	-2.8286	26.7954	0	0.659575	0.398261	0.550099
tEcALLGFVTDLk	3	P23634	N-Term(iTRAQ8plex); C3(Carbamidomethyl); K13(iTRAQ8plex)	0	2.761e-06	54.66	6.00174e-05	2	2075.17	1.20557	44.7576	0	0.881409	0.893566	0.834864
tDDIPVWDQEFLk	2	P63208	N-Term(iTRAQ8plex); K13(iTRAQ8plex)	0	1.897e-10	54.66	4.78771e-05	2	2214.18	-3.78421	37.7122	0	0.994714	1.02971	0.941183
nNLSFIETSALDSTNVEEAFk	1	Q15907	N-Term(iTRAQ8plex); K21(iTRAQ8plex)	0	2.218e-12	54.66	4.68512e-05	3	2937.52	-3.48547	39.657	0	0.732934	0.7142	0.761745
lAccVVGVcGPGLWER	4	P08294	N-Term(iTRAQ8plex); C3(Carbamidomethyl); C4(Carbamidomethyl); C9(Carbamidomethyl)	0	1.789e-09	54.65	2.3651e-05	3	2137.06	-1.14813	34.9265	0	1.24391	1.19286	1.40388
yLVTLYGFSDGk	6	P22105	N-Term(iTRAQ8plex); K12(iTRAQ8plex)	0	2.131e-10	54.61	6.52096e-05	2	1971.1	-0.293097	37.6328	0	0.629357	0.778117	0.700939
vDSLLENLEk	6	P07910	N-Term(iTRAQ8plex); K10(iTRAQ8plex)	0	2.743e-07	54.61	6.2961e-05	2	1768.03	-1.98738	39.6885	0	1.21989	1.30814	1.29617
vDIETPNLEGTLTGPR	2	Q09666	N-Term(iTRAQ8plex)	0	8.441e-10	54.6	4.75029e-05	3	2016.09	-3.00976	31.6964	0	0.782043	0.505684	0.876684
sTPAITLESPDIkYPLR	2	P00387	N-Term(iTRAQ8plex); K13(iTRAQ8plex)	0	2.181e-05	54.6	5.75583e-05	2	2509.44	-3.93833	32.1678	1	1.02758	0.892381	1.04486
vDATAETDLAk	2	P13667	N-Term(iTRAQ8plex); K11(iTRAQ8plex)	0	1.106e-08	54.59	6.20352e-05	2	1741.97	-4.87412	22.3701	0	1.1132	1.13451	1.00521
vDISAPDVDVHGPDWHLk	1	Q09666	N-Term(iTRAQ8plex); K18(iTRAQ8plex)	0	4.351e-11	54.57	5.07999e-05	4	2608.39	-3.25267	30.1758	0	0.712023	0.706755	0.608471
eSGVELFAIGVk	7	Q05707	N-Term(iTRAQ8plex); K12(iTRAQ8plex)	0	1.114e-08	54.55	5.68218e-05	2	1857.09	-3.71196	34.7922	0	1.26187	1.16064	1.24957
lcMGSGLNLcEPNNk	6	P02787	N-Term(iTRAQ8plex); C2(Carbamidomethyl); C10(Carbamidomethyl); K15(iTRAQ8plex)	0	1.16e-07	54.55	2.80601e-05	3	2315.17	-4.96034	29.1502	0	2.287	2.76468	2.56296
iGTDGTQVAMVQFTDDPR	2	Q05707	N-Term(iTRAQ8plex)	0	1.692e-09	54.53	2.51945e-05	2	2255.13	-0.565253	31.4798	0	0.773068	0.68858	0.709985
hENVIGLLDVFTPAR	1	Q16539	N-Term(iTRAQ8plex)	0	3.777e-09	54.52	5.66859e-05	3	1985.11	-3.10768	38.7582	0
tLAQLNPESSLFIIASk	2	P06744	N-Term(iTRAQ8plex); K17(iTRAQ8plex)	0	5.078e-08	54.52	5.15647e-05	2	2440.42	-2.65913	40.1668	0	0.969742	1.12765	0.941917
sHFEQWGTLTDcVVMR	7	P09651	N-Term(iTRAQ8plex); C12(Carbamidomethyl)	0	3.488e-08	54.5	1.36603e-05	3	2270.1	-1.62005	33.1102	0	1.04331	1.10172	1.17893
gLSIEQLTTLAEk	1	P40763	N-Term(iTRAQ8plex); K13(iTRAQ8plex)	0	1.102e-08	54.48	5.25765e-05	2	2011.18	-4.58728	37.15	0	1.14847	1.18592	1.02869
aGALQLLLVGDk	3	P55058	N-Term(iTRAQ8plex); K12(iTRAQ8plex)	0	4.446e-07	54.46	4.27925e-05	2	1806.12	-4.88527	39.0032	0	1.23275	1.38562	1.4313
sQNVMAAASIANIVk	1	P17987	N-Term(iTRAQ8plex); K15(iTRAQ8plex)	0	3.59e-07	54.45	6.31703e-05	2	2125.22	-4.99322	32.9025	0	0.747153	0.714118	0.645741
dLYANTVLSGGSTmYPGIADR	5	Q562R1	N-Term(iTRAQ8plex); M14(Oxidation)	0	5.576e-09	54.41	3.22396e-05	2	2521.26	3.58676	33.3278	0	1.0491	0.788901	1.01049
vNPTVFFDIAVDGEPLGR	5	P62937	N-Term(iTRAQ8plex)	0	2.224e-14	54.4	5.3554e-05	2	2250.21	-0.845005	46.5048	0	1.00796	0.867533	0.998192
tITTMIDGPQDLR	3	P22105	N-Term(iTRAQ8plex)	0	1.208e-06	54.36	4.5255e-05	2	1764.94	-2.05585	30.2823	0	0.700158	0.67693	0.755797
sVGmIAGGTGITPmLQVIR	2	P00387	N-Term(iTRAQ8plex); M4(Oxidation); M14(Oxidation)	0	7.022e-09	54.34	6.16616e-05	3	2237.22	-2.53571	31.0533	0	0.804815	0.6066	1.00956
cPSIAAAIAAVNALHGR	1	Q14498	N-Term(iTRAQ8plex); C1(Carbamidomethyl)	0	2.829e-10	54.32	5.8063e-05	3	1996.11	3.5079	39.2047	0	2.00805	2.37479	2.45528
aSHTAPQVLFSHR	1	O15144	N-Term(iTRAQ8plex)	0	2.293e-08	54.3	5.48014e-05	3	1754.96	-0.602633	18.3432	0	2.15022	1.26761	1.26253
lLEAQIATGGIIDPVHSHR	2	Q15149	N-Term(iTRAQ8plex)	0	1.023e-09	54.29	6.40514e-05	4	2331.31	0.538723	33.0699	0	1.15567	1.10319	0.971085
dAPDHQELNLDVSLQLPSR	4	P01024	N-Term(iTRAQ8plex)	0	2.76e-12	54.28	4.04976e-05	2	2451.27	-4.40985	32.8283	0	1.53412	1.34437	1.65549
gEDFYcVTcHETk	2	Q13642	N-Term(iTRAQ8plex); C6(Carbamidomethyl); C9(Carbamidomethyl); K13(iTRAQ8plex)	0	4.533e-11	54.24	8.47584e-06	2	2254.07	-3.28829	24.081	0	0.522055	0.81811	0.868004
vHAPGLNLSGVGGk	3	Q09666	N-Term(iTRAQ8plex); K14(iTRAQ8plex)	0	1.295e-09	54.23	5.6447e-05	2	1914.13	-2.50919	25.8438	0	0.741576	0.741369	0.763337
mPcAEDYLSVVLNQLcVLHEk	28	P02768	N-Term(iTRAQ8plex); M1(Oxidation); C3(Carbamidomethyl); C16(Carbamidomethyl); K21(iTRAQ8plex)	0	1.542e-12	54.23	4.90844e-05	3	3142.61	-1.59331	50.5784	0	1.86585	2.43523	2.28463
eIMENYNIALR	2	P08603;Q03591	N-Term(iTRAQ8plex)	0	1.466e-05	54.23	4.02114e-05	3	1669.88	-3.51387	30.3356	0
gGSTSYGTGSETESPR	6	P02671	N-Term(iTRAQ8plex)	0	1.066e-13	54.23	9.25052e-06	2	1876.88	0.956752	15.2769	0	3.22056	3.54427	3.24218
eSEVTVGGLEPGHk	3	P22105	N-Term(iTRAQ8plex); K14(iTRAQ8plex)	0	2.748e-08	54.22	5.88478e-05	2	2047.12	-3.96687	23.088	0	0.710876	0.595519	0.752348
dFLNQEGADPDSIEMVATR	1	P55268	N-Term(iTRAQ8plex)	0	3.641e-14	54.22	2.27066e-05	2	2412.17	2.94495	32.5791	0	0.612509	0.59501	0.576465
gAGAFGYFEVTHDITk	3	P04040	N-Term(iTRAQ8plex); K16(iTRAQ8plex)	0	1.537e-10	54.21	5.27248e-05	3	2321.23	-4.19403	33.265	0	1.11096	1.27268	1.12263
yADLTEDQLPScESLk	1	P18669	N-Term(iTRAQ8plex); C12(Carbamidomethyl); K16(iTRAQ8plex)	0	3.463e-11	54.21	3.69832e-05	2	2477.26	-2.83168	30.0756	0	0.766389	0.766558	0.697198
vVQcSDLGLk	25	P21810	N-Term(iTRAQ8plex); C4(Carbamidomethyl); K10(iTRAQ8plex)	0	4.709e-08	54.21	6.58111e-05	2	1726.99	-4.58215	25.589	0	1.05242	1.17223	1.13658
vIEHImEDLDTNADk	12	P06702	N-Term(iTRAQ8plex); M6(Oxidation); K15(iTRAQ8plex)	0	7.397e-09	54.19	4.78238e-05	3	2367.23	0.260631	35.348	0	1.28622	1.45592	1.678
dFLAGGVAAAVSk	1	P12235	N-Term(iTRAQ8plex); K13(iTRAQ8plex)	0	5.101e-09	54.19	6.66865e-05	2	1814.06	-1.20092	31.2138	0	0.696969	0.701588	0.749242
tLLSNLEEAk	30	P10909	N-Term(iTRAQ8plex); K10(iTRAQ8plex)	0	2.335e-07	54.18	6.89409e-05	2	1726.01	-3.33782	35.3714	0	1.69944	1.82316	1.60562
tPVEVPVGGFk	2	Q15149	N-Term(iTRAQ8plex); K11(iTRAQ8plex)	0	1.942e-06	54.16	6.54221e-05	2	1738.03	-2.82955	27.0726	0	0.875882	0.851059	0.753327
lFQVEYAIEAIk	5	P28066	N-Term(iTRAQ8plex); K12(iTRAQ8plex)	0	9.454e-06	54.16	7.48229e-05	2	2032.19	-1.63466	48.3599	0	0.93083	1.03778	0.94764
nFINNPLAQADWAAk	2	P35579	N-Term(iTRAQ8plex); K15(iTRAQ8plex)	0	8.113e-09	54.16	6.82999e-05	2	2281.25	-1.30655	35.334	0	1.20241	1.41195	1.18066
eAGEGGEAEAPAAEGGk	1	P29966	N-Term(iTRAQ8plex); K17(iTRAQ8plex)	0	4.51e-10	54.14	2.6598e-05	3	2138.08	-3.25564	16.6782	0	0.857414	0.842039	0.946408
vAVEEVDEEGkFVR	3	P02545	N-Term(iTRAQ8plex); K11(iTRAQ8plex)	0	3.849e-08	54.11	6.40448e-05	2	2214.21	-4.40476	27.4324	1	0.91509	0.740621	0.815441
sVTEQGAELSNEER	3	P63104	N-Term(iTRAQ8plex)	0	1.737e-07	54.11	1.64964e-05	3	1852.92	-1.55401	19.6637	0	0.703849	0.658503	0.610712
vSVNPSYLVPESDYTNNVVR	3	P28300	N-Term(iTRAQ8plex)	0	7.327e-15	54.08	5.13956e-05	2	2556.32	-0.105937	32.7482	0	0.781081	0.649448	0.531117
kVLGAFSDGLAHLDNLk	34	P68871;P02042	N-Term(iTRAQ8plex); K1(iTRAQ8plex); K17(iTRAQ8plex)	0	1.224e-11	54.08	3.98658e-05	2	2710.59	-3.18085	37.6173	1
aALTELSLGSAYQAmILGVDSk	1	P04114	N-Term(iTRAQ8plex); M15(Oxidation); K22(iTRAQ8plex)	0	1.202e-10	54.08	6.31208e-05	3	2862.57	-2.5521	39.0396	0	1.48025	1.38664	1.40576
qINVGNALEYVSR	7	P12111	N-Term(iTRAQ8plex)	0	5.847e-08	54.06	5.69335e-05	3	1766.97	-1.02001	31.7074	0	0.735655	0.795827	0.61479
gPHVDVSGPDIDIEGPEGk	2	Q09666	N-Term(iTRAQ8plex); K19(iTRAQ8plex)	0	4.595e-11	54.05	5.3326e-05	3	2526.33	-1.21046	27.9014	0	1.27667	0.90969	0.87958
gLQQQNSDWYLk	1	P46940	N-Term(iTRAQ8plex); K12(iTRAQ8plex)	0	8.975e-07	54.05	5.90325e-05	2	2088.12	-6.35333	28.2558	0	0.97802	1.05485	0.886463
qGDRGEAGAQGPMGPSGPAGAR	1	P02458	N-Term(iTRAQ8plex)	0	3.141e-13	54.01	2.50231e-05	3	2328.14	0.601464	17.321	1	0.358901	0.304253	0.414655
vFVLDEADVMIATQGHQDQSIR	1	Q9NUU7	N-Term(iTRAQ8plex)	0	1.007e-13	53.98	4.43939e-05	3	2776.42	-0.616547	42.5522	0	0.844521	0.729569	1.14402
gSVYIGGAPDVATLTGGR	1	P98160	N-Term(iTRAQ8plex)	0	1.432e-11	53.97	5.77248e-05	2	1995.09	2.46001	30.7109	0	0.815605	0.773248	0.782074
tLTLPSLPLNSADEIYELR	1	Q6YHK3	N-Term(iTRAQ8plex)	0	1.169e-06	53.97	6.77465e-05	2	2449.34	-2.4137	42.3804	0	0.797419	0.7486	0.773613
eEQAEPDGTEVADk	1	Q9UKX2;Q9UKX3;P12882	N-Term(iTRAQ8plex); K14(iTRAQ8plex)	0	3.882e-08	53.97	3.12676e-05	2	2126.07	-2.24903	18.6039	0
aPNISMPDVDLNLk	2	Q09666	N-Term(iTRAQ8plex); K14(iTRAQ8plex)	0	8.822e-07	53.94	6.92252e-05	2	2135.18	-6.67354	33.2176	0	0.630119	0.699909	0.679283
lIEEcISQIVLHk	1	O60610	N-Term(iTRAQ8plex); C5(Carbamidomethyl); K13(iTRAQ8plex)	0	2.53e-08	53.92	6.77199e-05	3	2190.27	-4.56656	42.5946	0	1.07907	1.22231	1.00812
vHLVGIDIFTGk	5	P63241	N-Term(iTRAQ8plex); K12(iTRAQ8plex)	0	8.122e-09	53.91	6.48277e-05	2	1907.15	-1.83679	37.6571	0	0.870337	0.834685	0.823906
nGETGPQGPPGPTGPGGDk	1	P02461	N-Term(iTRAQ8plex); K19(iTRAQ8plex)	0	9.099e-11	53.91	4.77571e-05	2	2328.21	0.758887	17.5529	0	0.698702	0.824912	0.692177
vVDLmAHMASk	6	P04406	N-Term(iTRAQ8plex); M5(Oxidation); K11(iTRAQ8plex)	0	6.326e-07	53.9	5.96812e-05	2	1826	-6.87885	26.0137	0	0.977185	0.961332	1.00232
eANELQQWINEk	2	Q13813	N-Term(iTRAQ8plex); K12(iTRAQ8plex)	0	7.243e-07	53.9	5.92738e-05	2	2110.15	3.71766	35.4028	0	0.69473	0.757574	0.695943
dMLMQFVTk	1	Q05193	N-Term(iTRAQ8plex); K9(iTRAQ8plex)	0	6.113e-06	53.88	5.87289e-05	2	1720.94	-10.5605	37.2196	0	1.07992	1.07129	0.957149
qSGQTDPLQkEELQSGVDAANSAAQQYQR	1	P46940	N-Term(iTRAQ8plex); K10(iTRAQ8plex)	0	3.503e-09	53.87	4.26612e-05	4	3755.9	-0.687732	30.8335	1	0.969159	0.770443	0.912867
kTQEQLALEmAELTAR	1	P26038	N-Term(iTRAQ8plex); K1(iTRAQ8plex); M10(Oxidation)	0	5.547e-10	53.84	7.00116e-05	3	2456.35	-5.40443	26.9411	1	1.23193	1.16094	1.5668
lFAWDNLNMVTYDIk	7	Q99972	N-Term(iTRAQ8plex); K15(iTRAQ8plex)	0	6.674e-07	53.82	5.78861e-05	2	2451.32	-1.36219	47.2933	0	0.951113	1.11107	1.01009
iYGNQDTSSQLk	1	P19823	N-Term(iTRAQ8plex); K12(iTRAQ8plex)	0	1.065e-09	53.81	6.71696e-05	2	1962.08	0.125251	20.5788	0	2.54169	3.38329	3.28541
vQHIQLLQk	10	P02671	N-Term(iTRAQ8plex); K9(iTRAQ8plex)	0	7.508e-06	53.8	8.06642e-05	2	1715.06	-10.0523	22.9817	0	2.54917	2.37528	2.86304
vDINAPDVDVHGPDWHLk	2	Q09666	N-Term(iTRAQ8plex); K18(iTRAQ8plex)	0	3.726e-06	53.78	5.59089e-05	2	2635.38	-10.356	29.7018	0	0.972648	1.04273	1.23646
fHQLDIDDLQSIR	2	P16152;O75828	N-Term(iTRAQ8plex)	0	6.336e-10	53.75	4.70192e-05	2	1904.01	-2.8101	33.2068	0
mADAIILAIAGGQELLAR	1	O94979	N-Term(iTRAQ8plex)	0	7.47e-07	53.75	6.8104e-05	3	2130.22	-3.08787	56.8545	0	0.760611	0.333299	0.394809
iTcTEEGWSPTPk	2	Q03591;Q9BXR6	N-Term(iTRAQ8plex); C3(Carbamidomethyl); K13(iTRAQ8plex)	0	1.949e-10	53.74	4.90296e-05	2	2114.09	-5.11499	24.9326	0
eGPYSISVLYGDEEVPR	2	P21333	N-Term(iTRAQ8plex)	0	4.309e-12	53.73	3.09259e-05	2	2214.11	-4.80322	33.2386	0	0.522159	0.498896	0.689075
qEPSQGTTTFAVTSILR	7	P01876;P01877	N-Term(iTRAQ8plex)	0	2.314e-09	53.69	6.28517e-05	3	2140.15	-1.20517	32.4764	0
dQLQTFSEEHPVLLTEAPLNPR	1	P61163	N-Term(iTRAQ8plex)	0	1.996e-10	53.69	6.17828e-05	3	2838.49	-0.458471	35.9351	0	1.29495	1.1736	1.41434
sAAFQIQSFDIVcSPVWTSR	13	Q99715	N-Term(iTRAQ8plex); C13(Carbamidomethyl)	0	3.14e-07	53.68	4.13549e-05	3	2603.33	1.61652	58.3468	0	0.721622	0.671781	0.627735
qTESLESLLSk	1	Q07065	N-Term(iTRAQ8plex); K11(iTRAQ8plex)	0	1.629e-08	53.66	7.83558e-05	2	1843.05	-6.36446	34.3512	0	1.56071	1.56254	1.58085
nADGYIDLDELk	2	P63316	N-Term(iTRAQ8plex); K12(iTRAQ8plex)	0	6.908e-07	53.65	5.71763e-05	2	1974.04	-10.6456	31.5215	0	0.641061	0.661533	0.588114
lAPALATGNTVVMk	1	P30837	N-Term(iTRAQ8plex); K14(iTRAQ8plex)	0	2.941e-06	53.63	6.78445e-05	2	1994.18	-4.58227	28.9604	0	0.912564	0.842832	0.832855
lDEAEQIALk	8	P12883;Q9UKX2;Q9UKX3;P12882	N-Term(iTRAQ8plex); K10(iTRAQ8plex)	0	2.578e-07	53.63	7.73817e-05	2	1738.02	0.472188	32.117	0
dVVFLLDGSEGVR	23	P12111	N-Term(iTRAQ8plex)	0	9.872e-08	53.61	6.01006e-05	2	1709.93	-2.39309	36.8484	0	0.775027	0.699303	0.692383
dASGVTFTWTPSSGk	10	P01876	N-Term(iTRAQ8plex); K15(iTRAQ8plex)	0	8.6e-10	53.61	6.3367e-05	2	2149.14	-1.19461	30.0095	0	1.65781	1.7694	1.68667
aWRDPDEPVLLEEPVVLALAEk	1	P14550	N-Term(iTRAQ8plex); K22(iTRAQ8plex)	0	3.93e-09	53.61	7.29482e-05	3	3097.72	-6.62231	45.2911	1	1.37786	1.05544	1.08295
mADcGGLPQISQPAk	1	Q92597	N-Term(iTRAQ8plex); C4(Carbamidomethyl); K15(iTRAQ8plex)	0	5.938e-06	53.59	6.73784e-05	2	2181.16	-1.79852	25.9993	0	1.04247	0.99891	0.905692
yGGLHFSDQVEVFSPPGSDR	1	P12110	N-Term(iTRAQ8plex)	0	1.428e-09	53.59	2.34074e-05	3	2498.22	-1.97267	33.7304	0	1.23069	0.895479	0.869125
mMEMFGLVEk	5	Q05707	N-Term(iTRAQ8plex); M1(Oxidation); K10(iTRAQ8plex)	0	6.376e-06	53.58	3.70558e-05	2	1838.96	-5.74756	32.7517	0	0.912565	0.943054	0.880116
nSLQEQQEEEEEAR	1	P35580	N-Term(iTRAQ8plex)	0	2.162e-10	53.56	1.36572e-05	2	2022.95	-2.58558	17.5052	0	0.693468	0.639559	0.619211
dLQFVEVTDVk	16	P02751	N-Term(iTRAQ8plex); K11(iTRAQ8plex)	0	7.259e-09	53.55	8.14697e-05	2	1901.07	-7.13237	31.9054	0	1.50548	1.57012	1.3601
gVTDNVVDTVVHYVPLPR	2	O60240	N-Term(iTRAQ8plex)	0	4.68e-09	53.53	7.49699e-05	2	2284.25	-5.57519	41.2285	0	0.792485	0.764414	0.880466
aYIQEFQEFSk	3	Q6UWY5	N-Term(iTRAQ8plex); K11(iTRAQ8plex)	0	1.942e-07	53.52	5.51343e-05	2	1998.07	-6.23164	35.3372	0	0.770006	0.907407	0.866846
gFGHIGIAVPDVYSAck	3	Q04760	N-Term(iTRAQ8plex); C16(Carbamidomethyl); K17(iTRAQ8plex)	0	2.02e-09	53.51	7.28648e-05	2	2399.3	1.68029	32.8004	0	0.989827	0.919621	0.985917
fYPEDVSEELIQDITQR	5	P26038	N-Term(iTRAQ8plex)	0	1.145e-06	53.5	4.57851e-05	2	2386.2	-2.13848	48.3006	0	1.18933	1.16371	1.2658
nNQIDHIDEk	14	P51884	N-Term(iTRAQ8plex); K10(iTRAQ8plex)	0	3.216e-07	53.44	5.84238e-05	2	1833.99	-0.542634	16.8907	0	0.962721	0.966259	0.889262
sTGGISVPGPMGPSGPR	7	P02452	N-Term(iTRAQ8plex)	0	1.339e-10	53.44	4.6422e-05	2	1857.97	-2.547	25.3832	0	0.626635	0.454749	0.664044
eMSEAAQAQAR	2	Q8IUL8	N-Term(iTRAQ8plex)	0	9.908e-09	53.44	2.423e-05	2	1495.75	-1.4443	17.3987	0	0.412846	0.410603	0.424604
sIGASVEFHcAVPSDR	1	P98160	N-Term(iTRAQ8plex); C10(Carbamidomethyl)	0	6.467e-14	53.41	2.57661e-05	2	2036.02	-0.277045	25.2729	0	0.929791	1.46098	1.57609
gAVASVTFDDFHk	2	Q14764	N-Term(iTRAQ8plex); K13(iTRAQ8plex)	0	3.895e-11	53.39	7.23864e-05	2	2002.08	-0.521015	28.3345	0	0.984095	0.952962	1.5124
eFTPQMQAAYQk	5	P02042	N-Term(iTRAQ8plex); K12(iTRAQ8plex)	0	1.15e-09	53.39	6.71178e-05	2	2050.09	-1.85005	24.5702	0	1.33925	1.39403	1.35241
nPHLITNWGPAAFTEAELEER	1	Q9UH65	N-Term(iTRAQ8plex)	0	4.157e-12	53.37	5.17789e-05	3	2699.38	1.0971	38.0306	0	1.19574	1.2501	1.45005
iFVGGLSPDTPEEk	2	Q14103	N-Term(iTRAQ8plex); K14(iTRAQ8plex)	0	3.223e-10	53.36	7.7732e-05	2	2097.15	-7.0338	31.2969	0	0.751168	0.723784	0.696228
dDLYVSDAFHk	2	P01008	N-Term(iTRAQ8plex); K11(iTRAQ8plex)	0	2.885e-08	53.35	5.43298e-05	2	1918.01	-2.93918	26.9783	0	1.92774	2.9915	3.05667
nVEAMNFADIER	1	P36957	N-Term(iTRAQ8plex)	0	1.119e-08	53.35	2.5431e-05	2	1712.85	-2.08049	29.717	0	0.880905	0.853304	0.861163
gQGTLSVVTMYHAk	2	P01024	N-Term(iTRAQ8plex); K14(iTRAQ8plex)	0	4.098e-08	53.29	8.04015e-05	2	2100.18	1.13486	25.2398	0	1.96212	1.58516	1.56957
dAHNALLDIQSSGR	1	Q99613	N-Term(iTRAQ8plex)	0	1.727e-06	53.28	5.7797e-05	3	1800.94	-6.48736	24.5412	0	1.3866	1.00308	1.46215
lcSLFYTNEEVAk	1	P43243	N-Term(iTRAQ8plex); C2(Carbamidomethyl); K13(iTRAQ8plex)	0	1.355e-09	53.27	6.61723e-05	2	2182.16	-3.54224	36.7158	0	1.14216	1.02089	0.904714
lGLGHNQIR	18	P21810	N-Term(iTRAQ8plex)	0	5.039e-06	53.26	9.65369e-05	3	1311.78	-3.05598	23.0914	0	0.995972	1.03482	1.09252
tPMGIVLDALEQQEEGINR	2	O75915	N-Term(iTRAQ8plex)	0	2.35e-11	53.26	6.18403e-05	2	2417.27	1.34148	49.3033	0	0.81975	0.798743	0.98222
iEEELGDEAR	1	P09104	N-Term(iTRAQ8plex)	0	0.0001176	53.26	3.30444e-05	2	1464.75	-0.876185	25.1401	0	1.02797	1.15416	1.07843
ekLcYVALDFENEMATAASSSSLEk	1	P68032;P68133	N-Term(iTRAQ8plex); K2(iTRAQ8plex); C4(Carbamidomethyl); K25(iTRAQ8plex)	0	9.492e-11	53.26	5.31071e-05	4	3705.9	-3.60642	44.9786	1
lPALHIAAR	1	Q01484;P16157	N-Term(iTRAQ8plex)	0	2.654e-06	53.24	4.05477e-05	3	1265.8	-0.801232	26.5954	0
fGTVLTEHVAAAELGAR	1	O43598	N-Term(iTRAQ8plex)	0	5.008e-09	53.24	7.16105e-05	3	2046.12	-2.55366	35.1302	0	0.911813	0.961007	1.05514
sSIMAFAIGNk	8	P12111	N-Term(iTRAQ8plex); K11(iTRAQ8plex)	0	7.531e-08	53.23	8.17577e-05	2	1746.99	-5.42033	35.3125	0	0.851217	0.782665	0.724923
ecYcPPDFPSALYcDSR	19	P51888	N-Term(iTRAQ8plex); C2(Carbamidomethyl); C4(Carbamidomethyl); C14(Carbamidomethyl)	0	3.967e-11	53.22	4.75302e-06	2	2441.06	3.16515	35.6488	0	1.07559	1.09704	1.04277
vPANLENVGFEVQTAEDDLk	1	P13671	N-Term(iTRAQ8plex); K20(iTRAQ8plex)	0	2.659e-08	53.18	7.42897e-05	2	2796.49	2.33754	39.218	0	2.87139	3.00198	2.34948
gGNTLTGMALNFIR	3	Q99715	N-Term(iTRAQ8plex)	0	8.029e-07	53.17	5.5424e-05	3	1768.97	-1.56819	39.4106	0	0.626616	0.628212	0.762775
eLSDIAHR	2	P04075	N-Term(iTRAQ8plex)	0	0.0002275	53.16	6.71452e-05	3	1244.69	0.0701894	18.0834	0	0.632469	0.712371	0.707472
nLPIYSEEIVEMYk	2	P35579	N-Term(iTRAQ8plex); K14(iTRAQ8plex)	0	1.199e-09	53.16	8.06708e-05	2	2336.26	-1.33197	38.4949	0	0.82131	0.804939	0.751595
fSIEGSYQLEk	1	P05154	N-Term(iTRAQ8plex); K11(iTRAQ8plex)	0	8.211e-08	53.16	6.20731e-05	2	1909.05	-3.86875	29.929	0	1.70246	2.07826	1.76826
vkVEPLYELVTATDFAYSSTVR	5	P07358	N-Term(iTRAQ8plex); K2(iTRAQ8plex)	0	6.967e-11	53.15	7.55309e-05	3	3096.71	0.0218165	49.2949	1	1.21476	1.421	1.85499
hFLENLVTAFDVGSEk	17	Q05707	N-Term(iTRAQ8plex); K16(iTRAQ8plex)	0	9.612e-10	53.14	7.86167e-05	3	2414.3	-5.7305	44.6042	0	1.1532	1.1378	1.12888
eEFWLGLDNLNk	11	P24821	N-Term(iTRAQ8plex); K12(iTRAQ8plex)	0	9.06e-07	53.12	8.43424e-05	2	2086.13	-4.60801	41.3534	0	0.872357	0.866142	0.866415
cANLFEALVGTLk	3	Q9P1F3	N-Term(iTRAQ8plex); C1(Carbamidomethyl); K13(iTRAQ8plex)	0	2.06e-06	53.1	8.10584e-05	2	2044.16	-6.38408	48.6343	0	0.7272	0.805187	0.710226
eDkESNPATINAATELDTPk	4	P24821	N-Term(iTRAQ8plex); K3(iTRAQ8plex); K20(iTRAQ8plex)	0	1.269e-10	53.09	8.39452e-05	3	3056.64	-5.09444	24.664	1	0.812902	0.632088	0.699825
dTSEDIEELVEPVAAHGPk	1	Q99460	N-Term(iTRAQ8plex); K19(iTRAQ8plex)	0	1.114e-12	53.08	5.95368e-05	3	2644.38	-2.91123	33.4498	0	0.731937	0.695999	0.777609
emNPALGIDcLHk	1	P48643	N-Term(iTRAQ8plex); M2(Oxidation); C10(Carbamidomethyl); K13(iTRAQ8plex)	0	2.794e-13	53.07	6.28797e-05	3	2122.12	-1.2723	25.8426	0	1.06209	1.06216	1.15942
aEASIQAGAGDGEWEESEVk	1	Q09666	N-Term(iTRAQ8plex); K20(iTRAQ8plex)	0	1.838e-08	53.07	3.18097e-05	3	2671.32	-4.67515	26.5925	0	1.11496	0.955874	0.937196
aIAELGIYPAVDPLDSTSR	2	P06576	N-Term(iTRAQ8plex)	0	4.099e-09	53.06	6.79677e-05	3	2292.23	-2.88686	39.483	0	1.016	0.962383	1.00733
icLDLQAPLYk	1	P02776	N-Term(iTRAQ8plex); C2(Carbamidomethyl); K11(iTRAQ8plex)	0	2.114e-08	53.06	8.18084e-05	2	1942.13	-0.0666181	34.3866	0	3.32715	3.23556	2.66208
qGAGGVEGAEWWATQAFHQR	1	Q6UVK1	N-Term(iTRAQ8plex)	0	4.772e-10	53.05	1.88271e-05	3	2490.2	-7.27045	35.5203	0	0.965556	0.982135	0.998077
sGEEDFESLASQFSDcSSAk	1	Q13526	N-Term(iTRAQ8plex); C16(Carbamidomethyl); K20(iTRAQ8plex)	0	7.456e-11	53.04	1.29114e-05	3	2789.3	-1.77548	35.4903	0	0.990887	0.951033	0.836894
qHLGDVLNFLPL	1	P06681	N-Term(iTRAQ8plex)	0	0.000229	53.03	9.18325e-05	2	1669.95	-3.14199	45.7114	0	1.07136	1.1146	1.15894
gGPVQVLEDEELk	2	Q13228	N-Term(iTRAQ8plex); K13(iTRAQ8plex)	0	6.381e-10	53.02	8.03204e-05	2	2021.11	-11.6827	31.2039	0	1.53512	1.59286	1.54944
tSTILGDITSIPELADYIk	3	Q96AC1	N-Term(iTRAQ8plex); K19(iTRAQ8plex)	0	1.628e-08	52.97	7.87272e-05	2	2658.51	2.54118	49.7113	0	0.715227	0.712173	0.682069
dLLDLLVEAk	3	O00571	N-Term(iTRAQ8plex); K10(iTRAQ8plex)	0	2.251e-06	52.96	9.28188e-05	2	1737.05	-6.83742	44.6653	0	1.38306	1.49868	1.34325
eADESLNFEEQILEAAk	3	Q9Y490	N-Term(iTRAQ8plex); K17(iTRAQ8plex)	0	8.846e-08	52.96	6.55043e-05	4	2544.32	-3.17088	38.7718	0	0.781907	0.895007	0.759612
aIVAGDQNVEYk	3	Q13642	N-Term(iTRAQ8plex); K12(iTRAQ8plex)	0	7.134e-08	52.94	8.6133e-05	2	1915.06	-7.97866	22.9612	0	0.845409	0.837558	0.743473
cENLIMFQNLANEEVR	1	O00339	N-Term(iTRAQ8plex); C1(Carbamidomethyl)	0	1.326e-08	52.92	2.90988e-05	3	2284.13	-5.02423	36.9035	0	0.635249	0.536351	0.740254
dDETMYVESk	1	O15144	N-Term(iTRAQ8plex); K10(iTRAQ8plex)	0	3.42e-05	52.91	3.07009e-05	2	1824.91	-2.86696	21.1579	0	0.923124	0.963235	0.833262
qAEMLDDLMEk	2	P54819	N-Term(iTRAQ8plex); K11(iTRAQ8plex)	0	1.988e-08	52.91	4.91215e-05	2	1931	-6.1835	35.5039	0	1.14262	1.17039	1.06537
mLDAEDIVGTARPDEk	2	P12814	N-Term(iTRAQ8plex); M1(Oxidation); K16(iTRAQ8plex)	0	1.421e-08	52.9	7.48778e-05	2	2384.26	0.204945	27.1419	0	0.915437	0.861403	0.963615
sIITYVSSLYDAMPR	2	Q15149	N-Term(iTRAQ8plex)	0	2.228e-07	52.89	6.39984e-05	3	2020.07	-2.04185	49.383	0	0.747337	0.571569	0.691596
dIVLVAYSALGSHR	1	Q04828;P52895	N-Term(iTRAQ8plex)	0	5.293e-08	52.88	9.42868e-05	3	1805.02	1.44884	38.0877	0
kSDLFQDDLYPDTAGPEAALEAEEWFEGk	2	Q9ULV4	N-Term(iTRAQ8plex); K1(iTRAQ8plex); K29(iTRAQ8plex)	0	1.72e-09	52.87	4.49282e-05	3	4184.12	1.21197	45.3653	1	0.940331	0.916032	0.891649
tcVADESAENcDkSLHTLFGDk	1	P02768	N-Term(iTRAQ8plex); C2(Carbamidomethyl); C11(Carbamidomethyl); K13(iTRAQ8plex); K22(iTRAQ8plex)	0	2.04e-08	52.84	5.06996e-05	3	3409.71	-1.73645	28.0449	1	1.6998	3.78986	3.85214
iSMPDIDLNLTGPk	3	Q09666	N-Term(iTRAQ8plex); K14(iTRAQ8plex)	0	1.058e-09	52.83	9.48574e-05	2	2122.19	-5.15627	35.5818	0	1.03157	0.835033	0.747005
iLGEELGFASLHDLQLLGk	3	P04114	N-Term(iTRAQ8plex); K19(iTRAQ8plex)	0	5.066e-11	52.81	8.14199e-05	3	2661.55	1.91577	46.8257	0	1.70008	3.19055	4.13092
fNALQYLR	13	P51884	N-Term(iTRAQ8plex)	0	0.0003656	52.79	8.20587e-05	3	1328.76	-1.9829	36.6176	0	0.859231	0.903914	0.855481
lPSGLPVSLLTLYLDNNk	41	P51884	N-Term(iTRAQ8plex); K18(iTRAQ8plex)	0	1.426e-08	52.77	7.45108e-05	3	2565.5	-2.65937	55.2262	0	0.767948	0.868327	0.765517
mcPQLQQYEMHGPEGLR	2	P01023	N-Term(iTRAQ8plex); C2(Carbamidomethyl)	0	1.448e-07	52.76	1.53602e-05	3	2378.13	-3.56282	29.8029	0	1.34455	1.19843	1.42281
hVPEAVPEAFPELYWQAPPSYLGDR	1	O15230	N-Term(iTRAQ8plex)	0	3.989e-10	52.76	4.95235e-05	3	3172.59	-3.89997	42.0111	0	0.736077	0.772661	0.879907
nFATSLYSMIk	10	P08758	N-Term(iTRAQ8plex); K11(iTRAQ8plex)	0	2.098e-08	52.75	8.65342e-05	2	1883.05	-5.05092	40.7677	0	0.857409	1.00493	0.86606
lLPYIVGVAQR	5	P12111	N-Term(iTRAQ8plex)	0	1.768e-06	52.74	7.47612e-05	3	1532.94	-2.64964	39.5323	0	0.570759	0.472024	0.52301
gQDSTIAASEQQVAAR	1	P13611	N-Term(iTRAQ8plex)	0	9.276e-12	52.74	7.13025e-05	2	1936.01	1.0928	20.2776	0	0.698436	0.639826	0.738512
qMEQVAQFLk	5	Q01995	N-Term(iTRAQ8plex); K10(iTRAQ8plex)	0	6.388e-06	52.73	0.000100267	2	1830.03	-2.97349	35.5853	0	0.84133	0.802946	0.710132
dALNQATSQVESk	1	Q9P2E9	N-Term(iTRAQ8plex); K13(iTRAQ8plex)	0	8.664e-11	52.72	7.61754e-05	2	1999.08	-3.56215	23.2638	0	1.39875	1.61852	1.43259
ekPYFPIPEEYTFIQNVPLEDR	3	Q00839	N-Term(iTRAQ8plex); K2(iTRAQ8plex)	0	1.116e-10	52.72	7.96501e-05	3	3332.76	-0.784405	40.9979	0	0.834036	0.772514	0.833752
cQHAAEIITDLLR	2	Q96AE4	N-Term(iTRAQ8plex); C1(Carbamidomethyl)	0	1.647e-07	52.71	6.80462e-05	3	1843.99	-5.95685	39.4723	0	1.12727	1.12673	1.09807
qEQIQAMPLADSQAVR	2	Q15149	N-Term(iTRAQ8plex)	0	6.062e-11	52.71	5.86697e-05	2	2089.09	-5.6312	26.3551	0	0.731373	0.581133	1.04221
aLANSLAcQGk	3	P04075	N-Term(iTRAQ8plex); C8(Carbamidomethyl); K11(iTRAQ8plex)	0	9.927e-09	52.71	9.64434e-05	2	1740.99	-0.420831	22.4726	0	0.848147	0.952486	0.82718
iSSLLEEQFQQGk	1	P62241	N-Term(iTRAQ8plex); K13(iTRAQ8plex)	0	4.957e-12	52.71	9.91224e-05	2	2115.18	-3.18923	38.3225	0	0.787024	0.92026	0.829237
lQEAAELEAVELPVPIR	2	P02730	N-Term(iTRAQ8plex)	0	3.537e-09	52.7	0.000101499	3	2181.24	-3.52619	41.7798	0	1.22365	1.0979	1.25028
yVAVmPPHIGDQPLTGAYTVTLDGR	1	P30043	N-Term(iTRAQ8plex); M5(Oxidation)	0	1.777e-08	52.69	6.80911e-05	3	2991.54	-4.74221	35.5215	0	1.22804	1.51648	1.32279
lTIGEGQQHHLGGAk	3	P02679	N-Term(iTRAQ8plex); K15(iTRAQ8plex)	0	6.106e-14	52.68	0.000104665	2	2154.22	-0.148958	18.4166	0	1.62647	1.73742	1.70328
tPcTVScNIPVVSGk	8	P02675	N-Term(iTRAQ8plex); C3(Carbamidomethyl); C7(Carbamidomethyl); K15(iTRAQ8plex)	0	2.06e-08	52.65	7.6055e-05	2	2227.2	-1.0371	24.1566	0	2.2281	2.4722	2.52431
sANLVAATLGAILNR	2	P19367	N-Term(iTRAQ8plex)	0	3.275e-08	52.58	7.56346e-05	3	1788.06	-2.72687	50.0917	0	0.349595	0.648559	0.384533
eILSVDcSTNNPSQAk	9	P10909	N-Term(iTRAQ8plex); C7(Carbamidomethyl); K16(iTRAQ8plex)	0	3.623e-10	52.58	6.68014e-05	2	2371.24	-0.645779	23.0086	0	1.95677	2.10796	1.88339
sPFVVNVAPPLDLSk	1	Q14315	N-Term(iTRAQ8plex); K15(iTRAQ8plex)	0	2.024e-07	52.57	9.24095e-05	2	2191.28	-5.90313	35.4776	0	0.825968	0.727312	0.684279
eATIPGHLNSYTIk	3	P02751	N-Term(iTRAQ8plex); K14(iTRAQ8plex)	0	3.04e-10	52.56	9.84461e-05	2	2152.22	-1.26441	26.3684	0	1.16912	2.58912	2.77723
vIQYLAVVASSHk	1	P35749	N-Term(iTRAQ8plex); K13(iTRAQ8plex)	0	7.962e-10	52.55	9.8673e-05	3	2023.21	-3.3806	38.7154	0	0.557509	0.798619	0.760773
qTALVELVk	78	P02768	N-Term(iTRAQ8plex); K9(iTRAQ8plex)	0	1.119e-05	52.54	6.49121e-05	2	1609.01	-4.5765	32.0585	0	2.03607	2.20722	2.00197
sIQEIQELDkDDESLR	2	P52565	N-Term(iTRAQ8plex); K10(iTRAQ8plex)	0	4.865e-11	52.51	8.27546e-05	2	2526.35	0.89997	28.6562	1	0.758464	0.735246	0.70248
lFTAESLIGLk	3	P48444	N-Term(iTRAQ8plex); K11(iTRAQ8plex)	0	4.518e-07	52.51	7.85467e-05	2	1800.1	-3.70352	44.2683	0	0.880652	0.903884	0.917391
gLLFPVcTPLPVEGELcHDPASR	2	Q9UBP4	N-Term(iTRAQ8plex); C7(Carbamidomethyl); C17(Carbamidomethyl)	0	4.466e-09	52.49	5.55183e-05	4	2868.46	-3.29929	40.8242	0	1.10132	1.11837	0.964048
yLETLWLDNTNLEk	13	O15335	N-Term(iTRAQ8plex); K14(iTRAQ8plex)	0	2.151e-09	52.45	9.30075e-05	2	2360.29	-3.05026	43.3005	0	1.13466	1.21891	1.13829
qELEQHSVDTASTSDAVTFITYVQSLk	1	Q14204	N-Term(iTRAQ8plex); K27(iTRAQ8plex)	0	7.844e-09	52.45	7.19599e-05	3	3605.89	4.03973	43.9669	0	1.16546	1.23001	0.93551
sTAAMSTYTGIFTDQVLSVLk	3	P02655	N-Term(iTRAQ8plex); K21(iTRAQ8plex)	0	4.12e-11	52.44	9.86384e-05	3	2841.57	5.8277	49.4579	0	1.45189	1.9903	1.78103
tGQcEcQPGITGQHcER	1	P11047	N-Term(iTRAQ8plex); C4(Carbamidomethyl); C6(Carbamidomethyl); C15(Carbamidomethyl)	0	2.872e-11	52.4	5.74077e-06	3	2322.03	-1.65352	16.268	0	0.820331	0.950791	1.05976
tGLFTPDLAFEAIVk	1	P50570	N-Term(iTRAQ8plex); K15(iTRAQ8plex)	0	6.327e-05	52.4	9.89757e-05	2	2230.29	-2.14901	43.5706	0	0.869045	0.792025	0.67118
gNTATQMAQALSLNTEEDIHR	1	P50453	N-Term(iTRAQ8plex)	0	4.564e-12	52.4	4.28703e-05	3	2604.29	-2.89302	32.9689	0	0.97397	0.933153	1.3068
aSQAGQTALMLAVSHGR	1	Q63ZY3	N-Term(iTRAQ8plex)	0	3.097e-11	52.39	9.28594e-05	3	2002.08	-1.34674	30.4574	0	0.88785	0.852563	1.05529
dVMQGTDEHVVck	4	P01871	N-Term(iTRAQ8plex); C12(Carbamidomethyl); K13(iTRAQ8plex)	0	7.586e-11	52.39	5.36393e-05	2	2126.08	-1.04754	21.884	0	1.80446	2.0275	1.97658
iFGGLDMLAEk	1	Q92688	N-Term(iTRAQ8plex); K11(iTRAQ8plex)	0	5.216e-08	52.39	0.000103818	2	1802.02	-5.24045	43.7693	0	1.34236	1.68905	1.3337
eIPDEISILLLGVAHFk	10	P36955	N-Term(iTRAQ8plex); K17(iTRAQ8plex)	0	1.873e-07	52.39	7.78635e-05	3	2502.47	-4.86166	56.1688	0	0.88609	1.07318	1.14984
iQSTYDQDHTVPAYVPR	1	Q7Z7G0	N-Term(iTRAQ8plex)	0	3.147e-10	52.37	5.91017e-05	3	2294.17	-2.36002	26.6856	0	0.553979	0.560351	0.660621
dTDLDGFPDEk	65	P49747	N-Term(iTRAQ8plex); K11(iTRAQ8plex)	0	1.608e-06	52.36	5.13977e-05	2	1859.94	-2.25916	26.8974	0	1.18135	1.22053	1.09613
vDLIILLFDAHk	6	Q9NZN4	N-Term(iTRAQ8plex); K12(iTRAQ8plex)	0	7.389e-09	52.34	7.38058e-05	3	2005.22	-3.39176	52.7615	0	0.943068	1.11879	1.0353
gYGYGQGAGTLSTDkGESLGIk	2	P21291	N-Term(iTRAQ8plex); K15(iTRAQ8plex); K22(iTRAQ8plex)	0	1.124e-12	52.34	9.42264e-05	3	3071.68	-0.703549	26.8961	1	0.551607	0.564549	0.47709
vGNVQELSELSEQVLETLHDAmHETLcPGVTDAAk	3	P12111	N-Term(iTRAQ8plex); M22(Oxidation); C27(Carbamidomethyl); K35(iTRAQ8plex)	0	4.763e-12	52.34	5.42604e-05	4	4445.24	-0.941743	51.2351	0	0.453544	0.738695	0.674345
lVLLNAIYLSAk	2	P05155	N-Term(iTRAQ8plex); K12(iTRAQ8plex)	0	1.355e-06	52.34	4.14246e-05	3	1926.22	-4.75022	50.4297	0	0.832774	0.916476	0.854455
nPELQNLLLDDFFk	2	P52209	N-Term(iTRAQ8plex); K14(iTRAQ8plex)	0	5.484e-07	52.34	9.62684e-05	2	2314.28	-4.3384	46.0544	0	1.27224	1.15973	0.843059
lQSLFDSPDFSk	7	P36955	N-Term(iTRAQ8plex); K12(iTRAQ8plex)	0	4.136e-06	52.32	9.02653e-05	2	1992.08	-6.59791	40.997	0	1.14948	1.31615	1.10042
tDLEkDIISDTSGDFR	16	P07355	N-Term(iTRAQ8plex); K5(iTRAQ8plex)	0	1.197e-11	52.29	7.67261e-05	2	2420.28	-0.569033	36.3929	1	0.934235	0.971503	0.976567
gLLQAFELLk	1	Q8WZ42	N-Term(iTRAQ8plex); K10(iTRAQ8plex)	0	3.324e-06	52.28	5.02827e-05	3	1740.08	-5.34047	46.7866	0	0.520875	0.567546	0.522104
vAVIQFSDDPk	13	P12111	N-Term(iTRAQ8plex); K11(iTRAQ8plex)	0	8.404e-07	52.27	0.0001257	2	1827.04	-2.99153	29.264	0	0.728408	0.7413	0.71628
aSVSQVEADLk	1	Q07065	N-Term(iTRAQ8plex); K11(iTRAQ8plex)	0	1.285e-06	52.27	0.000112952	2	1755	-5.19357	27.2581	0	1.06513	1.07367	0.984009
gTFTLHVPQDTER	9	O75339	N-Term(iTRAQ8plex)	0	4.513e-09	52.25	6.04597e-05	2	1804.95	-1.51049	25.8103	0	1.2787	1.46349	1.53561
hSQTIDDPQcPSGTk	3	P02462	N-Term(iTRAQ8plex); C10(Carbamidomethyl); K15(iTRAQ8plex)	0	2.659e-08	52.23	6.31324e-05	2	2279.16	4.3626	14.9758	0	0.665415	0.693745	0.64047
aQAELVGTADEATR	1	P30049	N-Term(iTRAQ8plex)	0	2.836e-10	52.23	6.70221e-05	2	1735.91	-1.52511	23.3083	0	0.781006	0.753776	0.766817
vDQSILTGESVSVIk	2	O14983;P16615	N-Term(iTRAQ8plex); K15(iTRAQ8plex)	0	7.073e-10	52.23	9.4549e-05	2	2183.27	-3.64879	30.913	0
aWDIGVATMk	1	Q13451	N-Term(iTRAQ8plex); K10(iTRAQ8plex)	0	5.475e-06	52.23	0.000116092	2	1699.97	-0.327965	32.5937	0	1.25115	1.10625	1.13018
vEHWGLDQPLLk	1	P20036	N-Term(iTRAQ8plex); K12(iTRAQ8plex)	0	7.54e-06	52.22	9.41672e-05	2	2043.18	-3.77439	32.9985	0	1.01574	1.11378	1.02296
dcHLAQVPSHTVVAR	4	P02787	N-Term(iTRAQ8plex); C2(Carbamidomethyl)	0	1.015e-07	52.2	7.71276e-05	4	1994.05	-1.48592	17.8339	0	1.34709	1.16681	1.28279
gLLPEELTPLILATQk	3	P13804	N-Term(iTRAQ8plex); K16(iTRAQ8plex)	0	5.526e-05	52.2	4.97112e-05	2	2344.43	-1.6753	43.5875	0	0.978738	0.999098	0.998663
gEESEVTVGGLEPGck	1	P22105	N-Term(iTRAQ8plex); C15(Carbamidomethyl); K16(iTRAQ8plex)	0	7.882e-11	52.19	6.82462e-05	2	2256.16	0.437566	23.6129	0	0.978546	0.938226	0.77074
rHPDYSVVLLLR	15	P02768	N-Term(iTRAQ8plex)	0	4.363e-09	52.18	8.62611e-05	3	1772.04	-2.12151	28.4505	1	1.211	1.36489	1.28525
sDTSGDYEITLLk	1	P12429	N-Term(iTRAQ8plex); K13(iTRAQ8plex)	0	1.547e-08	52.18	9.74599e-05	2	2050.11	-3.54754	30.5769	0	1.29988	1.36211	1.16942
lGPLSAEGTTGLAPAGQTSEESRPR	5	P22105	N-Term(iTRAQ8plex)	0	1.754e-10	52.18	9.20118e-05	2	2786.46	1.16648	29.2342	0	0.808378	0.796702	0.827857
nSDVEIFAVGVk	4	Q99715	N-Term(iTRAQ8plex); K12(iTRAQ8plex)	0	1.69e-08	52.11	0.000110732	2	1886.07	-7.75769	31.8797	0	1.07535	0.937248	1.00338
gHLFLQTDQPIYNPGQR	1	P0C0L4;P0C0L5	N-Term(iTRAQ8plex)	0	2.632e-12	52.1	7.27582e-05	2	2288.21	-1.35615	29.5505	0
aAYLQETGkPLDETLk	2	P04083	N-Term(iTRAQ8plex); K9(iTRAQ8plex); K16(iTRAQ8plex)	0	7.394e-10	52.1	9.68054e-05	2	2689.55	-3.25248	28.5359	0	0.911497	0.969302	0.876387
dIVVQETMEDIDk	2	O43852	N-Term(iTRAQ8plex); K13(iTRAQ8plex)	0	1.936e-09	52.09	6.92178e-05	2	2143.12	-8.96047	34.0151	0	1.09404	1.19353	1.1012
lAAAVSNFGYDLYR	7	P36955	N-Term(iTRAQ8plex)	0	1.797e-10	52.06	7.80987e-05	2	1863.99	-2.63732	42.8757	0	0.993524	1.09204	1.07666
vPTAIHQLYLDSNk	66	P51888	N-Term(iTRAQ8plex); K14(iTRAQ8plex)	0	3.393e-10	52.06	0.000107347	2	2207.26	-2.98615	31.9414	0	0.886272	1.03139	1.04634
sIDVAcHPGYALPk	4	P08603	N-Term(iTRAQ8plex); C6(Carbamidomethyl); K14(iTRAQ8plex)	0	1.292e-07	52.05	9.29365e-05	2	2136.16	-4.48631	25.5639	0	1.445	1.94441	2.0513
tLVSTVGSMVFNEGEAQR	1	Q9P2E9	N-Term(iTRAQ8plex)	0	9.953e-10	52.03	6.48545e-05	2	2229.14	-2.0953	39.5545	0	0.923613	0.95665	1.00559
kTQEQLALEMAELTAR	3	P26038	N-Term(iTRAQ8plex); K1(iTRAQ8plex)	0	2.665e-13	52.02	0.000103002	3	2440.37	-1.3459	34.0996	1	1.44996	1.61693	1.43214
aVELLGDIVQNcSLEDSQIEk	2	P31930	N-Term(iTRAQ8plex); C12(Carbamidomethyl); K21(iTRAQ8plex)	0	2.363e-10	52.02	0.000100175	3	2968.57	-0.320708	46.096	0	0.980498	0.880105	0.836368
gPLLVQDVVFTDEmAHFDR	1	P04040	N-Term(iTRAQ8plex); M14(Oxidation)	0	3.473e-07	52.01	5.82293e-05	3	2509.28	3.51711	39.7573	0	0.961645	0.972718	1.13892
vLELENELQk	2	O00291	N-Term(iTRAQ8plex); K10(iTRAQ8plex)	0	3.471e-08	52	0.000107263	2	1823.07	-3.64838	37.7159	0	0.934458	0.94481	0.940435
tPVLFDIYEIk	1	P50995	N-Term(iTRAQ8plex); K11(iTRAQ8plex)	0	1.389e-06	51.99	0.000104664	2	1946.14	-3.12577	39.7351	0	0.867152	0.903185	0.779788
rPcFSALEVDETYVPk	120	P02768	N-Term(iTRAQ8plex); C3(Carbamidomethyl); K16(iTRAQ8plex)	0	4.996e-09	51.93	9.71433e-05	2	2519.35	1.39702	29.5976	0	2.18723	2.42575	2.11199
fNkPFVFLMIEQNTk	19	P01009	N-Term(iTRAQ8plex); K3(iTRAQ8plex); K15(iTRAQ8plex)	0	5.234e-10	51.93	8.68839e-05	2	2768.59	-1.89439	43.7347	0	1.32701	1.72881	2.43854
aDLFYDVEALDLESPk	2	P04196	N-Term(iTRAQ8plex); K16(iTRAQ8plex)	0	6.61e-10	51.93	9.77845e-05	3	2433.29	-4.81305	42.8256	0	1.6841	1.67036	1.8608
vAHMEFcYQELcQLAAER	1	Q01082	N-Term(iTRAQ8plex); C7(Carbamidomethyl); C12(Carbamidomethyl)	0	7.445e-13	51.92	2.02447e-05	3	2559.21	0.0596607	37.2838	0	0.751402	0.806545	0.703487
aIDEDcSQYEPIPGSQk	1	P07357	N-Term(iTRAQ8plex); C6(Carbamidomethyl); K17(iTRAQ8plex)	0	1.178e-09	51.89	4.10936e-05	3	2545.26	-2.63016	24.0154	0	1.86351	1.93265	1.72266
lVQAFQFTDk	4	Q06830	N-Term(iTRAQ8plex); K10(iTRAQ8plex)	0	1.894e-07	51.88	0.000117079	2	1805.03	-4.17943	35.552	0	0.994945	1.01019	0.879883
vYVELQELVMDEk	6	P02730	N-Term(iTRAQ8plex); K13(iTRAQ8plex)	0	2.831e-07	51.86	0.000102631	3	2203.21	-0.137086	46.6921	0	0.940902	1.02532	0.871799
lQQELDDLVVDLDNQR	1	P35749	N-Term(iTRAQ8plex)	0	2.725e-07	51.83	8.1362e-05	3	2217.16	-0.951428	49.5396	0	0.861773	0.77243	1.54815
tLVLSNLSYSATEETLQEVFEk	3	P19338	N-Term(iTRAQ8plex); K22(iTRAQ8plex)	0	5.531e-11	51.82	0.000107527	3	3109.66	-5.6735	49.1398	0	0.720651	0.783437	1.04806
iIcDNTGITTVSk	2	P05164	N-Term(iTRAQ8plex); C3(Carbamidomethyl); K13(iTRAQ8plex)	0	1.338e-10	51.8	0.000111657	2	2030.14	-1.66014	25.9747	0	2.40647	2.58979	2.29543
vVQcSDLGLDk	31	P07585	N-Term(iTRAQ8plex); C4(Carbamidomethyl); K11(iTRAQ8plex)	0	1.54e-09	51.79	9.27103e-05	2	1842.02	-2.55804	25.6893	0	0.830139	0.923156	0.799579
dNcAPESIEFPVSEAR	1	P05106	N-Term(iTRAQ8plex); C3(Carbamidomethyl)	0	3.373e-07	51.79	2.01976e-05	2	2125.01	-2.42383	28.1927	0	1.3756	1.23164	1.43386
yIDQEELNk	4	P07900;P08238	N-Term(iTRAQ8plex); K9(iTRAQ8plex)	0	1.977e-06	51.76	0.000104689	2	1759.96	-2.41382	23.5123	0
vEPGLGADNSVVR	1	P21333	N-Term(iTRAQ8plex)	0	4.98e-09	51.75	9.3234e-05	2	1616.89	-1.48056	22.192	0	0.678574	0.683069	0.644262
ecQGAPVTASHFR	4	Q8IUL8	N-Term(iTRAQ8plex); C2(Carbamidomethyl)	0	4.856e-06	51.74	3.34942e-05	2	1763.88	-1.89283	18.7372	0	0.571887	0.627718	0.618953
iVDDWANDGWGLk	3	P27824	N-Term(iTRAQ8plex); K13(iTRAQ8plex)	0	2.158e-10	51.74	9.37838e-05	2	2097.12	0.947973	40.1132	0	1.04552	1.10924	1.09177
ikPSTLQVENISIGGVLVPLELk	1	Q96F85	N-Term(iTRAQ8plex); K2(iTRAQ8plex); K23(iTRAQ8plex)	0	3.507e-09	51.74	1.60772e-05	3	3360.06	-0.361211	42.9084	0	1.00964	1.04348	0.948161
hFcGGALIHAR	3	P20160	N-Term(iTRAQ8plex); C3(Carbamidomethyl)	0	9.113e-08	51.73	7.88929e-05	4	1542.83	0.569075	17.9397	0	1.31515	1.21943	1.18761
iGDLHPQIVNLLk	29	P12111	N-Term(iTRAQ8plex); K13(iTRAQ8plex)	0	1.784e-09	51.72	6.39328e-05	2	2068.27	-2.92101	35.6878	0	0.686695	0.709004	0.627862
vVIAcEGNPQVPVHFDG	2	P34096	N-Term(iTRAQ8plex); C5(Carbamidomethyl)	0	2.191e-07	51.72	6.42693e-05	2	2142.1	2.46598	30.7731	0	1.28759	1.20107	1.38004
lLNLDGTcADSYSFVFSR	2	P02753	N-Term(iTRAQ8plex); C8(Carbamidomethyl)	0	1.509e-08	51.72	4.2734e-05	3	2369.17	-2.342	41.7671	0	1.60459	1.7587	1.80365
kPTETQELVQQVLSLATQDSDNPDLR	1	Q10567	N-Term(iTRAQ8plex); K1(iTRAQ8plex)	0	1.183e-10	51.72	0.000109359	4	3533.9	1.36373	47.0241	0	0.954035	0.767952	0.930812
gIIAILDDAcMNVGk	4	O94832	N-Term(iTRAQ8plex); C10(Carbamidomethyl); K15(iTRAQ8plex)	0	4.541e-07	51.7	0.000120005	3	2198.21	-2.60191	44.4009	0	1.07782	1.15204	1.06891
eTAVDGELVVLYDVk	13	P19823	N-Term(iTRAQ8plex); K15(iTRAQ8plex)	0	4.295e-08	51.7	0.000113582	3	2258.27	-3.27932	36.8215	0	1.10524	1.19182	1.06688
hELQANcYEEVk	2	P23528	N-Term(iTRAQ8plex); C7(Carbamidomethyl); K12(iTRAQ8plex)	0	6.971e-09	51.66	6.58457e-05	2	2128.11	4.89881	19.201	0	0.873965	0.927963	0.804272
kEGGLGPLNIPLLADVTR	9	P32119	N-Term(iTRAQ8plex); K1(iTRAQ8plex)	0	5.508e-09	51.62	7.74734e-05	2	2471.47	-2.72176	40.9251	1	1.52015	1.65251	1.6108
nASTFEDVTQVSSAYQk	1	Q14247	N-Term(iTRAQ8plex); K17(iTRAQ8plex)	0	4.186e-08	51.62	7.36858e-05	3	2483.28	-2.03703	28.1134	0	2.10831	1.94824	1.70017
lIALLEVLSQk	4	P21333;O75369;Q14315	N-Term(iTRAQ8plex); K11(iTRAQ8plex)	0	1.05e-07	51.61	6.00509e-05	2	1835.18	-2.11029	56.3971	0
aTSETLAADPTPAATIVHFk	1	Q9HBL0	N-Term(iTRAQ8plex); K20(iTRAQ8plex)	0	1.038e-10	51.61	0.000111474	3	2649.47	-1.9819	32.583	0	0.624669	0.597326	0.72768
mALDIEIATYR	22	P41219	N-Term(iTRAQ8plex)	0	4.341e-05	51.59	8.80651e-05	3	1599.87	-1.53976	34.6414	0	0.708623	0.712437	0.724773
lIQSHPESAEDLQEk	4	Q13813	N-Term(iTRAQ8plex); K15(iTRAQ8plex)	0	5.723e-06	51.58	0.000110161	2	2332.26	0.0147263	23.6663	0	0.793134	0.7222	0.884593
gPSLDIDTPDVNIEGPEGk	1	Q09666	N-Term(iTRAQ8plex); K19(iTRAQ8plex)	0	2.781e-06	51.57	9.54378e-05	2	2561.35	-0.688673	30.2731	0	0.759883	0.753159	0.631469
yDEIFYNLAPADGk	1	Q9NZN4	N-Term(iTRAQ8plex); K14(iTRAQ8plex)	0	1.149e-07	51.56	8.13441e-05	3	2224.16	-4.79583	37.5197	0	1.06188	1.02973	0.957422
dGETLEELMk	3	P13797	N-Term(iTRAQ8plex); K10(iTRAQ8plex)	0	3.057e-06	51.54	8.55775e-05	2	1772.95	-5.1464	32.1295	0	1.03794	1.19273	0.95579
sDVVYTDWk	12	P02763	N-Term(iTRAQ8plex); K9(iTRAQ8plex)	0	4.26e-06	51.52	9.40765e-05	2	1720.93	-4.07238	28.4559	0	1.74764	1.71776	1.70518
tVVAGSSDAAQk	1	O95865	N-Term(iTRAQ8plex); K12(iTRAQ8plex)	0	1.191e-09	51.51	0.000139145	2	1741.99	-2.3511	17.0072	0	0.634125	0.571371	0.583369
aPHYPGIGPVDESGIPTAIR	1	O94875	N-Term(iTRAQ8plex)	0	4.066e-07	51.51	0.000110186	3	2351.26	-2.2945	31.9639	0	1.91425	1.04922	1.47303
kEPEAFDWSPVVTYVcDLEGNR	6	P40261	N-Term(iTRAQ8plex); K1(iTRAQ8plex); C16(Carbamidomethyl)	0	1.088e-11	51.51	6.25091e-05	3	3219.61	-3.69221	46.1084	1	1.32383	1.24761	1.1918
gHFFVEDQIYcEk	2	O00151	N-Term(iTRAQ8plex); C11(Carbamidomethyl); K13(iTRAQ8plex)	0	1.503e-06	51.5	4.95562e-05	2	2280.15	-1.90042	28.7888	0	1.04369	0.996952	1.01721
aVIVLVENFYk	2	Q96FQ6	N-Term(iTRAQ8plex); K11(iTRAQ8plex)	0	1.64e-07	51.5	0.000133094	2	1903.15	-2.96552	46.9971	0	0.956242	1.00905	0.822022
lDALVAEEHLTVDAR	1	Q9UKK9	N-Term(iTRAQ8plex)	0	1.413e-07	51.49	0.000107501	3	1956.07	-1.37989	35.5011	0	1.16355	1.29355	1.98282
fDTGNLcMVTGGANLGR	2	P62701	N-Term(iTRAQ8plex); C7(Carbamidomethyl)	0	3.128e-11	51.48	3.59163e-05	2	2087.03	-2.37964	32.1043	0	0.846095	0.627831	0.762994
aEPLETFPFDQSk	1	Q9Y6N5	N-Term(iTRAQ8plex); K13(iTRAQ8plex)	0	6.745e-07	51.48	0.000110238	2	2117.14	2.63218	32.7364	0	1.19773	1.09959	0.949133
iGIFGQDEDVTSk	2	P16615	N-Term(iTRAQ8plex); K13(iTRAQ8plex)	0	3.703e-08	51.48	0.00011415	2	2017.1	-5.26135	31.0204	0	0.874858	0.982542	0.975703
aVTEQGHELSNEER	3	P31946	N-Term(iTRAQ8plex)	0	2.86e-12	51.47	3.63555e-05	2	1902.94	-4.79055	17.8249	0	0.662992	0.776694	0.739092
qLGTVQQVISER	11	P12111	N-Term(iTRAQ8plex)	0	1.432e-07	51.47	0.000129739	2	1661.94	-2.59677	29.995	0	0.687539	0.544727	0.576294
iLSSGAIEILATQLNHAGR	1	Q96RW7	N-Term(iTRAQ8plex)	0	1.423e-06	51.47	0.000115126	3	2268.3	2.45892	45.2068	0	1.2386	0.84298	1.11476
hFIPADYLESTEEFIR	1	Q9BX66	N-Term(iTRAQ8plex)	0	2.025e-05	51.46	7.18069e-05	2	2271.17	4.41102	38.2499	0	0.693197	0.699444	0.650494
iIDELNVkPEGTR	14	P12111	N-Term(iTRAQ8plex); K8(iTRAQ8plex)	0	5.044e-09	51.43	0.000119788	2	2092.21	-3.7655	29.7757	0	0.659983	0.60717	0.585347
qLEAIDQLHLEYAk	1	O43707	N-Term(iTRAQ8plex); K14(iTRAQ8plex)	0	6.424e-09	51.42	0.000114296	3	2279.27	-5.98679	32.6931	0	1.01169	0.925923	0.972943
dNALELSQLENR	1	Q9UKU9	N-Term(iTRAQ8plex)	0	6.119e-10	51.42	8.18457e-05	2	1705.9	-3.79375	26.8762	0	1.20991	1.17966	1.15075
sVPTSTVFYPSDGVATEk	2	P29401	N-Term(iTRAQ8plex); K18(iTRAQ8plex)	0	1.939e-10	51.42	0.000104561	2	2493.32	-3.83554	27.7225	0	1.13809	1.0863	1.04409
iGDVVLSIDGINAQGMTHLEAQNk	2	Q96HC4	N-Term(iTRAQ8plex); K24(iTRAQ8plex)	0	1.091e-08	51.41	0.000123955	4	3131.71	3.39354	42.2541	0	0.889087	0.855068	0.935915
gAYPLSIEPIGVR	4	P00450	N-Term(iTRAQ8plex)	0	1.345e-06	51.4	0.000124603	3	1675.96	-3.47303	31.2339	0	1.59301	1.43003	1.6658
dINYVNPVIk	2	P01031	N-Term(iTRAQ8plex); K10(iTRAQ8plex)	0	9.871e-07	51.4	0.00012569	2	1783.05	-3.41783	26.6535	0	1.54776	1.70808	1.44973
tLTIVDTGIGMTk	8	P07900;P08238	N-Term(iTRAQ8plex); K13(iTRAQ8plex)	0	2.542e-10	51.39	0.000114362	2	1958.13	-5.34084	31.7427	0
aYSLFSYNTQGR	6	P02743	N-Term(iTRAQ8plex)	0	7.649e-09	51.38	4.83974e-05	2	1710.87	-1.64079	31.9934	0	1.92538	2.23626	2.19968
dGYAGEDcGEEVPTIEGMR	2	P22105	N-Term(iTRAQ8plex); C8(Carbamidomethyl)	0	9.285e-15	51.37	7.2773e-06	2	2389.06	1.87892	27.7862	0	0.889746	0.709803	0.693914
lSGNVLSYTFQVk	2	P10643	N-Term(iTRAQ8plex); K13(iTRAQ8plex)	0	1.643e-08	51.37	0.000119266	2	2064.19	-0.0481943	36.3721	0	1.15412	1.33583	1.22749
iLEAHQNVAQMSLIEAk	2	Q96AC1	N-Term(iTRAQ8plex); K17(iTRAQ8plex)	0	2.976e-07	51.36	0.000124659	2	2503.41	-0.980797	32.4931	0	1.08176	0.897795	1.02849
dTDTGALLFIGk	5	P36955	N-Term(iTRAQ8plex); K12(iTRAQ8plex)	0	4.423e-09	51.36	0.000111133	2	1859.06	-5.74997	33.4128	0	1.13324	1.10948	1.19276
vSLPNYPAIPSDATLEVQSLR	2	P16112	N-Term(iTRAQ8plex)	0	3.985e-10	51.35	0.000124214	2	2574.41	0.0425044	39.1263	0	0.946189	0.84373	0.872836
mGPTELLIEMEDWk	22	P02675	N-Term(iTRAQ8plex); K14(iTRAQ8plex)	0	1.755e-10	51.35	9.67328e-05	2	2300.2	-4.36787	48.0553	0	3.19849	3.49422	3.2474
mLDAEDIVNTARPDEk	3	O43707	N-Term(iTRAQ8plex); K16(iTRAQ8plex)	0	1.111e-11	51.33	0.000108591	2	2425.28	-3.49578	31.8699	0	0.807318	0.8171	0.865557
aDEDPIMGFHQMFLLk	3	P61970	N-Term(iTRAQ8plex); K16(iTRAQ8plex)	0	1.053e-05	51.32	8.33832e-05	2	2500.31	-4.79899	40.8782	0	1.06111	1.16743	1.14583
lFAVAPNQNLk	24	P12110	N-Term(iTRAQ8plex); K11(iTRAQ8plex)	0	3.467e-09	51.29	0.000122598	2	1823.1	-2.30957	34.9819	0	0.61788	0.638591	0.601165
dVAGLYEEIWk	6	Q7Z304	N-Term(iTRAQ8plex); K11(iTRAQ8plex)	0	4.186e-09	51.28	0.000110593	2	1931.07	-1.99041	40.4963	0	1.27411	1.40613	1.35305
ycAQDAFFQVk	1	Q13011	N-Term(iTRAQ8plex); C2(Carbamidomethyl); K11(iTRAQ8plex)	0	1.756e-07	51.28	8.82507e-05	2	1985.03	-3.90044	31.8907	0	1.18598	1.16409	1.12219
iEANEALVk	1	P30049	N-Term(iTRAQ8plex); K9(iTRAQ8plex)	0	7.075e-06	51.27	0.000128016	2	1594.96	-1.30822	23.1009	0	0.938767	1.07164	0.998241
sSNLIILEEHLk	5	P08603	N-Term(iTRAQ8plex); K12(iTRAQ8plex)	0	7.634e-10	51.26	0.000115966	2	2004.19	-3.28273	34.001	0	1.93588	2.10744	2.30875
gPmVSAQESQAQAILQQAR	2	P20908	N-Term(iTRAQ8plex); M3(Oxidation)	0	4.564e-09	51.24	9.47045e-05	2	2333.22	0.513394	28.3068	0	1.07604	0.843911	1.03131
eSDQGAYTcEAMNAR	1	P98160	N-Term(iTRAQ8plex); C9(Carbamidomethyl)	0	5.277e-10	51.24	7.49842e-06	2	2006.88	-2.82789	20.0278	0	0.646128	0.727519	0.581909
kGVNLPGAAVDLPAVSEk	2	P14618	N-Term(iTRAQ8plex); K1(iTRAQ8plex); K18(iTRAQ8plex)	0	2.166e-12	51.23	8.51292e-05	3	2677.59	-5.40785	28.6885	1	1.12949	1.10087	1.30343
aGAISASGPELQGAGHSk	3	Q09666	N-Term(iTRAQ8plex); K18(iTRAQ8plex)	0	3.716e-10	51.22	0.000131386	3	2246.22	-4.9827	21.7899	0	0.906935	0.818536	1.03024
eSEPQAAAEPAEAk	2	P80723	N-Term(iTRAQ8plex); K14(iTRAQ8plex)	0	8.342e-07	51.22	7.89071e-05	2	2036.06	-6.39058	17.7236	0	0.997751	0.994943	0.906161
gQLVPLETVLDMLR	3	P00568	N-Term(iTRAQ8plex)	0	1.996e-06	51.21	0.000127526	3	1888.08	-2.23344	53.8119	0	0.769103	0.69569	0.679755
gSTAPVGGGAFPTIVER	1	Q15084	N-Term(iTRAQ8plex)	0	1.902e-11	51.21	0.000128283	3	1920.05	-1.4684	28.2739	0	0.373912	0.305672	0.500631
hVTIIELVGQPPQEVGR	2	O60687	N-Term(iTRAQ8plex)	0	3.265e-09	51.19	0.000129636	2	2176.24	2.39452	32.3197	0	1.0854	1.16503	1.50135
vANPSGNLTETYVQDR	3	P21333	N-Term(iTRAQ8plex)	0	7.047e-08	51.18	7.08733e-05	3	2068.06	-1.96668	25.0904	0	0.695691	0.528171	0.535412
kAcADATLSQITNNIDPVGR	2	P62873	N-Term(iTRAQ8plex); K1(iTRAQ8plex); C3(Carbamidomethyl)	0	4.108e-14	51.18	0.000119646	3	2752.48	-1.37028	34.0516	1	0.889071	0.860715	0.948642
sQQSSDPDPNcVDRPVEGYLAVAVVR	2	P02788	N-Term(iTRAQ8plex); C11(Carbamidomethyl)	0	9.666e-08	51.16	6.35445e-05	2	3162.57	-2.72913	33.8049	0	1.56237	1.74549	1.35091
lWSGYSLLYFEGQEk	2	P08572	N-Term(iTRAQ8plex); K15(iTRAQ8plex)	0	1.564e-06	51.15	0.00011357	2	2428.29	-2.54333	44.3424	0	0.79556	0.946488	0.88198
dELHIVEAEAMNYEGSPIk	2	P06748	N-Term(iTRAQ8plex); K19(iTRAQ8plex)	0	3.318e-12	51.14	9.26802e-05	3	2753.43	-0.899334	34.9245	0	1.01307	1.02689	1.18122
tATESFASDPILYRPVAVALDTk	5	P14618	N-Term(iTRAQ8plex); K23(iTRAQ8plex)	0	1.336e-10	51.14	0.000122292	2	3073.69	-2.74381	39.006	0	1.11876	1.2758	1.11545
vFVGGLSPDTSEEQIk	2	O14979	N-Term(iTRAQ8plex); K16(iTRAQ8plex)	0	1.38e-08	51.14	0.000122676	2	2314.27	-0.91367	30.2184	0	0.887433	0.89317	0.889261
aFPALTSLDLSDNPGLGER	1	P08571	N-Term(iTRAQ8plex)	0	2.103e-08	51.13	9.59775e-05	3	2277.2	-2.83946	38.5342	0	0.808336	0.877362	0.930434
vHTEccHGDLLEcADDRADLAk	7	P02768	N-Term(iTRAQ8plex); C5(Carbamidomethyl); C6(Carbamidomethyl); C13(Carbamidomethyl); K22(iTRAQ8plex)	0	4.453e-13	51.13	3.00652e-05	2	3193.52	-3.27516	22.0311	1	2.31992	2.36622	2.21106
aAYEAELGDAR	2	P02545	N-Term(iTRAQ8plex)	0	5.091e-05	51.12	4.67472e-05	3	1469.75	-2.88138	22.1942	0	0.906634	0.826007	0.907436
dScVGSLVVk	5	P01024	N-Term(iTRAQ8plex); C3(Carbamidomethyl); K10(iTRAQ8plex)	0	6.557e-07	51.1	0.000149816	2	1671.95	-4.46268	23.4032	0	2.43431	2.55911	2.26589
vGGEESEVTVGGLEPGR	2	P22105	N-Term(iTRAQ8plex)	0	1.338e-12	51.08	7.09645e-05	2	1976.02	0.108374	25.9181	0	0.664875	0.549791	0.695517
eVQLLESGGGLVQPGGSLR	6	P01765;P01776	N-Term(iTRAQ8plex)	0	4.168e-16	51.08	0.000129452	2	2200.22	-2.57792	33.9178	0
nkDQGTYEDYVEGLR	3	P60660	N-Term(iTRAQ8plex); K2(iTRAQ8plex)	0	4.661e-09	51.08	8.77309e-05	2	2395.23	-0.24578	26.6616	1	0.834622	0.855208	0.833361
ePALNEANLSNLk	1	Q06323	N-Term(iTRAQ8plex); K13(iTRAQ8plex)	0	2.899e-08	51.07	0.000117244	2	2021.14	-4.97335	27.6137	0	1.11056	1.10635	0.888283
eDPTVSALLTSEk	2	P78417	N-Term(iTRAQ8plex); K13(iTRAQ8plex)	0	7.988e-08	51.06	0.000144543	2	1998.12	-2.52669	29.82	0	1.28093	1.2768	1.46851
dLYSGLIGPLIVcR	2	P00450	N-Term(iTRAQ8plex); C13(Carbamidomethyl)	0	4.011e-07	51.05	0.000111896	3	1880.06	-2.63739	40.3818	0	0.706455	0.639716	0.665916
aDIFVDPVLHTAcALDIk	2	Q92896	N-Term(iTRAQ8plex); C13(Carbamidomethyl); K18(iTRAQ8plex)	0	8.343e-11	51.05	0.000139772	3	2606.44	-2.64441	42.7481	0	1.26645	1.45213	1.5381
lSSVTAADTAVYYcAR	2	P06331	N-Term(iTRAQ8plex); C14(Carbamidomethyl)	0	1.939e-09	51.03	6.07422e-05	3	2052.04	-1.00526	30.1863	0	0.976513	1.10621	0.993548
eALELTDTGLLSGSEER	2	Q14204	N-Term(iTRAQ8plex)	0	3.147e-12	51.03	8.36192e-05	2	2124.11	3.57646	33.0567	0	0.994158	0.684513	0.917573
vELLHNPAFcSLATTk	5	P01024	N-Term(iTRAQ8plex); C10(Carbamidomethyl); K16(iTRAQ8plex)	0	4.637e-09	51.03	0.000126612	2	2409.34	0.713557	34.9136	0	1.56874	1.48062	1.59955
aTVAVYLESLQDTk	2	P04114	N-Term(iTRAQ8plex); K14(iTRAQ8plex)	0	2.553e-09	51.02	0.000133229	2	2146.22	-1.18793	37.4544	0	1.51634	1.83028	1.5719
nVAQYNANHPDFPMQIEQLER	1	Q14204	N-Term(iTRAQ8plex)	0	1.675e-12	51.01	5.27013e-05	3	2818.38	-1.43974	34.4244	0	0.888593	0.81487	0.954072
dDGLFSGDPNWFPk	9	P37802	N-Term(iTRAQ8plex); K14(iTRAQ8plex)	0	3.174e-05	51	7.5064e-05	2	2203.12	-3.35807	39.3185	0	1.12587	1.16681	1.07515
vNVEAPDVNLEGLGGk	2	Q09666	N-Term(iTRAQ8plex); K16(iTRAQ8plex)	0	4.134e-08	51	0.000131858	2	2219.25	1.35341	30.92	0	1.06311	1.10624	1.09308
iDVHLVPDR	3	P08603	N-Term(iTRAQ8plex)	0	1.147e-05	50.99	8.55871e-05	3	1367.79	-4.13995	25.9761	0	1.18702	1.23107	1.76625
aEFAEVSk	122	P02768	N-Term(iTRAQ8plex); K8(iTRAQ8plex)	0	3.847e-05	50.99	0.000141716	2	1488.84	-6.55052	42.9926	0	2.04338	2.26761	2.03497
vLDSTPVLDSVLSESLR	1	Q16647	N-Term(iTRAQ8plex)	0	2.522e-12	50.99	0.000132561	2	2134.19	-1.58548	45.3761	0	0.819805	0.881774	0.797558
lFNAIIHR	2	Q15149	N-Term(iTRAQ8plex)	0	0.0002251	50.99	8.24025e-05	3	1287.78	-0.902562	32.6416	0	0.640214	0.632013	0.814345
tPGAMEHELVLHQLR	2	Q9UKX2;P12882	N-Term(iTRAQ8plex)	0	6.788e-11	50.98	0.000127679	2	2035.1	-3.10169	25.3821	0
aTEGMVVADk	1	Q99436	N-Term(iTRAQ8plex); K10(iTRAQ8plex)	0	3.826e-07	50.98	0.000144836	2	1628.91	-2.1397	20.5882	0	0.96761	1.06977	0.879695
tAFISDFAVTADGNAFIGDIk	30	P19827	N-Term(iTRAQ8plex); K21(iTRAQ8plex)	0	3.59e-10	50.97	0.000121975	3	2781.49	0.580322	55.3378	0	1.45328	1.6946	1.55923
vDDLLIIEEk	2	Q14204	N-Term(iTRAQ8plex); K10(iTRAQ8plex)	0	2.088e-07	50.97	0.000134372	2	1795.05	-7.15318	38.4436	0	0.964219	1.029	0.903529
aVPLALALISVSNPR	2	Q13200	N-Term(iTRAQ8plex)	0	4.482e-09	50.96	8.2172e-05	3	1825.12	-0.312094	45.7623	0	0.671131	0.760252	0.798011
acEDIDEcSLPNIcVFGTcHNLPGLFR	1	P35555	N-Term(iTRAQ8plex); C2(Carbamidomethyl); C8(Carbamidomethyl); C14(Carbamidomethyl); C19(Carbamidomethyl)	0	2.225e-09	50.94	2.69802e-05	4	3498.63	2.51143	42.0174	0	0.986365	0.969985	1.11644
lcYVALDFEQEMAMVASSSSLEk	20	P0CG39	N-Term(iTRAQ8plex); C2(Carbamidomethyl); K23(iTRAQ8plex)	0	2.197e-10	50.93	5.36811e-05	3	3216.58	-8.7054	36.7939	0	1.25445	0.956185	0.939936
aPAPASAPPGPSEELLR	1	Q9Y6C2	N-Term(iTRAQ8plex)	0	1.095e-08	50.91	0.000117589	2	1964.07	-0.452498	25.818	0	0.873609	0.948416	1.00303
mAENLGFVGPLk	2	Q96I99	N-Term(iTRAQ8plex); K12(iTRAQ8plex)	0	2.44e-09	50.91	0.000145973	2	1884.08	-4.10485	32.7604	0	1.10939	1.18585	1.02137
lTQESIMDLENDkQQLDER	2	P12883	N-Term(iTRAQ8plex); K13(iTRAQ8plex)	0	1.193e-11	50.89	8.02484e-05	3	2913.5	-4.1494	34.721	1	0.452457	0.429727	0.438279
lADFALLcLDGk	9	P02788	N-Term(iTRAQ8plex); C8(Carbamidomethyl); K12(iTRAQ8plex)	0	6.932e-10	50.89	0.000144203	2	1944.1	-2.91368	44.9059	0	1.77091	1.98557	1.90035
gPSYGLSAEVk	1	Q15417;Q99439	N-Term(iTRAQ8plex); K11(iTRAQ8plex)	0	8.63e-06	50.89	0.000153572	2	1715.98	0.412876	22.384	0
eAcQEDDATIAk	2	Q96S86	N-Term(iTRAQ8plex); C3(Carbamidomethyl); K12(iTRAQ8plex)	0	1.431e-07	50.89	5.58072e-05	2	1958.99	-2.08422	18.5849	0	0.72819	0.683796	0.633722
gSGGGSSGGSIGGR	2	P04264	N-Term(iTRAQ8plex)	0	1.191e-11	50.88	3.67462e-05	2	1396.7	-4.26232	11.2662	0	1.16975	1.26919	1.07983
dGVGDVcQDDFDADkVVDk	4	P49747	N-Term(iTRAQ8plex); C7(Carbamidomethyl); K15(iTRAQ8plex); K19(iTRAQ8plex)	0	1.636e-07	50.87	7.93911e-05	2	3009.51	-3.30342	27.2182	1	1.12664	1.17425	0.961065
sLHTLFGDk	40	P02768	N-Term(iTRAQ8plex); K9(iTRAQ8plex)	0	2.431e-06	50.86	0.000158328	2	1625.94	-5.14349	25.6963	0	1.64701	2.60337	2.83599
iPAcIAGER	5	P59665	N-Term(iTRAQ8plex); C4(Carbamidomethyl)	0	4.458e-05	50.86	0.000124283	3	1290.71	-0.866137	23.2038	0	1.82963	1.86702	1.81709
vNVDAVGGEALGR	5	P02042	N-Term(iTRAQ8plex)	0	2.385e-07	50.84	0.000131038	3	1560.87	0.585876	24.5171	0	1.40244	1.3366	1.38349
gEAGAEGPPGk	1	P12107	N-Term(iTRAQ8plex); K11(iTRAQ8plex)	0	3.059e-08	50.84	0.000125681	2	1577.87	-4.22591	15.298	0	0.429666	0.468184	0.423318
eLASQPDVDGFLVGGASLkPEFVDIINAk	8	P60174	N-Term(iTRAQ8plex); K19(iTRAQ8plex); K29(iTRAQ8plex)	0	1.554e-05	50.83	7.68215e-05	3	3942.21	2.40273	45.2041	0	1.02732	1.07202	1.02465
vTHAVVTVPAYFNDAQR	2	P11021	N-Term(iTRAQ8plex)	0	8.782e-08	50.82	0.000105977	2	2192.18	-0.129629	30.4654	0	0.965577	0.872426	1.16559
lAETVFNFQEk	2	Q14204	N-Term(iTRAQ8plex); K11(iTRAQ8plex)	0	1.292e-08	50.79	0.000136307	2	1934.08	-2.57383	37.3339	0	0.956138	1.01967	1.00409
sLDEISQPAQELkR	5	P12111	N-Term(iTRAQ8plex); K13(iTRAQ8plex)	0	1.017e-09	50.78	0.000153751	2	2222.26	-0.578078	26.3793	1	0.74561	0.684781	0.846357
lLLGYNEISk	2	Q99983	N-Term(iTRAQ8plex); K10(iTRAQ8plex)	0	1.041e-07	50.78	0.000126594	2	1758.05	-4.29354	32.4101	0	0.5541	0.539141	0.437681
cDENILWLDYk	3	P14618	N-Term(iTRAQ8plex); C1(Carbamidomethyl); K11(iTRAQ8plex)	0	2.087e-07	50.77	8.87781e-05	2	2077.08	-2.25194	36.3217	0	0.894478	0.91918	0.971578
mLLADQGQSWk	2	P09211	N-Term(iTRAQ8plex); K11(iTRAQ8plex)	0	1.661e-08	50.76	0.000143548	2	1885.04	-5.71518	31.4488	0	0.861696	1.01509	0.914075
nLQNNAEWVYQGAIR	1	P04114	N-Term(iTRAQ8plex)	0	2.357e-11	50.75	8.45602e-05	2	2080.08	-2.1546	30.0625	0	2.27815	2.83764	2.56776
dLLIAYYDVDYEk	1	P30101	N-Term(iTRAQ8plex); K13(iTRAQ8plex)	0	1.525e-09	50.75	0.000111064	2	2228.18	-4.63046	37.7311	0	1.28031	1.35311	1.20736
gETTLWNPGcDHAGIATQVVVEk	2	P26640	N-Term(iTRAQ8plex); C10(Carbamidomethyl); K23(iTRAQ8plex)	0	5.063e-08	50.75	0.00012074	3	3090.62	2.89994	32.5057	0	1.00992	0.824073	0.988768
vIISAPSADAPMFVmGVNHEk	5	P04406	N-Term(iTRAQ8plex); M15(Oxidation); K21(iTRAQ8plex)	0	2.397e-05	50.74	0.000130295	2	2837.52	1.23911	34.1191	0	0.989419	0.964856	0.942596
vGFYVNTFQSIAGLEENFHk	1	O00499	N-Term(iTRAQ8plex); K20(iTRAQ8plex)	0	2.087e-08	50.74	0.00011891	3	2908.53	-4.41646	46.9648	0	1.02344	0.913382	1.02232
gPLPAAPPVAPER	2	Q9NQC3	N-Term(iTRAQ8plex)	0	5.086e-08	50.73	0.000125947	3	1575.91	-3.86063	23.7613	0	1.56899	0.624512	0.521366
aGFAGDQIPk	3	P61163	N-Term(iTRAQ8plex); K10(iTRAQ8plex)	0	2.957e-07	50.73	0.000158912	2	1611.92	-8.13859	22.7178	0	1.1894	1.24977	1.0865
lEISDEFSEAIGALR	4	Q9NZN4	N-Term(iTRAQ8plex)	0	1.74e-07	50.71	0.000102751	3	1954.03	-4.61726	44.6402	0	0.84053	0.692007	0.732945
sPVISIDPPSSTVQQGQDASFk	2	P98160	N-Term(iTRAQ8plex); K22(iTRAQ8plex)	0	3.485e-08	50.71	0.000137567	3	2896.55	-0.715614	28.9342	0	0.789894	0.950644	0.766768
sAVTALWGk	123	P68871	N-Term(iTRAQ8plex); K9(iTRAQ8plex)	0	6.002e-06	50.69	0.000163795	2	1540.93	-2.64643	34.8735	0	1.45184	1.6176	1.46713
iQYQLVDISQDNALR	3	Q9H299	N-Term(iTRAQ8plex)	0	5.495e-08	50.69	0.00012242	3	2080.13	-1.37616	34.2414	0	1.06305	1.0342	1.12322
sGDAAIVDMVPGkPMcVESFSDYPPLGR	2	P68104	N-Term(iTRAQ8plex); K13(iTRAQ8plex); C16(Carbamidomethyl)	0	4.386e-11	50.69	8.10445e-05	3	3603.8	-2.5269	39.1317	0	0.926939	0.926612	0.848665
tSNFNAAISLk	1	P02748	N-Term(iTRAQ8plex); K11(iTRAQ8plex)	0	3.932e-08	50.68	0.000153912	2	1774.03	-2.14626	27.3685	0	2.17425	2.56287	2.33654
yIPPcLDSELTEFPLR	1	P09486	N-Term(iTRAQ8plex); C5(Carbamidomethyl)	0	1.925e-07	50.67	8.35612e-05	2	2254.17	-2.3925	41.5055	0	1.20189	1.20948	1.12578
vVSVLTVLHQDWLNGk	8	P01857;P01860;P01861	N-Term(iTRAQ8plex); K16(iTRAQ8plex)	0	1.166e-08	50.66	0.000127564	3	2416.41	-3.67112	49.4063	0
lkSEDGVEGDLGETQSR	2	Q09666	N-Term(iTRAQ8plex); K2(iTRAQ8plex)	0	2.183e-10	50.66	0.000106518	2	2428.27	-3.82295	23.3916	1	0.73592	0.723859	0.724718
iSVFATYSSGEGEPLTGDATTELSQDSk	4	Q99715	N-Term(iTRAQ8plex); K28(iTRAQ8plex)	0	3.158e-07	50.65	7.3615e-05	3	3498.75	-3.47561	51.3672	0	0.886755	1.03588	1.04801
tPLTATLSk	13	P01876	N-Term(iTRAQ8plex); K9(iTRAQ8plex)	0	0.0002709	50.65	0.000116234	2	1539.95	-2.64232	27.0413	0	1.83877	1.76762	1.67021
nLTDFAEQYSIQDWAk	2	P04114	N-Term(iTRAQ8plex); K16(iTRAQ8plex)	0	1.586e-08	50.64	9.27702e-05	3	2537.31	-0.0499726	38.1017	0	2.30894	2.7476	2.48017
dLEEDHAcIPIk	3	P13639	N-Term(iTRAQ8plex); C8(Carbamidomethyl); K12(iTRAQ8plex)	0	1.222e-06	50.62	0.000117907	2	2048.09	-1.55425	25.5924	0	1.02561	1.00176	1.00527
lPASLMFEISDALk	11	Q7Z7G0	N-Term(iTRAQ8plex); K14(iTRAQ8plex)	0	8.268e-09	50.62	0.000149984	2	2143.22	-2.75988	50.3955	0	0.705152	0.657856	0.670755
dVDLEFLAk	2	P55072	N-Term(iTRAQ8plex); K9(iTRAQ8plex)	0	8.225e-05	50.62	0.000150418	2	1657.96	-3.63641	32.5493	0	0.962284	0.929681	0.76028
qTVAVGVIk	3	P68104;Q05639	N-Term(iTRAQ8plex); K9(iTRAQ8plex)	0	1.683e-05	50.61	0.000103841	2	1522.97	-6.33377	22.4723	0
lLLEAQAATGFLLDPVkGER	3	Q15149	N-Term(iTRAQ8plex); K17(iTRAQ8plex)	0	3.755e-11	50.61	0.000107751	3	2749.6	-2.21518	50.1544	1	1.47318	0.864992	0.80036
dLQLVLPDYFPER	1	Q96CX2	N-Term(iTRAQ8plex)	0	3.937e-08	50.6	0.000104516	2	1909.04	0.30282	40.0839	0	0.909117	0.710885	0.985104
dAGVIAGLNVLR	3	P0DMV8	N-Term(iTRAQ8plex)	0	4.025e-06	50.6	0.000130645	3	1501.9	-2.56458	32.9906	0	0.755834	0.768253	0.659098
gDVVNQDDLYQALASGk	1	Q9UBQ7	N-Term(iTRAQ8plex); K17(iTRAQ8plex)	0	6.645e-09	50.59	0.000109994	3	2401.27	-6.28895	33.0479	0	1.55321	1.26943	1.19277
gPPGPmGPPGLAGPPGESGR	5	P02452	N-Term(iTRAQ8plex); M6(Oxidation)	0	8.81e-08	50.57	8.46306e-05	3	2105.07	-2.06185	24.3295	0	0.67842	0.505351	0.618088
gEESLETLEEQSAGVIR	1	Q6ZMZ3	N-Term(iTRAQ8plex)	0	6.513e-09	50.57	8.37536e-05	3	2151.11	-1.42835	33.3359	0	1.2694	0.600603	0.697179
lEANHGLLVAR	3	Q969G5	N-Term(iTRAQ8plex)	0	1.841e-06	50.54	0.000171759	3	1496.88	-3.38188	24.3176	0	0.856522	0.952733	0.913899
hVIPMNPNTDDLFk	2	P13797	N-Term(iTRAQ8plex); K14(iTRAQ8plex)	0	7.751e-06	50.54	0.000146591	2	2249.21	-3.32329	28.9159	0	1.02365	0.841153	0.819807
tDkELAVQYLNTFYGcPk	2	P08253	N-Term(iTRAQ8plex); K3(iTRAQ8plex); C16(Carbamidomethyl); K18(iTRAQ8plex)	0	1.802e-09	50.54	0.000142617	3	3059.66	0.0193753	37.5228	1	1.18416	1.49432	1.30535
gDATVSYEDPPTAk	1	Q01844	N-Term(iTRAQ8plex); K14(iTRAQ8plex)	0	2.188e-06	50.54	8.91911e-05	2	2059.07	-6.18569	20.784	0	0.818206	0.82815	0.700715
aGLLGLLEEMR	2	Q9UKX2;P12883;Q9UKX3;P12882	N-Term(iTRAQ8plex)	0	0.0001651	50.53	0.00013321	3	1505.87	-0.766209	47.3091	0
iLMLGLDAAGk	1	P62330	N-Term(iTRAQ8plex); K11(iTRAQ8plex)	0	3.182e-08	50.5	0.000153295	2	1710.03	-9.18533	39.334	0	1.09374	1.19072	1.15582
aVQAQGGESQQEAQR	1	Q14980	N-Term(iTRAQ8plex)	0	4.029e-10	50.5	7.17457e-05	2	1890.96	2.14597	14.0666	0	0.659559	0.651827	0.576361
dINAYNcEEPTEk	2	P30041	N-Term(iTRAQ8plex); C7(Carbamidomethyl); K13(iTRAQ8plex)	0	2.626e-06	50.5	4.6345e-05	3	2191.07	-3.59768	21.2546	0	0.922239	0.89675	0.790472
nTVmEcDAcGMQQSVR	7	P49747	N-Term(iTRAQ8plex); M4(Oxidation); C6(Carbamidomethyl); C9(Carbamidomethyl)	0	1.56e-07	50.46	8.97367e-06	2	2205.97	2.44925	18.1535	0	0.948894	0.696931	0.790073
tVEVLEPEVTk	1	Q7L576	N-Term(iTRAQ8plex); K11(iTRAQ8plex)	0	6.77e-07	50.46	0.000154714	2	1852.08	-5.27203	26.1031	0	1.02605	0.869824	0.735767
rEEFWLGLDNLNk	3	P24821	N-Term(iTRAQ8plex); K13(iTRAQ8plex)	0	1.617e-09	50.44	0.000162205	2	2242.23	-4.08986	34.9973	1	0.597615	0.969227	0.904391
aLDVGSGSGILTAcFAR	1	P22061	N-Term(iTRAQ8plex); C14(Carbamidomethyl)	0	1.471e-09	50.42	8.89664e-05	3	1999.05	-3.19559	34.3927	0	1.04632	0.85463	0.939217
fENAFLSHVVSQHQALLGTIR	1	P25705	N-Term(iTRAQ8plex)	0	4.225e-09	50.42	0.000175209	4	2671.46	-0.434603	40.0662	0	1.11689	1.16089	1.38722
aASDIAMTELPPTHPIR	4	P62258	N-Term(iTRAQ8plex)	0	3.681e-10	50.42	0.000138443	2	2124.15	2.90843	28.5047	0	1.08649	0.973552	0.981623
nLTEEMAGLDEIIAk	5	P12883	N-Term(iTRAQ8plex); K15(iTRAQ8plex)	0	4.065e-08	50.41	0.000154685	3	2255.24	-2.44201	41.0642	0	0.882626	0.947506	0.847605
dNccILDER	5	P02679	N-Term(iTRAQ8plex); C3(Carbamidomethyl); C4(Carbamidomethyl)	0	4.892e-05	50.4	9.57611e-06	2	1498.69	-1.32755	19.3319	0	2.42312	2.29052	2.26903
aTQQAEQLSNELATER	1	P35749	N-Term(iTRAQ8plex)	0	2.659e-11	50.39	9.36966e-05	2	2093.08	3.38405	28.3598	0	0.6038	0.634333	0.596717
dGFVQDEGTMFPVGk	1	P10643	N-Term(iTRAQ8plex); K15(iTRAQ8plex)	0	2.347e-10	50.39	9.96383e-05	2	2235.16	-0.824096	31.5401	0	2.25499	2.39706	1.95421
kGIVLLEELLPk	1	Q9Y3D6	N-Term(iTRAQ8plex); K1(iTRAQ8plex); K12(iTRAQ8plex)	0	1.804e-05	50.38	2.33636e-05	3	2264.47	-2.42194	44.9553	1	1.12158	1.19705	1.0225
dIDDLELTLAk	1	Q9UKX2;P12883;P12882	N-Term(iTRAQ8plex); K11(iTRAQ8plex)	0	1.212e-06	50.38	0.000174998	2	1854.07	-0.076916	35.0052	0
eFTPPVQAAYQk	96	P68871	N-Term(iTRAQ8plex); K12(iTRAQ8plex)	0	2.688e-07	50.37	0.000155657	3	1987.11	-2.32244	28.077	0	1.35799	1.51088	1.36427
nVEELVIVLk	3	P53618	N-Term(iTRAQ8plex); K10(iTRAQ8plex)	0	7.065e-06	50.37	0.000101017	2	1764.1	-5.85501	38.1539	0	0.80491	0.86154	0.839931
gAAAHPDSEEQQQR	3	Q9Y490	N-Term(iTRAQ8plex)	0	3.907e-08	50.36	3.95793e-05	2	1827.89	-0.952362	12.3088	0	0.822122	0.784801	0.800129
tIEEYAVcPDLk	2	P36871	N-Term(iTRAQ8plex); C8(Carbamidomethyl); K12(iTRAQ8plex)	0	6.471e-08	50.36	0.000115516	2	2046.1	-4.28475	29.5026	0	0.841531	0.859955	0.740855
iHSGSFQSQVELSNDQEk	2	P04114	N-Term(iTRAQ8plex); K18(iTRAQ8plex)	0	2.879e-10	50.35	9.77926e-05	3	2641.36	-3.07303	23.8822	0	1.83234	3.17068	3.03823
lAALADQWQFLVQk	1	Q13813	N-Term(iTRAQ8plex); K14(iTRAQ8plex)	0	7.475e-09	50.35	0.000149918	3	2239.3	-3.30202	49.3357	0	0.674054	0.701874	0.633857
eAALGAGFSDk	1	P55084	N-Term(iTRAQ8plex); K11(iTRAQ8plex)	0	4.247e-08	50.35	0.000130544	2	1673.93	-3.55475	24.4692	0	1.14065	1.21829	1.03667
aGQSAAGAAPGGGVDTR	4	P21333	N-Term(iTRAQ8plex)	0	7.882e-08	50.34	7.9524e-05	3	1746.9	-1.21178	15.4255	0	0.493246	0.3421	0.677379
aESmLQQADk	1	P13797	N-Term(iTRAQ8plex); M4(Oxidation); K10(iTRAQ8plex)	0	1.108e-06	50.34	0.000109577	2	1744.93	-4.98738	17.0986	0	1.18093	1.19333	1.06882
eFGNTLEDk	5	P02654	N-Term(iTRAQ8plex); K9(iTRAQ8plex)	0	1.371e-05	50.33	0.000103805	2	1660.89	-3.19481	24.8359	0	3.65556	4.0226	3.60411
hSIFTPETNPR	1	P00747	N-Term(iTRAQ8plex)	0	1.008e-06	50.32	0.000101257	3	1602.85	-0.0132084	17.4945	0	1.49754	1.55612	1.53962
dLAPPSEPSESFQEHTVDGENQIVFTHR	3	P24821	N-Term(iTRAQ8plex)	0	2.198e-10	50.32	3.99456e-05	3	3470.67	-2.03144	29.0688	0	0.82585	0.905991	0.769171
qDIAFAYQR	6	P07355	N-Term(iTRAQ8plex)	0	2.748e-05	50.32	7.75687e-05	3	1415.75	-2.47451	23.993	0	0.813738	0.841883	0.807448
qIGNVAALPGIVHR	2	Q9Y3I0	N-Term(iTRAQ8plex)	0	1.468e-09	50.3	0.00015352	3	1749.04	-3.24878	29.6401	0	0.810496	0.69144	0.764705
qIcLVMLETLSQSPQGR	1	Q15365	N-Term(iTRAQ8plex); C3(Carbamidomethyl)	0	2.812e-09	50.3	0.000132055	3	2264.21	4.39683	40.2029	0	0.656049	0.53931	0.550074
tTPPmLDSDGSFFLYSk	8	P01859	N-Term(iTRAQ8plex); M5(Oxidation); K17(iTRAQ8plex)	0	4.325e-09	50.29	8.69927e-05	2	2530.3	-1.44658	33.6692	0	1.49257	1.89477	1.96996
sNNVEMDWVLk	1	P31943	N-Term(iTRAQ8plex); K11(iTRAQ8plex)	0	4.381e-06	50.28	0.000139697	2	1943.05	-0.637483	34.0181	0	0.987724	1.14354	0.794751
lNPENLELEQTWETNIR	2	Q99972	N-Term(iTRAQ8plex)	0	1.485e-09	50.26	0.000102666	3	2403.24	-3.63119	36.2821	0	0.666592	0.60104	0.543517
vGPVSAVGVTAPEEESPDAPLAk	3	P22105	N-Term(iTRAQ8plex); K23(iTRAQ8plex)	0	2.952e-09	50.24	0.000176473	3	2828.55	0.386565	28.8608	0	0.958581	0.739286	0.879012
aFVHWYVGEGMEEGEFSEAR	2	P68363;Q9BQE3	N-Term(iTRAQ8plex)	0	8.684e-11	50.23	2.41847e-05	3	2634.22	-2.92069	35.7422	0
vAVVQYSDR	6	P12111	N-Term(iTRAQ8plex)	0	5.479e-05	50.2	0.000108869	3	1340.74	-2.26763	21.8504	0	0.714639	0.632115	0.580881
lYQQHGAGLFDVTR	2	O14773	N-Term(iTRAQ8plex)	0	9.817e-10	50.2	0.000113167	2	1909.02	-1.16056	28.551	0	0.919876	1.00611	1.04214
lAMQEFMILPVGASSFk	2	P13929	N-Term(iTRAQ8plex); K17(iTRAQ8plex)	0	2.027e-07	50.2	0.000160439	2	2477.37	-1.15888	44.6407	0	0.625545	0.685337	0.663872
gLEEELQFSLGSk	18	P0C0L4;P0C0L5	N-Term(iTRAQ8plex); K13(iTRAQ8plex)	0	2.554e-08	50.18	0.00016022	2	2045.13	-1.33393	36.2588	0
aAAANLcPGDVILAIDGFGTESMTHADAQDR	1	Q53GG5	N-Term(iTRAQ8plex); C7(Carbamidomethyl)	0	8.196e-09	50.18	5.2767e-05	3	3491.68	-0.178895	46.69	0	0.722229	0.693286	1.05612
tAEAQLAYELQGAR	1	Q14254	N-Term(iTRAQ8plex)	0	4.749e-10	50.16	0.000109395	2	1824.98	-0.142377	29.6752	0	1.16533	1.24072	1.19823
tIQFVDWcPTGFk	2	Q9BQE3	N-Term(iTRAQ8plex); C8(Carbamidomethyl); K13(iTRAQ8plex)	0	7.358e-08	50.16	0.000139273	2	2207.17	-4.72879	37.7639	0	0.750289	0.847834	0.698097
acEPGVDYVYk	5	P01024	N-Term(iTRAQ8plex); C2(Carbamidomethyl); K11(iTRAQ8plex)	0	1.723e-08	50.15	8.88767e-05	2	1908.99	-3.25728	23.5955	0	2.32619	2.81274	2.75119
dLAVAGPEMQVk	1	Q14764	N-Term(iTRAQ8plex); K12(iTRAQ8plex)	0	1.725e-05	50.13	0.000154311	2	1866.06	-2.21357	25.7749	0	1.0073	1.05429	0.918117
kQTALVELVk	56	P02768	N-Term(iTRAQ8plex); K1(iTRAQ8plex); K10(iTRAQ8plex)	0	1.821e-06	50.11	8.33616e-05	2	2041.3	-6.13707	26.8352	1	2.34676	2.47926	2.25254
skLEDIANAALAASAVTQVAk	1	Q8WVM8	N-Term(iTRAQ8plex); K2(iTRAQ8plex); K21(iTRAQ8plex)	0	1.684e-10	50.11	0.000124311	3	2983.73	-8.64047	38.5431	1	1.23883	1.38432	1.42703
mQLLEIITTEk	4	P40939	N-Term(iTRAQ8plex); K11(iTRAQ8plex)	0	3.106e-07	50.11	0.000138936	2	1927.14	1.52053	45.9993	0	0.816269	0.866977	0.783091
fTITPPTAQVVGVLk	2	P52907	N-Term(iTRAQ8plex); K15(iTRAQ8plex)	0	2.082e-08	50.08	0.000107992	2	2179.32	-2.91222	35.3531	0	0.973825	1.03309	0.998703
acGDSTLTQITAGLDPVGR	1	P62879	N-Term(iTRAQ8plex); C2(Carbamidomethyl)	0	1.337e-08	50.07	0.000105289	3	2236.15	-2.67495	34.6433	0	1.0398	0.870879	1.07233
eTYGEMADccAk	45	P02768	N-Term(iTRAQ8plex); C9(Carbamidomethyl); C10(Carbamidomethyl); K12(iTRAQ8plex)	0	1.559e-10	50.06	1.87393e-05	2	2042.94	-0.985358	20.2448	0	2.177	2.23468	1.98173
gPEVQLVAHSPWLk	4	P0C0L4;P0C0L5	N-Term(iTRAQ8plex); K14(iTRAQ8plex)	0	5.208e-07	50.05	0.000163111	3	2169.26	-3.83073	31.6065	0
iTEVWGIPSPIDTVFTR	9	Q92954	N-Term(iTRAQ8plex)	0	5.76e-09	50.04	0.000185781	2	2235.23	0.424509	44.5585	0	0.853989	0.854605	1.06554
kDDPLTNLNTAFDVAEk	5	P12814	N-Term(iTRAQ8plex); K1(iTRAQ8plex); K17(iTRAQ8plex)	0	1.008e-09	50.03	0.000160388	3	2803.54	-5.98741	34.06	1	1.46273	1.53809	1.44894
iLDEEVFEGDIQQFLITGDPk	1	P12107	N-Term(iTRAQ8plex); K21(iTRAQ8plex)	0	1.058e-06	50.03	0.000147974	3	3014.59	-9.88731	49.9099	0	1.18721	1.14918	1.10408
qVMADSGPIYDQTYAGGR	1	P35442	N-Term(iTRAQ8plex)	0	8.836e-13	50.02	4.97703e-05	2	2233.08	-1.60055	26.9336	0	0.709776	0.71699	0.652501
dLDVAILVGSMPR	1	P40925	N-Term(iTRAQ8plex)	0	6.079e-08	50	0.0001815	3	1689.95	-1.70713	39.8577	0	0.891298	0.609856	0.888705
dGIILcELINk	2	Q15417	N-Term(iTRAQ8plex); C6(Carbamidomethyl); K11(iTRAQ8plex)	0	1.28e-07	50	0.0001825	2	1896.1	-5.49299	38.1665	0	1.03669	1.14257	0.96338
dQGTYEDYVEGLR	1	P60660	N-Term(iTRAQ8plex)	0	6.766e-10	49.99	3.85888e-05	2	1848.89	-2.30005	28.7415	0	0.685962	0.717828	0.665103
gFVDLVIk	1	P00387	N-Term(iTRAQ8plex); K8(iTRAQ8plex)	0	0.0001874	49.97	7.14921e-05	2	1498.94	-2.84445	32.7504	0	0.649407	0.696778	0.603028
lLESPATALGDIR	8	Q8IUL8	N-Term(iTRAQ8plex)	0	0.0003654	49.96	0.000161985	3	1659.96	0.33444	35.3698	0	0.548233	0.424617	0.610596
hVGDLGNVTADkDGVADVSIEDSVISLSGDHcIIGR	1	P00441	N-Term(iTRAQ8plex); K12(iTRAQ8plex); C32(Carbamidomethyl)	0	7.597e-14	49.94	0.000113558	4	4329.23	2.02984	35.9587	1	0.564576	0.958114	0.854244
lLEVYDQLFk	2	O75694	N-Term(iTRAQ8plex); K10(iTRAQ8plex)	0	0.001228	49.94	0.000168309	2	1876.09	-6.43079	51.6198	0	0.854373	1.08598	0.826655
aTFQTPDFIVPLTDLR	2	P04114	N-Term(iTRAQ8plex)	0	1.374e-05	49.93	0.000165649	3	2138.19	2.68068	42.4863	0	1.23023	1.24736	1.20971
tLFPVVLEQLDDYNAk	1	Q16363	N-Term(iTRAQ8plex); K16(iTRAQ8plex)	0	4.24e-08	49.93	0.000183941	2	2473.37	-2.55463	43.4419	0	0.772741	0.717565	0.713418
ySLEPVAVELk	1	P00558	N-Term(iTRAQ8plex); K11(iTRAQ8plex)	0	5.696e-07	49.92	0.000155844	2	1856.09	-2.4478	31.6618	0	0.934723	0.985035	0.855089
aDkDQANDGLSSALLILYLDSAR	1	A0FGR8	N-Term(iTRAQ8plex); K3(iTRAQ8plex)	0	2.33e-08	49.92	0.000174179	3	3057.65	-5.50365	44.9272	1	0.830012	0.859741	0.829131
kVLTSLGDAIk	4	P69891	N-Term(iTRAQ8plex); K1(iTRAQ8plex); K11(iTRAQ8plex)	0	1.369e-08	49.91	6.78925e-05	3	2057.3	-2.97393	29.6568	1	2.14311	2.27396	1.99619
tEIDkPSQmQVTDVQDNSISVk	3	P02751	N-Term(iTRAQ8plex); K5(iTRAQ8plex); M9(Oxidation); K22(iTRAQ8plex)	0	1.018e-11	49.9	0.000159122	3	3390.81	-1.46168	25.8992	0	1.46906	1.74098	1.41722
gDPGNPGQDSQER	10	P12111	N-Term(iTRAQ8plex)	0	2.05e-07	49.9	1.63727e-05	2	1660.78	-1.54762	11.4154	0	0.536429	0.559902	0.545617
rDDGTGQLLLPLSDAR	2	Q15149	N-Term(iTRAQ8plex)	0	3.73e-11	49.89	0.000177438	2	2031.11	-1.26025	28.9879	1	1.19673	0.906787	1.42491
hRHPDEAAFFDTASTGk	3	P02671	N-Term(iTRAQ8plex); K17(iTRAQ8plex)	0	1.138e-10	49.89	0.000135386	2	2495.3	2.6676	19.442	1	2.15642	2.48645	2.20577
tTGIVETHFTFk	1	P08754;P04899;P63096	N-Term(iTRAQ8plex); K12(iTRAQ8plex)	0	4.059e-10	49.88	0.000180417	2	1989.12	-4.25903	28.4631	0
dFNVGDYIQAVLDR	1	P06737	N-Term(iTRAQ8plex)	0	1.156e-10	49.88	0.000102288	2	1929	-2.14669	47.2262	0	0.999719	1.03862	1.02923
aLcDRDVTVTAIGIGDMFHEk	9	P12110	N-Term(iTRAQ8plex); C3(Carbamidomethyl); K21(iTRAQ8plex)	0	3.821e-13	49.88	0.000131586	2	2956.55	0.0717534	35.5702	1	0.872085	0.966016	0.96749
sSGIVSLGVGDR	12	P12111	N-Term(iTRAQ8plex)	0	8.166e-06	49.87	0.000122101	3	1450.81	-3.66401	24.0529	0	0.649924	0.645557	0.630902
nVPLPVIAELPPk	5	P01871	N-Term(iTRAQ8plex); K13(iTRAQ8plex)	0	2.575e-07	49.86	8.46864e-05	2	1995.24	-5.4691	34.7372	0	1.2496	1.24886	1.14989
dLIGVQNLLk	2	Q13813	N-Term(iTRAQ8plex); K10(iTRAQ8plex)	0	1.26e-06	49.85	0.000138709	2	1721.06	-9.63955	33.6572	0	1.3052	1.31251	1.13613
iASFSQNcDIYPGk	3	P01042	N-Term(iTRAQ8plex); C8(Carbamidomethyl); K14(iTRAQ8plex)	0	1.66e-07	49.84	0.000131247	3	2208.15	-1.55386	29.7288	0	1.90808	1.73635	1.93205
sVSAFAPIcNPVLcPWGk	2	P10768	N-Term(iTRAQ8plex); C9(Carbamidomethyl); C14(Carbamidomethyl); K18(iTRAQ8plex)	0	8.838e-08	49.82	0.000153742	2	2611.39	-2.74347	37.9062	0	0.912753	0.927594	0.850983
lLLEAQAATGFLLDPVk	4	Q15149	N-Term(iTRAQ8plex); K17(iTRAQ8plex)	0	4.787e-09	49.8	0.000147645	3	2407.43	-4.72373	52.567	0	0.791771	0.715564	0.706649
gTYIPVPIVSELQSGk	2	P00488	N-Term(iTRAQ8plex); K16(iTRAQ8plex)	0	3.2e-07	49.78	0.00016095	2	2296.34	1.02159	36.3127	0	0.94944	0.94868	0.874863
gIPHLVTHDAR	1	P62701;P22090	N-Term(iTRAQ8plex)	0	1.892e-06	49.71	0.000168376	3	1519.87	1.40382	17.4889	0
tGQATVASGIPAGWMGLDcGPESSk	1	P00558	N-Term(iTRAQ8plex); C19(Carbamidomethyl); K25(iTRAQ8plex)	0	1.59e-12	49.7	0.00010233	3	3085.55	-0.903061	33.4849	0	0.9168	0.748623	0.821863
sPGVMDNPLVMHQLR	2	P12883	N-Term(iTRAQ8plex)	0	4.01e-07	49.69	0.00011975	3	1998.05	-1.36236	30.2797	0	0.619489	0.485006	0.581151
nIGENEGGIDk	1	Q04446	N-Term(iTRAQ8plex); K11(iTRAQ8plex)	0	1.211e-06	49.69	0.000134786	2	1753.95	-2.61171	18.8618	0	0.885456	0.991649	1.08018
yVWLVYEQDRPLk	3	P30086	N-Term(iTRAQ8plex); K13(iTRAQ8plex)	0	2.85e-08	49.68	0.000174926	2	2317.31	-0.859001	37.2421	0	0.729841	0.77692	0.800352
dIVIAETLEDLDR	2	Q96D15	N-Term(iTRAQ8plex)	0	4.387e-08	49.67	0.00015321	2	1805.98	0.695135	43.2879	0	0.327228	0.356266	0.482105
sNEDQSmGNWQIk	1	P02545	N-Term(iTRAQ8plex); M7(Oxidation); K13(iTRAQ8plex)	0	0.0002007	49.67	7.33684e-05	2	2161.08	0.308173	21.2828	0	0.67463	0.703262	0.638705
tTPSYVAFTDTER	4	P11142;P17066;P0DMV8;P54652	N-Term(iTRAQ8plex)	0	1.177e-06	49.65	5.58222e-05	2	1791.89	-9.20089	24.6579	0
iLELLPALTTLTNHNR	1	P35555	N-Term(iTRAQ8plex)	0	1.784e-09	49.63	0.000161162	3	2123.25	-1.19967	51.9633	0	0.857061	0.639843	0.952007
fISIAGLTVLGTQDLGEk	1	P25940	N-Term(iTRAQ8plex); K18(iTRAQ8plex)	0	5.646e-09	49.61	0.000189254	3	2470.41	-9.28679	45.9885	0	0.816526	0.756098	0.759389
sSAVDPEPQVk	1	Q5SSJ5	N-Term(iTRAQ8plex); K11(iTRAQ8plex)	0	5.18e-07	49.57	0.000164508	2	1764.99	-5.21918	19.0622	0	0.586548	0.63495	0.576716
cSSNLVLTGSSER	1	P06681	N-Term(iTRAQ8plex); C1(Carbamidomethyl)	0	1.66e-08	49.56	6.52908e-05	2	1713.87	-2.50461	20.7101	0	1.75024	1.96503	1.97743
aQAAAPASVPAQAPk	1	P47914	N-Term(iTRAQ8plex); K15(iTRAQ8plex)	0	1.549e-08	49.56	0.00016378	2	1986.15	-3.41257	18.9435	0	0.628876	0.617572	0.662978
cIESLIAVFQk	6	P31949	N-Term(iTRAQ8plex); C1(Carbamidomethyl); K11(iTRAQ8plex)	0	1.447e-08	49.54	0.000182324	2	1916.11	-2.6717	45.0895	0	1.29329	1.7036	1.37002
scVcAVGWAGNGILcGR	1	P49747	N-Term(iTRAQ8plex); C2(Carbamidomethyl); C4(Carbamidomethyl); C15(Carbamidomethyl)	0	1.354e-10	49.53	3.90003e-05	2	2141.04	-0.100564	31.0964	0	0.611284	0.663425	0.664728
dMAQLPETEIAPAk	1	P27816	N-Term(iTRAQ8plex); K14(iTRAQ8plex)	0	1.027e-07	49.52	0.000184282	2	2122.16	-1.81865	27.1104	0	0.99654	1.00443	0.893605
gEGPEVDMNLPk	1	Q09666	N-Term(iTRAQ8plex); K12(iTRAQ8plex)	0	1.866e-06	49.51	0.000143848	2	1894.01	-5.09909	25.055	0	0.647417	0.670975	0.574387
dSDWPFcSDEDWNYk	14	P02671	N-Term(iTRAQ8plex); C7(Carbamidomethyl); K15(iTRAQ8plex)	0	6.499e-08	49.51	1.3993e-05	3	2572.15	-2.17027	38.3607	0	2.85447	2.95809	2.7174
vFGVEGSSAFLEcEPR	1	Q13214	N-Term(iTRAQ8plex); C13(Carbamidomethyl)	0	1.93e-11	49.5	8.30294e-05	2	2088.04	2.21475	34.4536	0	1.64889	1.44761	1.5409
tQQAAQANITLQEQIEAIHk	2	Q15459	N-Term(iTRAQ8plex); K20(iTRAQ8plex)	0	2.334e-11	49.5	0.000166059	3	2843.6	5.34454	31.4204	0	1.1597	0.936186	1.02514
eALLTFMEQVHR	1	Q8IUX7	N-Term(iTRAQ8plex)	0	9.299e-07	49.46	0.000156837	3	1777.95	-1.29424	37.9225	0	0.778056	0.808103	0.727549
vLVALASEELAk	3	A0FGR8	N-Term(iTRAQ8plex); K12(iTRAQ8plex)	0	2.309e-06	49.46	0.000144381	2	1851.13	-4.81951	40.8775	0	1.19763	1.10393	0.996362
eTFDVTLEPLSFk	1	P00488	N-Term(iTRAQ8plex); K13(iTRAQ8plex)	0	2.15e-06	49.46	0.000182316	3	2134.18	-5.06114	37.0217	0	0.536622	0.511714	0.529416
dQGPNVcALQQILGTk	2	Q15063	N-Term(iTRAQ8plex); C7(Carbamidomethyl); K16(iTRAQ8plex)	0	8.543e-07	49.46	0.000192508	3	2350.29	-3.74289	36.9468	0	1.09842	1.22589	1.1671
sIPTcTDFEVIQFPLR	1	Q14515	N-Term(iTRAQ8plex); C5(Carbamidomethyl)	0	8.178e-06	49.44	0.000117744	2	2227.16	-4.9858	39.9673	0	0.888514	0.860516	0.854476
iQVLVEPDHFk	3	P17931	N-Term(iTRAQ8plex); K11(iTRAQ8plex)	0	3.678e-07	49.4	0.000225038	2	1933.13	-3.20751	31.2911	0	0.90577	1.08252	1.13326
aNATGISLIk	1	P21695	N-Term(iTRAQ8plex); K10(iTRAQ8plex)	0	1.131e-05	49.4	0.000194038	2	1595.99	-3.07518	25.1342	0	0.609813	0.625969	0.533901
hPPAPAEPSSDLASk	2	Q9P2E9	N-Term(iTRAQ8plex); K15(iTRAQ8plex)	0	9.122e-05	49.39	0.000184703	2	2112.15	-0.00127151	20.3055	0	0.78112	0.745356	0.921249
lVRPEVDVMcTAFHDNEETFLk	77	P02768	N-Term(iTRAQ8plex); C10(Carbamidomethyl); K22(iTRAQ8plex)	0	1.377e-12	49.39	0.000141548	4	3258.67	-1.01446	46.5096	0	2.76664	3.27327	2.8391
aLEQFATVVEAk	2	P49748	N-Term(iTRAQ8plex); K12(iTRAQ8plex)	0	1.642e-07	49.39	0.000193334	2	1914.11	-4.9279	37.9304	0	1.01455	0.907022	1.00105
lVAASQAALGL	2	P02768	N-Term(iTRAQ8plex)	0	0.0004467	49.39	0.000140398	2	1317.8	-1.59175	45.1417	0	1.89619	1.7667	1.65063
nQVALNPQNTVFDAk	2	P0DMV8	N-Term(iTRAQ8plex); K15(iTRAQ8plex)	0	1.07e-09	49.38	0.000174171	2	2267.26	-0.604474	26.9615	0	0.793352	0.961359	0.941292
aPNHAVVTR	4	P02787	N-Term(iTRAQ8plex)	0	0.0005936	49.37	0.000126016	3	1268.74	-0.879142	12.2979	0	2.35076	2.48784	2.6922
lDQLIYIPLPDEk	2	P55072	N-Term(iTRAQ8plex); K13(iTRAQ8plex)	0	5.477e-07	49.37	0.000189602	2	2165.26	-2.34539	41.0419	0	1.00555	1.07292	0.891439
hGGTIPIVPTAEFQDR	2	P00367	N-Term(iTRAQ8plex)	0	2.979e-08	49.35	0.000148085	3	2042.09	-1.90166	28.6098	0	1.21226	1.03415	1.27121
fFVADTANEALEAAk	1	Q96I99	N-Term(iTRAQ8plex); K15(iTRAQ8plex)	0	2.598e-06	49.35	0.000188155	2	2205.2	-1.77221	35.4664	0	0.891915	0.875944	0.915008
lLDEWFTLDEVPk	3	A0FGR8	N-Term(iTRAQ8plex); K13(iTRAQ8plex)	0	8.671e-06	49.35	0.000204415	2	2213.23	-1.19461	47.3218	0	0.806428	0.796011	0.686419
nTEISFILGQEFDEVTADDR	3	P15090	N-Term(iTRAQ8plex)	0	9.828e-12	49.31	6.09542e-05	3	2603.28	-0.611151	46.1146	0	0.627192	0.723227	0.665985
aGQSVIGLQmGTNk	1	Q15417	N-Term(iTRAQ8plex); M10(Oxidation); K14(iTRAQ8plex)	0	4.449e-06	49.3	0.000190921	2	2028.12	-7.31734	22.0143	0	0.900929	0.936471	0.946906
eNAEQGEVDmESHR	3	P14209	N-Term(iTRAQ8plex); M10(Oxidation)	0	1.788e-08	49.29	1.17482e-05	3	1950.87	-2.08913	15.2255	0	0.756181	0.763299	1.07365
lGELVVGPYDNTVVLEELR	2	Q99715	N-Term(iTRAQ8plex)	0	3.299e-10	49.29	0.000179585	3	2419.33	-2.12499	44.5938	0	0.572447	0.599963	0.554034
gPGDLEAPSNLVISER	5	Q99715	N-Term(iTRAQ8plex)	0	1.114e-06	49.28	0.000169966	3	1958.04	-4.31984	28.8822	0	0.804767	0.675562	0.652704
sGAQASSTPLSPTR	7	P02545	N-Term(iTRAQ8plex)	0	1.12e-06	49.28	0.000136917	3	1663.89	-2.46045	16.5586	0	0.594442	0.516283	0.495102
qGSGTTASR	7	Q99715	N-Term(iTRAQ8plex)	0	4.555e-05	49.27	8.93196e-05	3	1168.62	-2.43048	10.1338	0	0.82143	0.740764	0.607841
eTLFSVMPGLk	2	Q14624	N-Term(iTRAQ8plex); K11(iTRAQ8plex)	0	1.81e-06	49.24	0.000215615	2	1830.07	-0.246016	37.7776	0	2.37671	2.77235	2.34611
sGNIINMSSVASSVk	1	Q9BUT1	N-Term(iTRAQ8plex); K15(iTRAQ8plex)	0	5.378e-09	49.24	0.000198342	2	2102.16	-5.33269	29.0843	0	1.09216	1.18373	1.13091
vGTGEPccDWVGDEGAGHFVk	1	P52209	N-Term(iTRAQ8plex); C7(Carbamidomethyl); C8(Carbamidomethyl); K21(iTRAQ8plex)	0	1.003e-11	49.23	4.95505e-05	3	2885.38	-1.35306	29.1644	0	1.38467	1.46355	1.35758
tYQIGWDTFcVk	10	Q99715	N-Term(iTRAQ8plex); C10(Carbamidomethyl); K12(iTRAQ8plex)	0	7.899e-09	49.23	0.000143876	2	2126.11	-3.64186	36.1343	0	0.727198	0.86625	0.7823
dIAPTLTLYVGk	8	P00738;P00739	N-Term(iTRAQ8plex); K12(iTRAQ8plex)	0	3.405e-09	49.22	0.000172331	2	1899.13	-3.98012	33.2856	0
fNVWDVGGQDk	2	P62330	N-Term(iTRAQ8plex); K11(iTRAQ8plex)	0	6.34e-08	49.22	0.000146002	2	1872.99	-6.35713	34.4286	0	1.22918	1.24031	1.17848
iEGEMQVPDVDIR	1	Q09666	N-Term(iTRAQ8plex)	0	1.761e-05	49.2	0.000113614	3	1804.94	-0.662861	31.7493	0	0.430408	0.360105	0.487728
iIDGVPVEITEk	8	Q15063	N-Term(iTRAQ8plex); K12(iTRAQ8plex)	0	6.351e-07	49.2	0.000201379	2	1921.14	-5.08182	32.5207	0	1.22593	1.16234	1.14633
qLVHELDEAEYR	1	Q06323	N-Term(iTRAQ8plex)	0	7.462e-06	49.19	0.000113273	2	1805.93	-2.79463	28.4752	0	1.19419	1.42272	1.33313
iIPGFMcQGGDFTR	5	P62937	N-Term(iTRAQ8plex); C7(Carbamidomethyl)	0	6.177e-06	49.19	7.77248e-05	3	1902.95	-1.25377	35.6333	0	0.802535	0.780528	0.812495
dAFQNAYLELGGLGER	1	P05023	N-Term(iTRAQ8plex)	0	4.809e-09	49.17	0.00010048	2	2057.06	-1.41781	37.0204	0	1.92363	1.03534	1.09484
nVGLDIEAEVPAVk	1	P50990	N-Term(iTRAQ8plex); K14(iTRAQ8plex)	0	3.236e-06	49.17	0.000194301	2	2062.19	-3.19856	31.5131	0	1.01483	0.924466	1.06574
aQIHDLVLVGGSTR	2	P0DMV8	N-Term(iTRAQ8plex)	0	5.512e-09	49.16	0.000251171	2	1770.02	-0.595593	26.9808	0	1.06968	0.908372	0.948504
vPPTVTSTVLk	10	Q99715	N-Term(iTRAQ8plex); K11(iTRAQ8plex)	0	7.947e-05	49.16	0.000144393	2	1750.09	-4.06837	25.2328	0	0.912278	0.951871	0.818436
vGPTGATGDk	1	P05997	N-Term(iTRAQ8plex); K10(iTRAQ8plex)	0	2.622e-05	49.14	0.000195648	2	1510.86	-4.19038	15.5217	0	0.51414	0.509961	0.382755
bIzmTQSPSSLSASVGDR	18	P01597;P01599;P01610;P01594;P01606	N-Term(iTRAQ8plex); B1(D); Z3(Q); M4(Oxidation)	0	5.352e-06	49.13	8.61369e-05	3	2199.08	-1.316	20.8859	0
gDSGGPLLcNNVAHGIVSYGk	1	P08311	N-Term(iTRAQ8plex); C9(Carbamidomethyl); K21(iTRAQ8plex)	0	1.354e-13	49.13	0.000147838	3	2723.42	-6.95739	29.907	0	0.584374	0.767065	0.758174
gLESNVNVELLNALHSHmINk	3	Q15063	N-Term(iTRAQ8plex); M18(Oxidation); K21(iTRAQ8plex)	0	3.141e-08	49.12	0.000203899	3	2956.61	-2.79629	34.3581	0	1.55474	1.44394	1.3614
aASGFNAMEDAQTLR	1	P09525	N-Term(iTRAQ8plex)	0	2.571e-11	49.11	7.61012e-05	2	1885.94	0.0024285	27.8053	0	0.957083	0.949296	0.878217
eGVQkEDIPPADLSDQVPDTESETR	3	P01024	N-Term(iTRAQ8plex); K5(iTRAQ8plex)	0	5.705e-12	49.11	0.000138701	3	3363.7	-0.230894	30.171	1	1.48955	1.45914	1.50597
qQEELLAEENQR	1	Q15149	N-Term(iTRAQ8plex)	0	8.439e-10	49.08	9.82578e-05	2	1790.91	-3.42178	20.9361	0	0.65083	0.696592	0.555676
hGPLTADGTTEAR	4	P22105	N-Term(iTRAQ8plex)	0	5.177e-08	49.06	0.000109886	3	1629.85	0.515277	14.1927	0	0.79568	0.874202	1.06983
gHAVNLLDVPVPVAR	2	O00429	N-Term(iTRAQ8plex)	0	2.961e-08	49.05	0.000207834	2	1861.1	-0.296947	32.235	0	0.882639	0.846317	1.00831
wDISDSDVQQFR	1	Q05707	N-Term(iTRAQ8plex)	0	6.729e-09	49.05	5.84922e-05	2	1799.88	-3.10701	31.1209	0	0.792512	0.758425	0.559168
tQLEWTEAILEDEQTQR	2	Q9P2E9	N-Term(iTRAQ8plex)	0	1.461e-12	49.04	0.000112888	2	2394.2	-2.27233	36.8606	0	0.846629	0.567912	0.933742
aVDIPGLEAATPYR	3	P24821	N-Term(iTRAQ8plex)	0	6.824e-06	49.03	0.000202542	3	1776.97	-3.72691	31.7305	0	0.90629	0.577149	0.843034
tPAQYDASELk	4	P07355	N-Term(iTRAQ8plex); K11(iTRAQ8plex)	0	1.381e-07	49.03	0.000201292	2	1831	-1.79262	23.0985	0	1.07049	1.03493	0.94338
eTADTDTAEQVIASFR	1	P35609	N-Term(iTRAQ8plex)	0	3.304e-13	49.03	7.87663e-05	2	2058.03	-1.54063	35.8181	0	0.816458	0.600282	0.759401
fLLDHQGELFPSPDPSGL	2	Q07960	N-Term(iTRAQ8plex)	0	8.147e-08	49.02	0.000124061	2	2273.17	-3.56033	40.6624	0	1.03905	0.971588	0.992567
mLADAPPQDPSccSGALYYGSk	1	P19823	N-Term(iTRAQ8plex); C12(Carbamidomethyl); C13(Carbamidomethyl); K22(iTRAQ8plex)	0	1.048e-08	49.01	5.58933e-05	3	2996.43	-2.31574	28.8801	0	1.89806	1.90233	1.4268
kEDLISAFGTDDQTEIck	1	Q9Y3A5	N-Term(iTRAQ8plex); K1(iTRAQ8plex); C17(Carbamidomethyl); K18(iTRAQ8plex)	0	8.582e-09	48.99	0.000206309	3	2982.58	-2.77194	31.43	1	1.104	1.17183	0.977102
qVVLEEGTIAFk	1	P16671	N-Term(iTRAQ8plex); K12(iTRAQ8plex)	0	1.83e-05	48.99	0.000196214	2	1942.14	-3.24832	32.7378	0	0.829322	0.787867	0.715835
wEDAQITLLk	1	O60749	N-Term(iTRAQ8plex); K10(iTRAQ8plex)	0	1.397e-05	48.99	0.000266246	2	1825.06	-2.31389	37.3492	0	1.02985	0.996919	0.983572
hIQNIDIQHLAGk	3	P04114	N-Term(iTRAQ8plex); K13(iTRAQ8plex)	0	4.36e-09	48.98	0.00020552	2	2095.23	1.36525	24.4325	0	1.87967	1.78651	1.65952
vLDFEHFLPmLQTVAk	1	P60660	N-Term(iTRAQ8plex); M10(Oxidation); K16(iTRAQ8plex)	0	2.147e-06	48.97	0.000204092	2	2512.41	-0.0871728	45.2554	0	0.880238	1.38853	0.674013
vVDLMAHMASk	12	P04406	N-Term(iTRAQ8plex); K11(iTRAQ8plex)	0	1.33e-07	48.96	0.00018741	3	1810.02	-0.955264	38.0398	0	1.02096	1.0506	0.971095
eDAQVAAEILEIADTPSGDkTSLETR	1	P08133	N-Term(iTRAQ8plex); K20(iTRAQ8plex)	0	4.236e-11	48.96	0.000180422	3	3367.77	0.584336	40.9154	1	1.02982	0.875088	1.24231
aGAHLQGGAk	5	P04406	N-Term(iTRAQ8plex); K10(iTRAQ8plex)	0	6.923e-07	48.95	0.000194846	2	1517.9	-3.6564	13.1251	0	0.827376	0.868495	0.836935
iIGYTPDLDPETVDDAFAR	2	P08253	N-Term(iTRAQ8plex)	0	6.168e-07	48.92	0.000137209	2	2412.23	4.54576	39.2488	0	0.849287	0.836604	0.867889
[truncated: 11,235 more rows]
