# Supplementary material for: iTRAQ-based proteomics reveals potential markers and treatment pathways for acute Achilles tendon rupture
Source: J Orthop Surg Res. 2023 Nov 9;18:852. doi: 10.1186/s13018-023-04346-8 (PMC10636927; doi:10.1186/s13018-023-04346-8)
Supplement: Supplementary file 3 — Additional file 3. Table S3. Screening of differentially expressed proteins from the iTRAQ-LC/MS/MS data. [file 13018_2023_4346_MOESM3_ESM.xls]

## Sheet: Sheet1
Table S3 Screening of differentially expressed proteins from the iTRAQ-LC/MS/MS data.
Accession	Description	Unique Peptides	MW [kDa]	calc. pI	average A/N	t test p value	FDR
P00450	Ceruloplasmin OS=Homo sapiens GN=CP PE=1 SV=1 - [CERU_HUMAN]	24	122.128	5.71924	1.75036	8.24405e-05	0.0342509
Q9BZG1	Ras-related protein Rab-34 OS=Homo sapiens GN=RAB34 PE=1 SV=1 - [RAB34_HUMAN]	2	29.0259	7.88428	1.40466	0.000138634	0.0342509
P00736	Complement C1r subcomponent OS=Homo sapiens GN=C1R PE=1 SV=2 - [C1R_HUMAN]	11	80.0668	6.21436	1.69578	0.000194076	0.0342509
P59665	Neutrophil defensin 1 OS=Homo sapiens GN=DEFA1 PE=1 SV=1 - [DEF1_HUMAN]	2	10.1942	6.99072	1.89599	0.000243997	0.0342509
P02675	Fibrinogen beta chain OS=Homo sapiens GN=FGB PE=1 SV=2 - [FIBB_HUMAN]	29	55.8923	8.26514	2.51998	0.000251446	0.0342509
B9A064	Immunoglobulin lambda-like polypeptide 5 OS=Homo sapiens GN=IGLL5 PE=2 SV=2 - [IGLL5_HUMAN]	4	23.0486	8.83643	2.33202	0.000277533	0.0342509
P50454	Serpin H1 OS=Homo sapiens GN=SERPINH1 PE=1 SV=2 - [SERPH_HUMAN]	14	46.4112	8.68994	1.2559	0.000431118	0.0342509
P01611	Ig kappa chain V-I region Wes OS=Homo sapiens PE=1 SV=1 - [KV119_HUMAN]	1	11.6007	7.28369	1.57735	0.000520073	0.0342509
P35858	Insulin-like growth factor-binding protein complex acid labile subunit OS=Homo sapiens GN=IGFALS PE=1 SV=1 - [ALS_HUMAN]	7	65.9938	6.78564	1.62914	0.000524906	0.0342509
Q6ZN84	Coiled-coil domain-containing protein 81 OS=Homo sapiens GN=CCDC81 PE=2 SV=2 - [CCD81_HUMAN]	1	76.0353	9.14404	1.73412	0.000624544	0.0342509
Q96KN2	Beta-Ala-His dipeptidase OS=Homo sapiens GN=CNDP1 PE=1 SV=4 - [CNDP1_HUMAN]	1	56.6701	5.30029	2.0424	0.00063869	0.0342509
P52961	GPI-linked NAD(P)(+)--arginine ADP-ribosyltransferase 1 OS=Homo sapiens GN=ART1 PE=2 SV=2 - [NAR1_HUMAN]	1	36.3114	8.27979	4.22108	0.000646451	0.0342509
P28799	Granulins OS=Homo sapiens GN=GRN PE=1 SV=2 - [GRN_HUMAN]	1	63.4998	6.82959	1.70113	0.000653642	0.0342509
P05164	Myeloperoxidase OS=Homo sapiens GN=MPO PE=1 SV=1 - [PERM_HUMAN]	18	83.8148	8.96826	1.72517	0.000667371	0.0342509
Q8N129	Protein canopy homolog 4 OS=Homo sapiens GN=CNPY4 PE=2 SV=1 - [CNPY4_HUMAN]	1	28.2919	4.64014	1.3514	0.000707438	0.0343776
Q9H7M9	Platelet receptor Gi24 OS=Homo sapiens GN=C10orf54 PE=1 SV=3 - [GI24_HUMAN]	1	33.887	6.94678	1.36907	0.000725702	0.0343776
O75427	Leucine-rich repeat and calponin homology domain-containing protein 4 OS=Homo sapiens GN=LRCH4 PE=1 SV=2 - [LRCH4_HUMAN]	1	73.405	8.22119	33.4455	0.00081786	0.0343776
P01011	Alpha-1-antichymotrypsin OS=Homo sapiens GN=SERPINA3 PE=1 SV=2 - [AACT_HUMAN]	14	47.6205	5.51611	1.70634	0.000853836	0.0343776
Q9UBQ7	Glyoxylate reductase/hydroxypyruvate reductase OS=Homo sapiens GN=GRHPR PE=1 SV=1 - [GRHPR_HUMAN]	3	35.6457	7.38623	1.53662	0.000899779	0.0343776
Q12894	Interferon-related developmental regulator 2 OS=Homo sapiens GN=IFRD2 PE=1 SV=3 - [IFRD2_HUMAN]	1	54.7794	7.94287	1.59992	0.000982824	0.0343776
P37840	Alpha-synuclein OS=Homo sapiens GN=SNCA PE=1 SV=1 - [SYUA_HUMAN]	3	14.4512	4.70361	1.56363	0.000993668	0.0343776
P00734	Prothrombin OS=Homo sapiens GN=F2 PE=1 SV=2 - [THRB_HUMAN]	17	69.9921	5.89697	1.76176	0.00101513	0.0343776
P04220	Ig mu heavy chain disease protein OS=Homo sapiens PE=1 SV=1 - [MUCB_HUMAN]	2	43.0303	5.23682	2.37625	0.00103008	0.0343776
P27918	Properdin OS=Homo sapiens GN=CFP PE=1 SV=2 - [PROP_HUMAN]	3	51.242	7.89893	1.24079	0.00105053	0.0343776
P02763	Alpha-1-acid glycoprotein 1 OS=Homo sapiens GN=ORM1 PE=1 SV=1 - [A1AG1_HUMAN]	5	23.4968	5.021	1.66814	0.00109527	0.0343776
P02652	Apolipoprotein A-II OS=Homo sapiens GN=APOA2 PE=1 SV=1 - [APOA2_HUMAN]	6	11.1679	6.62451	2.31841	0.00113313	0.0343776
P0DJI8	Serum amyloid A-1 protein OS=Homo sapiens GN=SAA1 PE=1 SV=1 - [SAA1_HUMAN]	3	13.5235	6.78564	3.09675	0.00116847	0.0343776
P10643	Complement component C7 OS=Homo sapiens GN=C7 PE=1 SV=2 - [CO7_HUMAN]	14	93.4573	6.48096	1.74907	0.00119669	0.0343776
O60814	Histone H2B type 1-K OS=Homo sapiens GN=HIST1H2BK PE=1 SV=3 - [H2B1K_HUMAN]	3	13.8816	10.3159	1.27254	0.00122561	0.0343776
P02746	Complement C1q subcomponent subunit B OS=Homo sapiens GN=C1QB PE=1 SV=3 - [C1QB_HUMAN]	4	26.7045	8.63135	1.47303	0.00124534	0.0343776
P01031	Complement C5 OS=Homo sapiens GN=C5 PE=1 SV=4 - [CO5_HUMAN]	26	188.186	6.52197	1.94643	0.00131578	0.0343776
P27658	Collagen alpha-1(VIII) chain OS=Homo sapiens GN=COL8A1 PE=1 SV=2 - [CO8A1_HUMAN]	1	73.3171	9.61279	1.51266	0.00138252	0.0343776
P01024	Complement C3 OS=Homo sapiens GN=C3 PE=1 SV=2 - [CO3_HUMAN]	92	187.03	6.40479	1.77923	0.00139531	0.0343776
P09486	SPARC OS=Homo sapiens GN=SPARC PE=1 SV=1 - [SPRC_HUMAN]	5	34.6097	4.84326	1.41351	0.00140432	0.0343776
Q9HCC0	Methylcrotonoyl-CoA carboxylase beta chain, mitochondrial OS=Homo sapiens GN=MCCC2 PE=1 SV=1 - [MCCB_HUMAN]	1	61.2944	7.6792	1.60091	0.00145032	0.0343776
P05155	Plasma protease C1 inhibitor OS=Homo sapiens GN=SERPING1 PE=1 SV=2 - [IC1_HUMAN]	10	55.1194	6.55127	1.50758	0.00147076	0.0343776
P19652	Alpha-1-acid glycoprotein 2 OS=Homo sapiens GN=ORM2 PE=1 SV=2 - [A1AG2_HUMAN]	5	23.5876	5.10986	1.52628	0.00147883	0.0343776
P02649	Apolipoprotein E OS=Homo sapiens GN=APOE PE=1 SV=1 - [APOE_HUMAN]	22	36.1318	5.73193	2.53224	0.00154428	0.0343776
Q01523	Defensin-5 OS=Homo sapiens GN=DEFA5 PE=1 SV=1 - [DEF5_HUMAN]	1	10.065	8.01611	1.56206	0.00158093	0.0343776
P01042	Kininogen-1 OS=Homo sapiens GN=KNG1 PE=1 SV=2 - [KNG1_HUMAN]	20	71.9122	6.81494	2.02969	0.00161536	0.0343776
Q9H9J2	39S ribosomal protein L44, mitochondrial OS=Homo sapiens GN=MRPL44 PE=1 SV=1 - [RM44_HUMAN]	1	37.5117	8.39697	1.52206	0.00162518	0.0343776
P14653	Homeobox protein Hox-B1 OS=Homo sapiens GN=HOXB1 PE=1 SV=2 - [HXB1_HUMAN]	1	32.1733	6.90283	1.81563	0.00163653	0.0343776
Q8IWJ2	GRIP and coiled-coil domain-containing protein 2 OS=Homo sapiens GN=GCC2 PE=1 SV=4 - [GCC2_HUMAN]	1	195.789	5.13525	1.30965	0.00173875	0.0343776
P02760	Protein AMBP OS=Homo sapiens GN=AMBP PE=1 SV=1 - [AMBP_HUMAN]	11	38.974	6.25244	1.24827	0.00176215	0.0343776
P01781	Ig heavy chain V-III region GAL OS=Homo sapiens PE=1 SV=1 - [HV320_HUMAN]	3	12.7222	8.48486	1.81212	0.00177349	0.0343776
P07358	Complement component C8 beta chain OS=Homo sapiens GN=C8B PE=1 SV=3 - [CO8B_HUMAN]	9	67.0035	8.1333	1.65148	0.00180541	0.0343776
Q92954	Proteoglycan 4 OS=Homo sapiens GN=PRG4 PE=1 SV=2 - [PRG4_HUMAN]	30	150.984	9.49561	1.59115	0.00181028	0.0343776
P06681	Complement C2 OS=Homo sapiens GN=C2 PE=1 SV=2 - [CO2_HUMAN]	12	83.2143	7.41553	1.61668	0.00185321	0.0343776
P01033	Metalloproteinase inhibitor 1 OS=Homo sapiens GN=TIMP1 PE=1 SV=1 - [TIMP1_HUMAN]	2	23.1555	8.104	2.84862	0.00185738	0.0343776
O75882	Attractin OS=Homo sapiens GN=ATRN PE=1 SV=2 - [ATRN_HUMAN]	3	158.432	7.31299	1.48391	0.00186294	0.0343776
P01876	Ig alpha-1 chain C region OS=Homo sapiens GN=IGHA1 PE=1 SV=2 - [IGHA1_HUMAN]	5	37.6306	6.50732	1.73828	0.00187424	0.0343776
P02741	C-reactive protein OS=Homo sapiens GN=CRP PE=1 SV=1 - [CRP_HUMAN]	1	25.0227	5.63037	2.57427	0.00187471	0.0343776
P00738	Haptoglobin OS=Homo sapiens GN=HP PE=1 SV=1 - [HPT_HUMAN]	9	45.1766	6.58057	1.96179	0.00193062	0.0345382
P04196	Histidine-rich glycoprotein OS=Homo sapiens GN=HRG PE=1 SV=1 - [HRG_HUMAN]	7	59.5409	7.50342	1.89582	0.00204645	0.034774
P01834	Ig kappa chain C region OS=Homo sapiens GN=IGKC PE=1 SV=1 - [IGKC_HUMAN]	6	11.6017	5.87158	1.64851	0.00207289	0.034774
P25685	DnaJ homolog subfamily B member 1 OS=Homo sapiens GN=DNAJB1 PE=1 SV=4 - [DNJB1_HUMAN]	2	38.0204	8.63135	1.22488	0.0020806	0.034774
P02647	Apolipoprotein A-I OS=Homo sapiens GN=APOA1 PE=1 SV=1 - [APOA1_HUMAN]	30	30.7589	5.75732	2.44554	0.00208647	0.034774
Q8TAD2	Interleukin-17D OS=Homo sapiens GN=IL17D PE=2 SV=1 - [IL17D_HUMAN]	2	21.8791	8.98291	1.51997	0.00210102	0.034774
Q02809	Procollagen-lysine,2-oxoglutarate 5-dioxygenase 1 OS=Homo sapiens GN=PLOD1 PE=1 SV=2 - [PLOD1_HUMAN]	3	83.4974	6.94678	1.42064	0.00219425	0.0352862
P02671	Fibrinogen alpha chain OS=Homo sapiens GN=FGA PE=1 SV=2 - [FIBA_HUMAN]	30	94.9144	6.01123	2.36346	0.00220492	0.0352862
O60264	SWI/SNF-related matrix-associated actin-dependent regulator of chromatin subfamily A member 5 OS=Homo sapiens GN=SMARCA5 PE=1 SV=1 - [SMCA5_HUMAN]	1	121.828	8.08936	1.30733	0.00222498	0.0352862
Q5TEA3	Uncharacterized protein C20orf194 OS=Homo sapiens GN=C20orf194 PE=1 SV=1 - [CT194_HUMAN]	1	132.202	6.56592	1.72407	0.00226223	0.0352862
P69891	Hemoglobin subunit gamma-1 OS=Homo sapiens GN=HBG1 PE=1 SV=2 - [HBG1_HUMAN]	11	16.1303	7.1958	2.12803	0.00227176	0.0352862
P02743	Serum amyloid P-component OS=Homo sapiens GN=APCS PE=1 SV=2 - [SAMP_HUMAN]	8	25.3711	6.53662	2.60734	0.00231878	0.0352862
P01621	Ig kappa chain V-III region NG9 (Fragment) OS=Homo sapiens PE=2 SV=1 - [KV303_HUMAN]	1	10.7223	6.52197	2.86994	0.0023372	0.0352862
P01008	Antithrombin-III OS=Homo sapiens GN=SERPINC1 PE=1 SV=1 - [ANT3_HUMAN]	23	52.5689	6.7124	1.60072	0.00235879	0.0352862
P01702	Ig lambda chain V-I region NIG-64 OS=Homo sapiens PE=1 SV=1 - [LV104_HUMAN]	2	11.4465	4.89404	2.14053	0.00240652	0.0352862
Q9NTX5	Ethylmalonyl-CoA decarboxylase OS=Homo sapiens GN=ECHDC1 PE=1 SV=2 - [ECHD1_HUMAN]	1	33.6765	8.20654	1.38717	0.00246064	0.0352862
P23083	Ig heavy chain V-I region V35 OS=Homo sapiens PE=1 SV=1 - [HV103_HUMAN]	2	13.0004	9.5542	1.67205	0.00253112	0.0352862
P05109	Protein S100-A8 OS=Homo sapiens GN=S100A8 PE=1 SV=1 - [S10A8_HUMAN]	9	10.8276	7.03467	1.85325	0.00256177	0.0352862
P00748	Coagulation factor XII OS=Homo sapiens GN=F12 PE=1 SV=3 - [FA12_HUMAN]	3	67.7479	7.73779	1.74315	0.00259479	0.0352862
P02749	Beta-2-glycoprotein 1 OS=Homo sapiens GN=APOH PE=1 SV=3 - [APOH_HUMAN]	11	38.2727	7.97217	1.95121	0.00262723	0.0352862
O14531	Dihydropyrimidinase-related protein 4 OS=Homo sapiens GN=DPYSL4 PE=1 SV=2 - [DPYL4_HUMAN]	1	61.8384	7.09326	3.08021	0.00264614	0.0352862
P32119	Peroxiredoxin-2 OS=Homo sapiens GN=PRDX2 PE=1 SV=5 - [PRDX2_HUMAN]	10	21.8782	5.97314	1.43837	0.00268734	0.0352862
P02656	Apolipoprotein C-III OS=Homo sapiens GN=APOC3 PE=1 SV=1 - [APOC3_HUMAN]	4	10.8455	5.41455	2.47102	0.00268831	0.0352862
P01616	Ig kappa chain V-II region MIL OS=Homo sapiens PE=1 SV=1 - [KV203_HUMAN]	1	12.0481	9.29053	2.62827	0.00269403	0.0352862
P05160	Coagulation factor XIII B chain OS=Homo sapiens GN=F13B PE=1 SV=3 - [F13B_HUMAN]	1	75.4612	6.39209	1.67389	0.00274811	0.0353765
P01780	Ig heavy chain V-III region JON OS=Homo sapiens PE=1 SV=1 - [HV319_HUMAN]	1	12.5553	9.29053	3.00509	0.00280328	0.0353891
O95715	C-X-C motif chemokine 14 OS=Homo sapiens GN=CXCL14 PE=1 SV=2 - [CXL14_HUMAN]	1	13.0691	10.0815	2.35546	0.00284873	0.0353891
Q8IYB1	Protein MB21D2 OS=Homo sapiens GN=MB21D2 PE=1 SV=3 - [M21D2_HUMAN]	1	55.7643	7.03467	1.86403	0.00288	0.0353891
P08493	Matrix Gla protein OS=Homo sapiens GN=MGP PE=1 SV=2 - [MGP_HUMAN]	2	12.3453	9.67139	2.2606	0.00294117	0.0356139
P02748	Complement component C9 OS=Homo sapiens GN=C9 PE=1 SV=2 - [CO9_HUMAN]	11	63.1327	5.59229	2.17176	0.00298898	0.0356139
Q8WZA0	Protein LZIC OS=Homo sapiens GN=LZIC PE=1 SV=1 - [LZIC_HUMAN]	1	21.4811	4.94482	1.23935	0.0030205	0.0356139
P02654	Apolipoprotein C-I OS=Homo sapiens GN=APOC1 PE=1 SV=1 - [APOC1_HUMAN]	4	9.32609	8.47021	3.55653	0.00302533	0.0356139
P02768	Serum albumin OS=Homo sapiens GN=ALB PE=1 SV=2 - [ALBU_HUMAN]	66	69.3215	6.27783	2.36657	0.00304415	0.0356139
P02788	Lactotransferrin OS=Homo sapiens GN=LTF PE=1 SV=6 - [TRFL_HUMAN]	30	78.1319	8.11865	1.81545	0.00304657	0.0356139
Q9HCK8	Chromodomain-helicase-DNA-binding protein 8 OS=Homo sapiens GN=CHD8 PE=1 SV=5 - [CHD8_HUMAN]	1	290.338	6.46826	1.6481	0.00304847	0.0356139
P60842	Eukaryotic initiation factor 4A-I OS=Homo sapiens GN=EIF4A1 PE=1 SV=1 - [IF4A1_HUMAN]	4	46.1246	5.47803	1.28836	0.00308251	0.0356139
P19827	Inter-alpha-trypsin inhibitor heavy chain H1 OS=Homo sapiens GN=ITIH1 PE=1 SV=3 - [ITIH1_HUMAN]	15	101.326	6.78564	1.48807	0.00312504	0.0356139
P61626	Lysozyme C OS=Homo sapiens GN=LYZ PE=1 SV=1 - [LYSC_HUMAN]	5	16.5263	9.15869	1.79713	0.00315129	0.0356139
P00747	Plasminogen OS=Homo sapiens GN=PLG PE=1 SV=2 - [PLMN_HUMAN]	23	90.5102	7.23975	1.84495	0.00316344	0.0356139
Q96PD5	N-acetylmuramoyl-L-alanine amidase OS=Homo sapiens GN=PGLYRP2 PE=1 SV=1 - [PGRP2_HUMAN]	5	62.1779	7.54736	1.83202	0.00326976	0.0356146
Q7Z304	MAM domain-containing protein 2 OS=Homo sapiens GN=MAMDC2 PE=2 SV=3 - [MAMC2_HUMAN]	14	77.5058	5.16064	1.63413	0.00328006	0.0356146
P36222	Chitinase-3-like protein 1 OS=Homo sapiens GN=CHI3L1 PE=1 SV=2 - [CH3L1_HUMAN]	6	42.5984	8.45557	1.51907	0.00328549	0.0356146
P01742	Ig heavy chain V-I region EU OS=Homo sapiens PE=1 SV=1 - [HV101_HUMAN]	2	12.4641	6.56592	2.31451	0.00334538	0.0356987
P00739	Haptoglobin-related protein OS=Homo sapiens GN=HPR PE=2 SV=2 - [HPTR_HUMAN]	4	39.0047	7.09326	1.65712	0.00345408	0.0365382
P02787	Serotransferrin OS=Homo sapiens GN=TF PE=1 SV=3 - [TRFE_HUMAN]	54	77.0136	7.12256	1.94706	0.00353537	0.0367588
P0CG05	Ig lambda-2 chain C regions OS=Homo sapiens GN=IGLC2 PE=1 SV=1 - [LAC2_HUMAN]	3	11.2865	7.23975	2.16137	0.00362308	0.0371928
P01857	Ig gamma-1 chain C region OS=Homo sapiens GN=IGHG1 PE=1 SV=1 - [IGHG1_HUMAN]	9	36.0832	8.19189	1.94878	0.00379949	0.0378859
Q9Y4K0	Lysyl oxidase homolog 2 OS=Homo sapiens GN=LOXL2 PE=1 SV=1 - [LOXL2_HUMAN]	1	86.6683	6.37939	1.67736	0.00386223	0.0380437
Q9BXX2	Ankyrin repeat domain-containing protein 30B OS=Homo sapiens GN=ANKRD30B PE=2 SV=3 - [AN30B_HUMAN]	1	157.95	6.354	1.48032	0.00396113	0.0385467
P02751	Fibronectin OS=Homo sapiens GN=FN1 PE=1 SV=4 - [FINC_HUMAN]	63	262.46	5.70654	1.43136	0.00400274	0.0386455
P01763	Ig heavy chain V-III region WEA OS=Homo sapiens PE=1 SV=1 - [HV302_HUMAN]	2	12.2485	8.49951	1.96256	0.00402624	0.0386974
O75339	Cartilage intermediate layer protein 1 OS=Homo sapiens GN=CILP PE=1 SV=4 - [CILP1_HUMAN]	47	132.48	8.41162	1.45882	0.0041091	0.0388548
P80748	Ig lambda chain V-III region LOI OS=Homo sapiens PE=1 SV=1 - [LV302_HUMAN]	3	11.9278	5.08447	1.87573	0.00412835	0.0388548
Q86UD1	Out at first protein homolog OS=Homo sapiens GN=OAF PE=2 SV=1 - [OAF_HUMAN]	1	30.6686	6.84424	1.49361	0.00412924	0.0388548
P16401	Histone H1.5 OS=Homo sapiens GN=HIST1H1B PE=1 SV=3 - [H15_HUMAN]	4	22.5665	10.9165	1.24942	0.00420562	0.0393549
Q9H1B4	Nuclear RNA export factor 5 OS=Homo sapiens GN=NXF5 PE=2 SV=1 - [NXF5_HUMAN]	1	45.5985	8.88037	2.28366	0.0042835	0.0394148
P11171	Protein 4.1 OS=Homo sapiens GN=EPB41 PE=1 SV=4 - [41_HUMAN]	4	96.9573	5.57959	1.26537	0.00432144	0.0394148
P35625	Metalloproteinase inhibitor 3 OS=Homo sapiens GN=TIMP3 PE=1 SV=2 - [TIMP3_HUMAN]	4	24.1288	8.71924	3.7473	0.00435056	0.0394148
P25815	Protein S100-P OS=Homo sapiens GN=S100P PE=1 SV=2 - [S100P_HUMAN]	1	10.3932	4.88135	1.57783	0.00446206	0.0397663
Q9UGM5	Fetuin-B OS=Homo sapiens GN=FETUB PE=1 SV=2 - [FETUB_HUMAN]	1	42.028	6.82959	1.74068	0.00450722	0.0399523
P00751	Complement factor B OS=Homo sapiens GN=CFB PE=1 SV=2 - [CFAB_HUMAN]	23	85.4785	7.06396	2.18511	0.00456405	0.0400712
P19823	Inter-alpha-trypsin inhibitor heavy chain H2 OS=Homo sapiens GN=ITIH2 PE=1 SV=2 - [ITIH2_HUMAN]	16	106.397	6.85889	1.55275	0.0046213	0.0401558
P03973	Antileukoproteinase OS=Homo sapiens GN=SLPI PE=1 SV=2 - [SLPI_HUMAN]	2	14.3159	8.74854	1.77768	0.00463947	0.0401702
Q14624	Inter-alpha-trypsin inhibitor heavy chain H4 OS=Homo sapiens GN=ITIH4 PE=1 SV=4 - [ITIH4_HUMAN]	18	103.293	6.97607	1.9664	0.00469809	0.0403462
P14207	Folate receptor beta OS=Homo sapiens GN=FOLR2 PE=1 SV=4 - [FOLR2_HUMAN]	1	29.2598	7.53271	1.75387	0.00473059	0.0403462
P02679	Fibrinogen gamma chain OS=Homo sapiens GN=FGG PE=1 SV=3 - [FIBG_HUMAN]	23	51.4789	5.61768	2.51876	0.00474566	0.0403462
P06311	Ig kappa chain V-III region IARC/BL41 OS=Homo sapiens PE=4 SV=1 - [KV311_HUMAN]	1	14.0611	6.60986	1.5689	0.00479246	0.0403462
P49643	DNA primase large subunit OS=Homo sapiens GN=PRIM2 PE=1 SV=2 - [PRI2_HUMAN]	1	58.769	7.91357	2.43455	0.00484076	0.0404686
P23246	Splicing factor, proline- and glutamine-rich OS=Homo sapiens GN=SFPQ PE=1 SV=2 - [SFPQ_HUMAN]	5	76.1016	9.43701	1.24342	0.0049068	0.0404686
Q9UKZ9	Procollagen C-endopeptidase enhancer 2 OS=Homo sapiens GN=PCOLCE2 PE=1 SV=1 - [PCOC2_HUMAN]	9	45.6869	8.47021	1.22833	0.00498622	0.0405735
Q13790	Apolipoprotein F OS=Homo sapiens GN=APOF PE=1 SV=2 - [APOF_HUMAN]	1	35.377	5.64307	2.01505	0.00521654	0.0412242
P02765	Alpha-2-HS-glycoprotein OS=Homo sapiens GN=AHSG PE=1 SV=1 - [FETUA_HUMAN]	14	39.2997	5.71924	1.60033	0.00522621	0.0412242
P23284	Peptidyl-prolyl cis-trans isomerase B OS=Homo sapiens GN=PPIB PE=1 SV=2 - [PPIB_HUMAN]	10	23.7275	9.40771	1.24427	0.00525887	0.0412242
P26583	High mobility group protein B2 OS=Homo sapiens GN=HMGB2 PE=1 SV=2 - [HMGB2_HUMAN]	2	24.0187	7.81104	1.43145	0.00529178	0.0412242
P04114	Apolipoprotein B-100 OS=Homo sapiens GN=APOB PE=1 SV=2 - [APOB_HUMAN]	133	515.283	7.04932	1.86791	0.00532034	0.0412242
P10909	Clusterin OS=Homo sapiens GN=CLU PE=1 SV=1 - [CLUS_HUMAN]	20	52.461	6.26514	1.78502	0.00538295	0.0412848
P04839	Cytochrome b-245 heavy chain OS=Homo sapiens GN=CYBB PE=1 SV=2 - [CY24B_HUMAN]	3	65.2936	8.63135	1.28847	0.00555316	0.0417118
O75636	Ficolin-3 OS=Homo sapiens GN=FCN3 PE=1 SV=2 - [FCN3_HUMAN]	1	32.882	6.66846	2.052	0.0055819	0.0417118
P33908	Mannosyl-oligosaccharide 1,2-alpha-mannosidase IA OS=Homo sapiens GN=MAN1A1 PE=1 SV=3 - [MA1A1_HUMAN]	2	72.9223	6.46826	1.44699	0.00560493	0.0417118
P51571	Translocon-associated protein subunit delta OS=Homo sapiens GN=SSR4 PE=1 SV=1 - [SSRD_HUMAN]	2	18.9866	6.15088	1.36873	0.00563347	0.0417118
P61769	Beta-2-microglobulin OS=Homo sapiens GN=B2M PE=1 SV=1 - [B2MG_HUMAN]	1	13.7059	6.52197	1.39356	0.00563998	0.0417118
P07359	Platelet glycoprotein Ib alpha chain OS=Homo sapiens GN=GP1BA PE=1 SV=2 - [GP1BA_HUMAN]	1	71.4952	6.29053	1.43197	0.00572298	0.0420147
P06702	Protein S100-A9 OS=Homo sapiens GN=S100A9 PE=1 SV=1 - [S10A9_HUMAN]	7	13.2335	6.12549	2.02928	0.00582111	0.0422769
P01859	Ig gamma-2 chain C region OS=Homo sapiens GN=IGHG2 PE=1 SV=2 - [IGHG2_HUMAN]	5	35.8778	7.59131	2.1954	0.005859	0.0424254
P13796	Plastin-2 OS=Homo sapiens GN=LCP1 PE=1 SV=6 - [PLSL_HUMAN]	14	70.2439	5.42725	1.33646	0.00589939	0.0425911
O14791	Apolipoprotein L1 OS=Homo sapiens GN=APOL1 PE=1 SV=5 - [APOL1_HUMAN]	5	43.9469	5.80811	1.5002	0.00597478	0.0427886
P55056	Apolipoprotein C-IV OS=Homo sapiens GN=APOC4 PE=1 SV=1 - [APOC4_HUMAN]	1	14.5435	8.92432	2.53139	0.00613317	0.0429626
P11215	Integrin alpha-M OS=Homo sapiens GN=ITGAM PE=1 SV=2 - [ITAM_HUMAN]	3	127.099	7.2251	1.24966	0.00614663	0.0429626
P13671	Complement component C6 OS=Homo sapiens GN=C6 PE=1 SV=3 - [CO6_HUMAN]	11	104.718	6.75635	2.02963	0.00616274	0.0429626
Q7L523	Ras-related GTP-binding protein A OS=Homo sapiens GN=RRAGA PE=1 SV=1 - [RRAGA_HUMAN]	1	36.5426	7.72314	1.9356	0.00622076	0.04312
P43652	Afamin OS=Homo sapiens GN=AFM PE=1 SV=1 - [AFAM_HUMAN]	21	69.024	5.89697	1.84933	0.00625819	0.0432562
Q8TF66	Leucine-rich repeat-containing protein 15 OS=Homo sapiens GN=LRRC15 PE=2 SV=2 - [LRC15_HUMAN]	3	64.3252	6.7124	1.50177	0.00634759	0.043607
P35542	Serum amyloid A-4 protein OS=Homo sapiens GN=SAA4 PE=1 SV=2 - [SAA4_HUMAN]	3	14.7373	9.0708	1.36001	0.00638064	0.043607
O60884	DnaJ homolog subfamily A member 2 OS=Homo sapiens GN=DNAJA2 PE=1 SV=1 - [DNJA2_HUMAN]	1	45.7166	6.48096	2.16222	0.00647531	0.0440068
A6NHR9	Structural maintenance of chromosomes flexible hinge domain-containing protein 1 OS=Homo sapiens GN=SMCHD1 PE=1 SV=2 - [SMHD1_HUMAN]	1	226.231	7.29834	1.31167	0.00654816	0.0441354
P05107	Integrin beta-2 OS=Homo sapiens GN=ITGB2 PE=1 SV=2 - [ITB2_HUMAN]	4	84.7261	6.94678	1.68452	0.00659847	0.0443483
Q9NX62	Inositol monophosphatase 3 OS=Homo sapiens GN=IMPAD1 PE=1 SV=1 - [IMPA3_HUMAN]	1	38.657	6.85889	1.20853	0.00662176	0.0443822
P05204	Non-histone chromosomal protein HMG-17 OS=Homo sapiens GN=HMGN2 PE=1 SV=3 - [HMGN2_HUMAN]	1	9.38706	9.99365	1.74117	0.00676304	0.0450808
P05106	Integrin beta-3 OS=Homo sapiens GN=ITGB3 PE=1 SV=2 - [ITB3_HUMAN]	4	87.0004	5.23682	1.37376	0.00683364	0.0453031
P07225	Vitamin K-dependent protein S OS=Homo sapiens GN=PROS1 PE=1 SV=1 - [PROS_HUMAN]	5	75.0739	5.66846	1.55448	0.00687429	0.045415
P03952	Plasma kallikrein OS=Homo sapiens GN=KLKB1 PE=1 SV=1 - [KLKB1_HUMAN]	5	71.3228	8.22119	1.9761	0.00690075	0.045415
A8MYZ0	Protein FAM188B2 OS=Homo sapiens GN=FAM188B2 PE=3 SV=2 - [F1882_HUMAN]	1	41.0438	7.91357	2.06965	0.00695603	0.045415
Q7L5D6	Golgi to ER traffic protein 4 homolog OS=Homo sapiens GN=GET4 PE=1 SV=1 - [GET4_HUMAN]	1	36.481	5.41455	1.31256	0.00696599	0.045415
P01762	Ig heavy chain V-III region TRO OS=Homo sapiens PE=1 SV=1 - [HV301_HUMAN]	1	13.4635	9.71533	1.37131	0.00697221	0.045415
P04003	C4b-binding protein alpha chain OS=Homo sapiens GN=C4BPA PE=1 SV=2 - [C4BPA_HUMAN]	9	66.9894	7.29834	1.53052	0.00708738	0.045415
O95445	Apolipoprotein M OS=Homo sapiens GN=APOM PE=1 SV=2 - [APOM_HUMAN]	1	21.2394	6.01123	1.96814	0.00709871	0.045415
Q9NQ79	Cartilage acidic protein 1 OS=Homo sapiens GN=CRTAC1 PE=1 SV=2 - [CRAC1_HUMAN]	6	71.3758	5.12256	1.48573	0.00716185	0.045415
P06727	Apolipoprotein A-IV OS=Homo sapiens GN=APOA4 PE=1 SV=3 - [APOA4_HUMAN]	20	45.3715	5.37646	1.64459	0.00720065	0.045415
Q9UKG9	Peroxisomal carnitine O-octanoyltransferase OS=Homo sapiens GN=CROT PE=1 SV=2 - [OCTC_HUMAN]	1	70.1333	7.07861	1.57017	0.00720517	0.045415
Q99985	Semaphorin-3C OS=Homo sapiens GN=SEMA3C PE=2 SV=2 - [SEM3C_HUMAN]	2	85.1526	8.68994	1.52547	0.00732758	0.0458303
P01703	Ig lambda chain V-I region NEWM OS=Homo sapiens PE=1 SV=1 - [LV105_HUMAN]	1	10.8975	9.29053	2.47905	0.00736692	0.0459582
O60282	Kinesin heavy chain isoform 5C OS=Homo sapiens GN=KIF5C PE=1 SV=1 - [KIF5C_HUMAN]	1	109.427	6.18896	1.41403	0.00741236	0.0461098
P05546	Heparin cofactor 2 OS=Homo sapiens GN=SERPIND1 PE=1 SV=3 - [HEP2_HUMAN]	11	57.0342	6.90283	1.9721	0.00742911	0.0461098
Q8N1I0	Dedicator of cytokinesis protein 4 OS=Homo sapiens GN=DOCK4 PE=1 SV=3 - [DOCK4_HUMAN]	1	225.063	7.6499	4.03819	0.00747657	0.0461749
P15814	Immunoglobulin lambda-like polypeptide 1 OS=Homo sapiens GN=IGLL1 PE=1 SV=1 - [IGLL1_HUMAN]	1	22.9486	10.0669	1.68705	0.00749616	0.0461749
P48061	Stromal cell-derived factor 1 OS=Homo sapiens GN=CXCL12 PE=1 SV=1 - [SDF1_HUMAN]	2	10.6588	9.87646	1.47551	0.00749654	0.0461749
Q9H4B7	Tubulin beta-1 chain OS=Homo sapiens GN=TUBB1 PE=1 SV=1 - [TBB1_HUMAN]	1	50.2946	5.17334	1.27669	0.00774887	0.0464
Q86UB9	Transmembrane protein 135 OS=Homo sapiens GN=TMEM135 PE=2 SV=2 - [TM135_HUMAN]	1	52.2561	9.45166	2.04117	0.0077547	0.0464
P35813	Protein phosphatase 1A OS=Homo sapiens GN=PPM1A PE=1 SV=1 - [PPM1A_HUMAN]	2	42.4207	5.36377	1.3186	0.00776353	0.0464
P00742	Coagulation factor X OS=Homo sapiens GN=F10 PE=1 SV=2 - [FA10_HUMAN]	2	54.6965	5.93506	1.28431	0.00777865	0.0464
Q8WVM7	Cohesin subunit SA-1 OS=Homo sapiens GN=STAG1 PE=1 SV=3 - [STAG1_HUMAN]	1	144.336	5.59229	1.35434	0.00778101	0.0464
P43490	Nicotinamide phosphoribosyltransferase OS=Homo sapiens GN=NAMPT PE=1 SV=1 - [NAMPT_HUMAN]	10	55.4866	7.15186	1.55305	0.00786459	0.0466696
P06310	Ig kappa chain V-II region RPMI 6410 OS=Homo sapiens PE=4 SV=1 - [KV206_HUMAN]	1	14.6974	9.24658	1.8494	0.0079168	0.0467514
Q02985	Complement factor H-related protein 3 OS=Homo sapiens GN=CFHR3 PE=1 SV=2 - [FHR3_HUMAN]	1	37.2987	7.54736	2.05849	0.00804274	0.0470384
P01776	Ig heavy chain V-III region WAS OS=Homo sapiens PE=1 SV=1 - [HV315_HUMAN]	1	13.0824	7.98682	2.04082	0.00812466	0.047142
P01023	Alpha-2-macroglobulin OS=Homo sapiens GN=A2M PE=1 SV=3 - [A2MG_HUMAN]	50	163.188	6.45557	1.51909	0.00821303	0.0472146
P30043	Flavin reductase (NADPH) OS=Homo sapiens GN=BLVRB PE=1 SV=3 - [BLVRB_HUMAN]	7	22.1054	7.6499	1.22351	0.00822571	0.0472146
P07093	Glia-derived nexin OS=Homo sapiens GN=SERPINE2 PE=1 SV=1 - [GDN_HUMAN]	10	43.9742	9.29053	1.67211	0.00824152	0.0472146
P01871	Ig mu chain C region OS=Homo sapiens GN=IGHM PE=1 SV=3 - [IGHM_HUMAN]	6	49.2755	6.771	1.69767	0.00827887	0.0472828
P30464	HLA class I histocompatibility antigen, B-15 alpha chain OS=Homo sapiens GN=HLA-B PE=1 SV=2 - [1B15_HUMAN]	2	40.363	6.30322	1.20706	0.00833336	0.0473132
O95793	Double-stranded RNA-binding protein Staufen homolog 1 OS=Homo sapiens GN=STAU1 PE=1 SV=2 - [STAU1_HUMAN]	1	63.1428	9.43701	1.41662	0.00834252	0.0473132
P02655	Apolipoprotein C-II OS=Homo sapiens GN=APOC2 PE=1 SV=1 - [APOC2_HUMAN]	4	11.2768	4.71631	2.75127	0.00838483	0.047326
P04211	Ig lambda chain V region 4A OS=Homo sapiens PE=4 SV=1 - [LV001_HUMAN]	2	12.372	7.03467	1.89632	0.0084634	0.047326
Q15043	Zinc transporter ZIP14 OS=Homo sapiens GN=SLC39A14 PE=1 SV=3 - [S39AE_HUMAN]	1	54.1772	5.32568	1.67476	0.00848095	0.047326
P09601	Heme oxygenase 1 OS=Homo sapiens GN=HMOX1 PE=1 SV=1 - [HMOX1_HUMAN]	4	32.798	8.25049	1.31334	0.0085362	0.0473785
O00571	ATP-dependent RNA helicase DDX3X OS=Homo sapiens GN=DDX3X PE=1 SV=3 - [DDX3X_HUMAN]	4	73.198	7.18115	1.26258	0.00854878	0.0473785
P13688	Carcinoembryonic antigen-related cell adhesion molecule 1 OS=Homo sapiens GN=CEACAM1 PE=1 SV=2 - [CEAM1_HUMAN]	1	57.5247	5.97314	1.49064	0.00870943	0.0477462
O15335	Chondroadherin OS=Homo sapiens GN=CHAD PE=2 SV=2 - [CHAD_HUMAN]	11	40.4503	9.39307	1.20401	0.00874571	0.0477462
P01877	Ig alpha-2 chain C region OS=Homo sapiens GN=IGHA2 PE=1 SV=3 - [IGHA2_HUMAN]	1	36.503	6.1001	3.70549	0.00906348	0.0487864
Q15642	Cdc42-interacting protein 4 OS=Homo sapiens GN=TRIP10 PE=1 SV=3 - [CIP4_HUMAN]	2	68.3102	5.73193	1.92603	0.00914269	0.0488164
P24593	Insulin-like growth factor-binding protein 5 OS=Homo sapiens GN=IGFBP5 PE=1 SV=1 - [IBP5_HUMAN]	2	30.55	8.20654	1.40328	0.00916775	0.0488164
P09871	Complement C1s subcomponent OS=Homo sapiens GN=C1S PE=1 SV=1 - [C1S_HUMAN]	15	76.6348	4.95752	1.39696	0.00918343	0.0488164
P02790	Hemopexin OS=Homo sapiens GN=HPX PE=1 SV=2 - [HEMO_HUMAN]	18	51.6433	7.02002	1.50034	0.00922142	0.0488164
P20042	Eukaryotic translation initiation factor 2 subunit 2 OS=Homo sapiens GN=EIF2S2 PE=1 SV=2 - [IF2B_HUMAN]	1	38.3644	5.79541	1.31915	0.00923237	0.0488164
Q9BRD0	BUD13 homolog OS=Homo sapiens GN=BUD13 PE=1 SV=1 - [BUD13_HUMAN]	1	70.4783	9.86182	2.06312	0.00924964	0.0488164
Q99460	26S proteasome non-ATPase regulatory subunit 1 OS=Homo sapiens GN=PSMD1 PE=1 SV=2 - [PSMD1_HUMAN]	3	105.769	5.38916	1.27198	0.00927671	0.0488533
P01591	Immunoglobulin J chain OS=Homo sapiens GN=JCHAIN PE=1 SV=4 - [IGJ_HUMAN]	3	18.087	5.23682	2.0271	0.00930955	0.0489204
Q4KWH8	1-phosphatidylinositol 4,5-bisphosphate phosphodiesterase eta-1 OS=Homo sapiens GN=PLCH1 PE=1 SV=1 - [PLCH1_HUMAN]	1	189.104	7.73779	1.2266	0.0093889	0.0489555
P01760	Ig heavy chain V-I region WOL OS=Homo sapiens PE=1 SV=1 - [HV105_HUMAN]	1	13.6757	8.41162	1.86507	0.00957087	0.0489555
P04179	Superoxide dismutase [Mn], mitochondrial OS=Homo sapiens GN=SOD2 PE=1 SV=2 - [SODM_HUMAN]	8	24.7066	8.25049	1.25285	0.00958202	0.0489555
P05121	Plasminogen activator inhibitor 1 OS=Homo sapiens GN=SERPINE1 PE=1 SV=1 - [PAI1_HUMAN]	1	45.031	7.1958	1.91824	0.0095853	0.0489555
P10599	Thioredoxin OS=Homo sapiens GN=TXN PE=1 SV=3 - [THIO_HUMAN]	5	11.7297	4.91943	1.24224	0.0096506	0.0489555
P07339	Cathepsin D OS=Homo sapiens GN=CTSD PE=1 SV=1 - [CATD_HUMAN]	6	44.5236	6.53662	1.23722	0.00968303	0.0489555
Q9Y6K5	2'-5'-oligoadenylate synthase 3 OS=Homo sapiens GN=OAS3 PE=1 SV=3 - [OAS3_HUMAN]	1	121.093	8.39697	1.45007	0.00968914	0.0489555
P02786	Transferrin receptor protein 1 OS=Homo sapiens GN=TFRC PE=1 SV=2 - [TFR1_HUMAN]	1	84.8179	6.60986	1.4294	0.00971866	0.0489555
P01623	Ig kappa chain V-III region WOL OS=Homo sapiens PE=1 SV=1 - [KV305_HUMAN]	3	11.7389	8.90967	1.46277	0.00997602	0.0494559
P05154	Plasma serine protease inhibitor OS=Homo sapiens GN=SERPINA5 PE=1 SV=3 - [IPSP_HUMAN]	8	45.6457	9.26123	1.71061	0.0101252	0.0498676
P11021	78 kDa glucose-regulated protein OS=Homo sapiens GN=HSPA5 PE=1 SV=2 - [GRP78_HUMAN]	21	72.2884	5.16064	1.2091	0.0101646	0.0499605
P30084	Enoyl-CoA hydratase, mitochondrial OS=Homo sapiens GN=ECHS1 PE=1 SV=4 - [ECHM_HUMAN]	5	31.3671	8.07471	0.737233	8.99116e-06	0.0218727
P02462	Collagen alpha-1(IV) chain OS=Homo sapiens GN=COL4A1 PE=1 SV=3 - [CO4A1_HUMAN]	3	160.514	8.27979	0.644697	3.91268e-05	0.0342509
Q9NSD9	Phenylalanine--tRNA ligase beta subunit OS=Homo sapiens GN=FARSB PE=1 SV=3 - [SYFB_HUMAN]	2	66.0735	6.84424	0.718768	8.95994e-05	0.0342509
P25189	Myelin protein P0 OS=Homo sapiens GN=MPZ PE=1 SV=1 - [MYP0_HUMAN]	2	27.5375	9.53955	0.558222	0.000129592	0.0342509
Q9UBF9	Myotilin OS=Homo sapiens GN=MYOT PE=1 SV=2 - [MYOTI_HUMAN]	1	55.3608	9.0708	0.637184	0.00013483	0.0342509
P49589	Cysteine--tRNA ligase, cytoplasmic OS=Homo sapiens GN=CARS PE=1 SV=3 - [SYCC_HUMAN]	1	85.4192	6.75635	0.730102	0.000259985	0.0342509
P50479	PDZ and LIM domain protein 4 OS=Homo sapiens GN=PDLIM4 PE=1 SV=2 - [PDLI4_HUMAN]	1	35.3757	7.91357	0.714841	0.000264017	0.0342509
O60888	Protein CutA OS=Homo sapiens GN=CUTA PE=1 SV=2 - [CUTA_HUMAN]	1	19.1041	5.50342	0.118438	0.000270265	0.0342509
O43294	Transforming growth factor beta-1-induced transcript 1 protein OS=Homo sapiens GN=TGFB1I1 PE=1 SV=2 - [TGFI1_HUMAN]	1	49.7818	7.03467	0.677336	0.000287098	0.0342509
P02144	Myoglobin OS=Homo sapiens GN=MB PE=1 SV=2 - [MYG_HUMAN]	11	17.173	7.6792	0.477702	0.000305075	0.0342509
P17174	Aspartate aminotransferase, cytoplasmic OS=Homo sapiens GN=GOT1 PE=1 SV=3 - [AATC_HUMAN]	4	46.2185	7.00537	0.829093	0.00030723	0.0342509
P35749	Myosin-11 OS=Homo sapiens GN=MYH11 PE=1 SV=3 - [MYH11_HUMAN]	57	227.199	5.50342	0.677086	0.000309472	0.0342509
Q96A32	Myosin regulatory light chain 2, skeletal muscle isoform OS=Homo sapiens GN=MYLPF PE=2 SV=1 - [MLRS_HUMAN]	6	19.0024	5.0083	0.664848	0.00032634	0.0342509
Q8N8S7	Protein enabled homolog OS=Homo sapiens GN=ENAH PE=1 SV=2 - [ENAH_HUMAN]	3	66.4699	6.93213	0.621181	0.00035598	0.0342509
P09497	Clathrin light chain B OS=Homo sapiens GN=CLTB PE=1 SV=1 - [CLCB_HUMAN]	2	25.1751	4.64014	0.74379	0.000377511	0.0342509
P35080	Profilin-2 OS=Homo sapiens GN=PFN2 PE=1 SV=3 - [PROF2_HUMAN]	1	15.0363	6.99072	0.625361	0.000401153	0.0342509
Q06828	Fibromodulin OS=Homo sapiens GN=FMOD PE=1 SV=2 - [FMOD_HUMAN]	14	43.1515	6.03662	0.583514	0.000411971	0.0342509
Q53TN4	Cytochrome b reductase 1 OS=Homo sapiens GN=CYBRD1 PE=1 SV=1 - [CYBR1_HUMAN]	1	31.6207	8.76318	0.694674	0.000434696	0.0342509
Q8WUX9	Charged multivesicular body protein 7 OS=Homo sapiens GN=CHMP7 PE=1 SV=1 - [CHMP7_HUMAN]	1	50.8793	5.35107	0.760556	0.000476487	0.0342509
Q8NE71	ATP-binding cassette sub-family F member 1 OS=Homo sapiens GN=ABCF1 PE=1 SV=2 - [ABCF1_HUMAN]	1	95.8665	6.80029	0.807643	0.000494825	0.0342509
O14735	CDP-diacylglycerol--inositol 3-phosphatidyltransferase OS=Homo sapiens GN=CDIPT PE=1 SV=1 - [CDIPT_HUMAN]	1	23.5231	8.03076	0.779366	0.00051032	0.0342509
P08754	Guanine nucleotide-binding protein G(k) subunit alpha OS=Homo sapiens GN=GNAI3 PE=1 SV=3 - [GNAI3_HUMAN]	1	40.5063	5.69385	0.744704	0.000566464	0.0342509
Q15582	Transforming growth factor-beta-induced protein ig-h3 OS=Homo sapiens GN=TGFBI PE=1 SV=1 - [BGH3_HUMAN]	26	74.634	7.7085	0.769225	0.000584651	0.0342509
Q13813	Spectrin alpha chain, non-erythrocytic 1 OS=Homo sapiens GN=SPTAN1 PE=1 SV=3 - [SPTN1_HUMAN]	74	284.364	5.35107	0.81262	0.000628665	0.0342509
Q92599	Septin-8 OS=Homo sapiens GN=SEPT8 PE=1 SV=4 - [SEPT8_HUMAN]	1	55.7211	6.27783	0.733148	0.000638423	0.0342509
O75323	Protein NipSnap homolog 2 OS=Homo sapiens GN=GBAS PE=1 SV=1 - [NIPS2_HUMAN]	1	33.7212	9.36377	0.745198	0.000670647	0.0342509
P12109	Collagen alpha-1(VI) chain OS=Homo sapiens GN=COL6A1 PE=1 SV=3 - [CO6A1_HUMAN]	45	108.462	5.42725	0.653097	0.000675726	0.0342509
O43827	Angiopoietin-related protein 7 OS=Homo sapiens GN=ANGPTL7 PE=1 SV=1 - [ANGL7_HUMAN]	14	39.9927	7.85498	0.606842	0.000809987	0.0343776
P16112	Aggrecan core protein OS=Homo sapiens GN=ACAN PE=1 SV=2 - [PGCA_HUMAN]	23	250.04	4.18311	0.787476	0.000843893	0.0343776
P20774	Mimecan OS=Homo sapiens GN=OGN PE=1 SV=1 - [MIME_HUMAN]	13	33.9009	5.63037	0.597506	0.000889074	0.0343776
P10515	Dihydrolipoyllysine-residue acetyltransferase component of pyruvate dehydrogenase complex, mitochondrial OS=Homo sapiens GN=DLAT PE=1 SV=3 - [ODP2_HUMAN]	2	68.9531	7.84033	0.711771	0.000927562	0.0343776
Q9BW30	Tubulin polymerization-promoting protein family member 3 OS=Homo sapiens GN=TPPP3 PE=1 SV=1 - [TPPP3_HUMAN]	4	18.9736	9.12939	0.662028	0.000989335	0.0343776
P22105	Tenascin-X OS=Homo sapiens GN=TNXB PE=1 SV=4 - [TENX_HUMAN]	143	457.932	5.17334	0.821364	0.000991881	0.0343776
A5A3E0	POTE ankyrin domain family member F OS=Homo sapiens GN=POTEF PE=1 SV=2 - [POTEF_HUMAN]	2	121.367	6.20166	0.666481	0.0010357	0.0343776
Q9Y3D6	Mitochondrial fission 1 protein OS=Homo sapiens GN=FIS1 PE=1 SV=2 - [FIS1_HUMAN]	2	16.927	8.79248	0.705358	0.001046	0.0343776
Q07507	Dermatopontin OS=Homo sapiens GN=DPT PE=1 SV=2 - [DERM_HUMAN]	4	23.9888	4.81787	0.625388	0.00112506	0.0343776
P04899	Guanine nucleotide-binding protein G(i) subunit alpha-2 OS=Homo sapiens GN=GNAI2 PE=1 SV=3 - [GNAI2_HUMAN]	6	40.4251	5.5415	0.822683	0.00112575	0.0343776
Q8IUE6	Histone H2A type 2-B OS=Homo sapiens GN=HIST2H2AB PE=1 SV=3 - [H2A2B_HUMAN]	1	13.9868	10.8872	0.761896	0.00115545	0.0343776
P10916	Myosin regulatory light chain 2, ventricular/cardiac muscle isoform OS=Homo sapiens GN=MYL2 PE=1 SV=3 - [MLRV_HUMAN]	8	18.7774	4.99561	0.537151	0.00117265	0.0343776
Q8IUL8	Cartilage intermediate layer protein 2 OS=Homo sapiens GN=CILP2 PE=2 SV=2 - [CILP2_HUMAN]	31	126.211	8.22119	0.603439	0.00123831	0.0343776
P12111	Collagen alpha-3(VI) chain OS=Homo sapiens GN=COL6A3 PE=1 SV=5 - [CO6A3_HUMAN]	168	343.457	6.68311	0.67558	0.0012511	0.0343776
P12110	Collagen alpha-2(VI) chain OS=Homo sapiens GN=COL6A2 PE=1 SV=4 - [CO6A2_HUMAN]	36	108.512	6.21436	0.744799	0.00125924	0.0343776
Q6Y1H2	Very-long-chain (3R)-3-hydroxyacyl-CoA dehydratase 2 OS=Homo sapiens GN=HACD2 PE=1 SV=1 - [HACD2_HUMAN]	1	28.3501	9.5542	0.528384	0.00131573	0.0343776
Q96Q06	Perilipin-4 OS=Homo sapiens GN=PLIN4 PE=1 SV=2 - [PLIN4_HUMAN]	3	134.349	8.73389	0.479694	0.00132193	0.0343776
P12883	Myosin-7 OS=Homo sapiens GN=MYH7 PE=1 SV=5 - [MYH7_HUMAN]	64	222.959	5.79541	0.509281	0.00133371	0.0343776
Q02543	60S ribosomal protein L18a OS=Homo sapiens GN=RPL18A PE=1 SV=2 - [RL18A_HUMAN]	4	20.7489	10.7114	0.810721	0.00133814	0.0343776
Q9UKX2	Myosin-2 OS=Homo sapiens GN=MYH2 PE=1 SV=1 - [MYH2_HUMAN]	16	222.906	5.8208	0.703394	0.00134068	0.0343776
P47914	60S ribosomal protein L29 OS=Homo sapiens GN=RPL29 PE=1 SV=2 - [RL29_HUMAN]	1	17.7411	11.6636	0.636475	0.00140635	0.0343776
P02458	Collagen alpha-1(II) chain OS=Homo sapiens GN=COL2A1 PE=1 SV=3 - [CO2A1_HUMAN]	3	141.699	6.91748	0.279042	0.00142371	0.0343776
Q02218	2-oxoglutarate dehydrogenase, mitochondrial OS=Homo sapiens GN=OGDH PE=1 SV=3 - [ODO1_HUMAN]	12	115.861	6.85889	0.814875	0.0014574	0.0343776
Q32P28	Prolyl 3-hydroxylase 1 OS=Homo sapiens GN=P3H1 PE=1 SV=2 - [P3H1_HUMAN]	2	83.3411	5.13525	0.669425	0.00145819	0.0343776
Q9BRX8	Redox-regulatory protein FAM213A OS=Homo sapiens GN=FAM213A PE=1 SV=3 - [F213A_HUMAN]	2	25.7474	8.83643	0.678658	0.00149474	0.0343776
P07951	Tropomyosin beta chain OS=Homo sapiens GN=TPM2 PE=1 SV=1 - [TPM2_HUMAN]	4	32.8306	4.70361	0.627138	0.00151602	0.0343776
Q9NVJ2	ADP-ribosylation factor-like protein 8B OS=Homo sapiens GN=ARL8B PE=1 SV=1 - [ARL8B_HUMAN]	2	21.5251	8.42627	0.826811	0.00152021	0.0343776
P36269	Gamma-glutamyltransferase 5 OS=Homo sapiens GN=GGT5 PE=1 SV=2 - [GGT5_HUMAN]	5	62.2223	7.54736	0.680987	0.00155168	0.0343776
Q86WB0	Nuclear-interacting partner of ALK OS=Homo sapiens GN=ZC3HC1 PE=1 SV=1 - [NIPA_HUMAN]	1	55.2261	5.61768	0.393359	0.00155431	0.0343776
P00568	Adenylate kinase isoenzyme 1 OS=Homo sapiens GN=AK1 PE=1 SV=3 - [KAD1_HUMAN]	6	21.6213	8.63135	0.748795	0.00163775	0.0343776
Q6UWY5	Olfactomedin-like protein 1 OS=Homo sapiens GN=OLFML1 PE=1 SV=2 - [OLFL1_HUMAN]	11	45.9214	8.08936	0.771659	0.00163952	0.0343776
P08123	Collagen alpha-2(I) chain OS=Homo sapiens GN=COL1A2 PE=1 SV=7 - [CO1A2_HUMAN]	30	129.235	8.95361	0.577329	0.00167728	0.0343776
P21695	Glycerol-3-phosphate dehydrogenase [NAD(+)], cytoplasmic OS=Homo sapiens GN=GPD1 PE=1 SV=4 - [GPDA_HUMAN]	6	37.5433	6.17627	0.55413	0.00173189	0.0343776
O43175	D-3-phosphoglycerate dehydrogenase OS=Homo sapiens GN=PHGDH PE=1 SV=4 - [SERA_HUMAN]	1	56.6144	6.7124	0.624198	0.00182611	0.0343776
P07108	Acyl-CoA-binding protein OS=Homo sapiens GN=DBI PE=1 SV=2 - [ACBP_HUMAN]	3	10.038	6.56592	0.769036	0.00187732	0.0343776
P10301	Ras-related protein R-Ras OS=Homo sapiens GN=RRAS PE=1 SV=1 - [RRAS_HUMAN]	5	23.4659	6.93213	0.79494	0.00187925	0.0343776
O60938	Keratocan OS=Homo sapiens GN=KERA PE=1 SV=1 - [KERA_HUMAN]	10	40.4829	7.47412	0.723664	0.00191505	0.0345135
P36542	ATP synthase subunit gamma, mitochondrial OS=Homo sapiens GN=ATP5C1 PE=1 SV=1 - [ATPG_HUMAN]	5	32.9753	9.21729	0.75586	0.002035	0.034774
O14983	Sarcoplasmic/endoplasmic reticulum calcium ATPase 1 OS=Homo sapiens GN=ATP2A1 PE=1 SV=1 - [AT2A1_HUMAN]	2	110.182	5.16064	0.561701	0.00206765	0.034774
P06753	Tropomyosin alpha-3 chain OS=Homo sapiens GN=TPM3 PE=1 SV=2 - [TPM3_HUMAN]	8	32.9298	4.71631	0.755495	0.00209925	0.034774
Q06210	Glutamine--fructose-6-phosphate aminotransferase [isomerizing] 1 OS=Homo sapiens GN=GFPT1 PE=1 SV=3 - [GFPT1_HUMAN]	3	78.7563	7.10791	0.784585	0.00215578	0.0352014
Q96IU4	Protein ABHD14B OS=Homo sapiens GN=ABHD14B PE=1 SV=1 - [ABHEB_HUMAN]	4	22.3316	6.40479	0.811004	0.00230592	0.0352862
P12268	Inosine-5'-monophosphate dehydrogenase 2 OS=Homo sapiens GN=IMPDH2 PE=1 SV=2 - [IMDH2_HUMAN]	1	55.7696	6.90283	0.785221	0.00232317	0.0352862
Q17RP2	Tigger transposable element-derived protein 6 OS=Homo sapiens GN=TIGD6 PE=2 SV=2 - [TIGD6_HUMAN]	1	58.6189	6.80029	0.569577	0.00236638	0.0352862
P11177	Pyruvate dehydrogenase E1 component subunit beta, mitochondrial OS=Homo sapiens GN=PDHB PE=1 SV=3 - [ODPB_HUMAN]	3	39.208	6.65381	0.709883	0.00237642	0.0352862
Q01082	Spectrin beta chain, non-erythrocytic 1 OS=Homo sapiens GN=SPTBN1 PE=1 SV=2 - [SPTB2_HUMAN]	50	274.439	5.56689	0.789128	0.0023947	0.0352862
Q9H6Z4	Ran-binding protein 3 OS=Homo sapiens GN=RANBP3 PE=1 SV=1 - [RANB3_HUMAN]	2	60.1732	4.77979	0.740036	0.00243025	0.0352862
Q9BYX7	Putative beta-actin-like protein 3 OS=Homo sapiens GN=POTEKP PE=5 SV=1 - [ACTBM_HUMAN]	1	41.9888	6.32861	0.431346	0.00251823	0.0352862
Q7Z7G0	Target of Nesh-SH3 OS=Homo sapiens GN=ABI3BP PE=1 SV=1 - [TARSH_HUMAN]	19	118.569	9.43701	0.673641	0.00252074	0.0352862
Q09666	Neuroblast differentiation-associated protein AHNAK OS=Homo sapiens GN=AHNAK PE=1 SV=2 - [AHNK_HUMAN]	200	628.699	6.15088	0.780133	0.00252142	0.0352862
O60784	Target of Myb protein 1 OS=Homo sapiens GN=TOM1 PE=1 SV=2 - [TOM1_HUMAN]	1	53.7849	4.70361	0.717031	0.00255537	0.0352862
Q8NCN5	Pyruvate dehydrogenase phosphatase regulatory subunit, mitochondrial OS=Homo sapiens GN=PDPR PE=1 SV=2 - [PDPR_HUMAN]	2	99.3006	6.354	0.819807	0.0025901	0.0352862
O00592	Podocalyxin OS=Homo sapiens GN=PODXL PE=1 SV=2 - [PODXL_HUMAN]	1	58.5991	5.49072	0.611545	0.00261796	0.0352862
P04434	Ig kappa chain V-III region VH (Fragment) OS=Homo sapiens PE=4 SV=1 - [KV310_HUMAN]	1	12.7494	5.93506	0.363386	0.00266834	0.0352862
Q9NX63	MICOS complex subunit MIC19 OS=Homo sapiens GN=CHCHD3 PE=1 SV=1 - [MIC19_HUMAN]	1	26.1362	8.27979	0.652825	0.00269031	0.0352862
P00846	ATP synthase subunit a OS=Homo sapiens GN=MT-ATP6 PE=1 SV=1 - [ATP6_HUMAN]	1	24.8009	10.0962	0.719847	0.00270242	0.0352862
Q9NRX4	14 kDa phosphohistidine phosphatase OS=Homo sapiens GN=PHPT1 PE=1 SV=1 - [PHP14_HUMAN]	2	13.8237	6.07471	0.598919	0.00271166	0.0352862
P21333	Filamin-A OS=Homo sapiens GN=FLNA PE=1 SV=4 - [FLNA_HUMAN]	86	280.564	6.06201	0.820122	0.00271209	0.0352862
P02452	Collagen alpha-1(I) chain OS=Homo sapiens GN=COL1A1 PE=1 SV=5 - [CO1A1_HUMAN]	36	138.857	5.79541	0.691935	0.00274351	0.0353765
P35609	Alpha-actinin-2 OS=Homo sapiens GN=ACTN2 PE=1 SV=1 - [ACTN2_HUMAN]	20	103.788	5.45264	0.746503	0.00277054	0.0353891
Q9H9S4	Calcium-binding protein 39-like OS=Homo sapiens GN=CAB39L PE=1 SV=3 - [CB39L_HUMAN]	1	39.0628	8.39697	0.607323	0.00278522	0.0353891
P54727	UV excision repair protein RAD23 homolog B OS=Homo sapiens GN=RAD23B PE=1 SV=1 - [RD23B_HUMAN]	8	43.1446	4.84326	0.81768	0.00282891	0.0353891
P50135	Histamine N-methyltransferase OS=Homo sapiens GN=HNMT PE=1 SV=1 - [HNMT_HUMAN]	2	33.2736	5.33838	0.628513	0.00286477	0.0353891
P13942	Collagen alpha-2(XI) chain OS=Homo sapiens GN=COL11A2 PE=1 SV=5 - [COBA2_HUMAN]	3	171.686	6.21436	0.57226	0.0028769	0.0353891
Q96CV9	Optineurin OS=Homo sapiens GN=OPTN PE=1 SV=2 - [OPTN_HUMAN]	2	65.8802	5.23682	0.584602	0.00291714	0.0356139
P14649	Myosin light chain 6B OS=Homo sapiens GN=MYL6B PE=1 SV=1 - [MYL6B_HUMAN]	1	22.7497	5.73193	0.413637	0.00304712	0.0356139
O15013	Rho guanine nucleotide exchange factor 10 OS=Homo sapiens GN=ARHGEF10 PE=1 SV=4 - [ARHGA_HUMAN]	1	151.516	5.68115	0.675408	0.00310954	0.0356139
P10415	Apoptosis regulator Bcl-2 OS=Homo sapiens GN=BCL2 PE=1 SV=2 - [BCL2_HUMAN]	1	26.2492	7.28369	0.67472	0.00310954	0.0356139
Q02952	A-kinase anchor protein 12 OS=Homo sapiens GN=AKAP12 PE=1 SV=4 - [AKA12_HUMAN]	6	191.367	4.41162	0.706944	0.00311615	0.0356139
Q96RQ3	Methylcrotonoyl-CoA carboxylase subunit alpha, mitochondrial OS=Homo sapiens GN=MCCC1 PE=1 SV=3 - [MCCA_HUMAN]	1	80.4219	7.78174	0.784586	0.00312721	0.0356139
Q15691	Microtubule-associated protein RP/EB family member 1 OS=Homo sapiens GN=MAPRE1 PE=1 SV=3 - [MARE1_HUMAN]	1	29.9802	5.13525	0.726664	0.00322305	0.0356146
Q93074	Mediator of RNA polymerase II transcription subunit 12 OS=Homo sapiens GN=MED12 PE=1 SV=4 - [MED12_HUMAN]	1	242.928	7.04932	0.495003	0.00326104	0.0356146
Q13642	Four and a half LIM domains protein 1 OS=Homo sapiens GN=FHL1 PE=1 SV=4 - [FHL1_HUMAN]	11	36.2386	8.96826	0.729878	0.0033035	0.0356146
Q9NWS0	PIH1 domain-containing protein 1 OS=Homo sapiens GN=PIH1D1 PE=1 SV=1 - [PIHD1_HUMAN]	1	32.3424	5.13525	0.642959	0.00333456	0.0356987
P21397	Amine oxidase [flavin-containing] A OS=Homo sapiens GN=MAOA PE=1 SV=1 - [AOFA_HUMAN]	4	59.6435	7.85498	0.789431	0.00341288	0.03626
P68371	Tubulin beta-4B chain OS=Homo sapiens GN=TUBB4B PE=1 SV=1 - [TBB4B_HUMAN]	2	49.799	4.89404	0.68565	0.00348934	0.0367514
P49023	Paxillin OS=Homo sapiens GN=PXN PE=1 SV=3 - [PAXI_HUMAN]	1	64.4639	6.18896	0.771713	0.00351934	0.0367588
P43121	Cell surface glycoprotein MUC18 OS=Homo sapiens GN=MCAM PE=1 SV=2 - [MUC18_HUMAN]	7	71.5626	5.75732	0.620049	0.00353244	0.0367588
Q9UM54	Unconventional myosin-VI OS=Homo sapiens GN=MYO6 PE=1 SV=4 - [MYO6_HUMAN]	1	149.596	8.52881	0.769938	0.00355901	0.0368471
P01100	Proto-oncogene c-Fos OS=Homo sapiens GN=FOS PE=1 SV=1 - [FOS_HUMAN]	1	40.6697	4.86865	0.753115	0.0036212	0.0371928
Q92522	Histone H1x OS=Homo sapiens GN=H1FX PE=1 SV=1 - [H1X_HUMAN]	3	22.4735	10.7554	0.700337	0.0037093	0.037603
Q9UBC2	Epidermal growth factor receptor substrate 15-like 1 OS=Homo sapiens GN=EPS15L1 PE=1 SV=1 - [EP15R_HUMAN]	1	94.197	5.10986	0.682275	0.0037327	0.0376832
O95865	N(G),N(G)-dimethylarginine dimethylaminohydrolase 2 OS=Homo sapiens GN=DDAH2 PE=1 SV=1 - [DDAH2_HUMAN]	8	29.6255	6.01123	0.620397	0.00379392	0.0378859
P55735	Protein SEC13 homolog OS=Homo sapiens GN=SEC13 PE=1 SV=3 - [SEC13_HUMAN]	1	35.5181	5.47803	0.709331	0.00385453	0.0380437
P08590	Myosin light chain 3 OS=Homo sapiens GN=MYL3 PE=1 SV=3 - [MYL3_HUMAN]	10	21.9179	5.09717	0.438346	0.00394399	0.0385371
Q9NUP9	Protein lin-7 homolog C OS=Homo sapiens GN=LIN7C PE=1 SV=1 - [LIN7C_HUMAN]	1	21.8205	8.42627	0.818601	0.00397666	0.0385467
Q8WZ42	Titin OS=Homo sapiens GN=TTN PE=1 SV=4 - [TITIN_HUMAN]	24	3813.65	6.354	0.70848	0.00403993	0.0386974
O95777	U6 snRNA-associated Sm-like protein LSm8 OS=Homo sapiens GN=LSM8 PE=1 SV=3 - [LSM8_HUMAN]	2	10.3963	4.4751	0.730859	0.00413621	0.0388548
O75828	Carbonyl reductase [NADPH] 3 OS=Homo sapiens GN=CBR3 PE=1 SV=3 - [CBR3_HUMAN]	3	30.8307	6.17627	0.750274	0.00428587	0.0394148
P19835	Bile salt-activated lipase OS=Homo sapiens GN=CEL PE=1 SV=3 - [CEL_HUMAN]	1	79.2717	5.33838	0.583189	0.00429907	0.0394148
Q53GG5	PDZ and LIM domain protein 3 OS=Homo sapiens GN=PDLIM3 PE=1 SV=1 - [PDLI3_HUMAN]	3	39.2074	6.88818	0.797373	0.00433302	0.0394148
Q6NSJ5	Volume-regulated anion channel subunit LRRC8E OS=Homo sapiens GN=LRRC8E PE=1 SV=2 - [LRC8E_HUMAN]	1	90.1894	6.96143	0.789182	0.00435782	0.0394148
P23141	Liver carboxylesterase 1 OS=Homo sapiens GN=CES1 PE=1 SV=2 - [EST1_HUMAN]	7	62.4812	6.59521	0.75508	0.00439654	0.0396177
O00159	Unconventional myosin-Ic OS=Homo sapiens GN=MYO1C PE=1 SV=4 - [MYO1C_HUMAN]	17	121.606	9.40771	0.779656	0.00443916	0.0397076
P50914	60S ribosomal protein L14 OS=Homo sapiens GN=RPL14 PE=1 SV=4 - [RL14_HUMAN]	2	23.417	10.9312	0.755506	0.00453213	0.0399523
O94913	Pre-mRNA cleavage complex 2 protein Pcf11 OS=Homo sapiens GN=PCF11 PE=1 SV=3 - [PCF11_HUMAN]	1	172.944	8.48486	0.294071	0.0045322	0.0399523
P12235	ADP/ATP translocase 1 OS=Homo sapiens GN=SLC25A4 PE=1 SV=4 - [ADT1_HUMAN]	3	33.0432	9.75928	0.718252	0.00458515	0.0400712
P09382	Galectin-1 OS=Homo sapiens GN=LGALS1 PE=1 SV=2 - [LEG1_HUMAN]	8	14.7062	5.50342	0.828356	0.0045951	0.0400712
P82987	ADAMTS-like protein 3 OS=Homo sapiens GN=ADAMTSL3 PE=1 SV=4 - [ATL3_HUMAN]	2	188.569	7.82568	0.585558	0.00469213	0.0403462
Q16775	Hydroxyacylglutathione hydrolase, mitochondrial OS=Homo sapiens GN=HAGH PE=1 SV=2 - [GLO2_HUMAN]	2	33.7843	8.11865	0.707764	0.00478307	0.0403462
P13929	Beta-enolase OS=Homo sapiens GN=ENO3 PE=1 SV=5 - [ENOB_HUMAN]	6	46.9573	7.7085	0.626433	0.00484668	0.0404686
P36871	Phosphoglucomutase-1 OS=Homo sapiens GN=PGM1 PE=1 SV=3 - [PGM1_HUMAN]	8	61.4105	6.75635	0.765153	0.00486804	0.0404686
P51692	Signal transducer and activator of transcription 5B OS=Homo sapiens GN=STAT5B PE=1 SV=2 - [STA5B_HUMAN]	1	89.8096	6.04932	0.760403	0.00488352	0.0404686
P15090	Fatty acid-binding protein, adipocyte OS=Homo sapiens GN=FABP4 PE=1 SV=3 - [FABP4_HUMAN]	7	14.7095	7.13721	0.6027	0.0049414	0.0405084
Q96GG9	DCN1-like protein 1 OS=Homo sapiens GN=DCUN1D1 PE=1 SV=1 - [DCNL1_HUMAN]	1	30.1051	5.33838	0.65932	0.00494492	0.0405084
Q14315	Filamin-C OS=Homo sapiens GN=FLNC PE=1 SV=3 - [FLNC_HUMAN]	10	290.841	5.97314	0.746363	0.005053	0.0408437
Q9H1E5	Thioredoxin-related transmembrane protein 4 OS=Homo sapiens GN=TMX4 PE=1 SV=1 - [TMX4_HUMAN]	2	38.9277	4.37354	0.524358	0.00511147	0.0411795
P60468	Protein transport protein Sec61 subunit beta OS=Homo sapiens GN=SEC61B PE=1 SV=2 - [SC61B_HUMAN]	1	9.9681	11.561	0.446576	0.00515917	0.0412242
P19237	Troponin I, slow skeletal muscle OS=Homo sapiens GN=TNNI1 PE=1 SV=3 - [TNNI1_HUMAN]	1	21.6786	9.5835	0.384612	0.00522455	0.0412242
Q13643	Four and a half LIM domains protein 3 OS=Homo sapiens GN=FHL3 PE=1 SV=4 - [FHL3_HUMAN]	2	31.1706	6.20166	0.775874	0.00522954	0.0412242
O00483	Cytochrome c oxidase subunit NDUFA4 OS=Homo sapiens GN=NDUFA4 PE=1 SV=1 - [NDUA4_HUMAN]	1	9.36391	9.37842	0.744919	0.00527382	0.0412242
P24752	Acetyl-CoA acetyltransferase, mitochondrial OS=Homo sapiens GN=ACAT1 PE=1 SV=1 - [THIL_HUMAN]	5	45.1706	8.85107	0.759924	0.00539604	0.0412848
P13805	Troponin T, slow skeletal muscle OS=Homo sapiens GN=TNNT1 PE=1 SV=4 - [TNNT1_HUMAN]	4	32.9279	6.07471	0.491193	0.00547732	0.0417118
P09493	Tropomyosin alpha-1 chain OS=Homo sapiens GN=TPM1 PE=1 SV=2 - [TPM1_HUMAN]	9	32.6887	4.7417	0.661447	0.00562287	0.0417118
Q9BXF6	Rab11 family-interacting protein 5 OS=Homo sapiens GN=RAB11FIP5 PE=1 SV=1 - [RFIP5_HUMAN]	1	70.372	9.23193	0.435551	0.0056746	0.0418373
Q9NPH2	Inositol-3-phosphate synthase 1 OS=Homo sapiens GN=ISYNA1 PE=1 SV=1 - [INO1_HUMAN]	2	61.0291	5.75732	0.753818	0.00573786	0.0420147
Q86U86	Protein polybromo-1 OS=Homo sapiens GN=PBRM1 PE=1 SV=1 - [PB1_HUMAN]	1	192.825	6.88818	0.760011	0.00575047	0.0420147
P06732	Creatine kinase M-type OS=Homo sapiens GN=CKM PE=1 SV=2 - [KCRM_HUMAN]	17	43.0739	7.25439	0.738203	0.00593788	0.0427422
Q13509	Tubulin beta-3 chain OS=Homo sapiens GN=TUBB3 PE=1 SV=2 - [TBB3_HUMAN]	1	50.4003	4.93213	0.671492	0.00606559	0.0429012
O75116	Rho-associated protein kinase 2 OS=Homo sapiens GN=ROCK2 PE=1 SV=4 - [ROCK2_HUMAN]	2	160.799	6.02393	0.830298	0.00607874	0.0429012
P14543	Nidogen-1 OS=Homo sapiens GN=NID1 PE=1 SV=3 - [NID1_HUMAN]	10	136.291	5.2876	0.758519	0.0060834	0.0429012
Q9BSJ8	Extended synaptotagmin-1 OS=Homo sapiens GN=ESYT1 PE=1 SV=1 - [ESYT1_HUMAN]	13	122.78	5.8335	0.787116	0.00610118	0.0429022
O14744	Protein arginine N-methyltransferase 5 OS=Homo sapiens GN=PRMT5 PE=1 SV=4 - [ANM5_HUMAN]	1	72.6376	6.29053	0.742231	0.00629658	0.0433982
Q96N67	Dedicator of cytokinesis protein 7 OS=Homo sapiens GN=DOCK7 PE=1 SV=4 - [DOCK7_HUMAN]	2	242.407	6.80029	0.813206	0.00638051	0.043607
Q13045	Protein flightless-1 homolog OS=Homo sapiens GN=FLII PE=1 SV=2 - [FLII_HUMAN]	1	144.66	6.04932	0.712198	0.00653439	0.0441354
P09038	Fibroblast growth factor 2 OS=Homo sapiens GN=FGF2 PE=1 SV=3 - [FGF2_HUMAN]	1	30.751	11.1802	0.820883	0.00654866	0.0441354
O75369	Filamin-B OS=Homo sapiens GN=FLNB PE=1 SV=2 - [FLNB_HUMAN]	16	277.99	5.73193	0.828361	0.00668602	0.0446898
P23229	Integrin alpha-6 OS=Homo sapiens GN=ITGA6 PE=1 SV=5 - [ITA6_HUMAN]	1	126.526	6.60986	0.726017	0.00679012	0.0451376
P11217	Glycogen phosphorylase, muscle form OS=Homo sapiens GN=PYGM PE=1 SV=6 - [PYGM_HUMAN]	8	97.0306	7.03467	0.720672	0.00707206	0.045415
P00325	Alcohol dehydrogenase 1B OS=Homo sapiens GN=ADH1B PE=1 SV=2 - [ADH1B_HUMAN]	10	39.8286	8.29443	0.745439	0.0070886	0.045415
P84157	Matrix-remodeling-associated protein 7 OS=Homo sapiens GN=MXRA7 PE=1 SV=1 - [MXRA7_HUMAN]	1	21.4524	4.25928	0.458077	0.00710058	0.045415
Q9UJZ1	Stomatin-like protein 2, mitochondrial OS=Homo sapiens GN=STOML2 PE=1 SV=1 - [STML2_HUMAN]	2	38.5102	7.38623	0.639613	0.00711394	0.045415
P61026	Ras-related protein Rab-10 OS=Homo sapiens GN=RAB10 PE=1 SV=1 - [RAB10_HUMAN]	2	22.5266	8.38232	0.729885	0.00712411	0.045415
P26599	Polypyrimidine tract-binding protein 1 OS=Homo sapiens GN=PTBP1 PE=1 SV=1 - [PTBP1_HUMAN]	5	57.1856	9.17334	0.777341	0.00713999	0.045415
P07451	Carbonic anhydrase 3 OS=Homo sapiens GN=CA3 PE=1 SV=3 - [CAH3_HUMAN]	8	29.5387	7.34229	0.644648	0.00715434	0.045415
Q14558	Phosphoribosyl pyrophosphate synthase-associated protein 1 OS=Homo sapiens GN=PRPSAP1 PE=1 SV=2 - [KPRA_HUMAN]	1	39.3686	7.1958	0.777069	0.00717121	0.045415
P41219	Peripherin OS=Homo sapiens GN=PRPH PE=1 SV=2 - [PERI_HUMAN]	4	53.6184	5.46533	0.808045	0.00724674	0.045559
O60645	Exocyst complex component 3 OS=Homo sapiens GN=EXOC3 PE=1 SV=2 - [EXOC3_HUMAN]	1	86.7898	6.11279	0.608942	0.00730928	0.0458303
P00352	Retinal dehydrogenase 1 OS=Homo sapiens GN=ALDH1A1 PE=1 SV=2 - [AL1A1_HUMAN]	8	54.827	6.72705	0.82904	0.0075454	0.0463585
Q13617	Cullin-2 OS=Homo sapiens GN=CUL2 PE=1 SV=2 - [CUL2_HUMAN]	1	86.9268	6.91748	0.786662	0.00758146	0.0464
O95831	Apoptosis-inducing factor 1, mitochondrial OS=Homo sapiens GN=AIFM1 PE=1 SV=1 - [AIFM1_HUMAN]	5	66.8589	8.95361	0.823298	0.00761714	0.0464
P48681	Nestin OS=Homo sapiens GN=NES PE=1 SV=2 - [NEST_HUMAN]	7	177.332	4.36084	0.773572	0.00764936	0.0464
O14958	Calsequestrin-2 OS=Homo sapiens GN=CASQ2 PE=1 SV=2 - [CASQ2_HUMAN]	1	46.4068	4.37354	0.633821	0.00766901	0.0464
P32969	60S ribosomal protein L9 OS=Homo sapiens GN=RPL9 PE=1 SV=1 - [RL9_HUMAN]	3	21.8498	9.94971	0.811339	0.00770211	0.0464
O43493	Trans-Golgi network integral membrane protein 2 OS=Homo sapiens GN=TGOLN2 PE=1 SV=2 - [TGON2_HUMAN]	1	51.0824	5.73193	0.66878	0.00776631	0.0464
Q9UNZ2	NSFL1 cofactor p47 OS=Homo sapiens GN=NSFL1C PE=1 SV=2 - [NSF1C_HUMAN]	2	40.5483	5.09717	0.714698	0.00785066	0.0466696
P51911	Calponin-1 OS=Homo sapiens GN=CNN1 PE=1 SV=2 - [CNN1_HUMAN]	4	33.1496	9.0708	0.659646	0.00789571	0.0467403
P17540	Creatine kinase S-type, mitochondrial OS=Homo sapiens GN=CKMT2 PE=1 SV=2 - [KCRS_HUMAN]	4	47.4744	8.19189	0.759295	0.00811418	0.047142
Q99983	Osteomodulin OS=Homo sapiens GN=OMD PE=1 SV=1 - [OMD_HUMAN]	3	49.4602	5.59229	0.62303	0.00813795	0.047142
P05413	Fatty acid-binding protein, heart OS=Homo sapiens GN=FABP3 PE=1 SV=4 - [FABPH_HUMAN]	4	14.8487	6.80029	0.651412	0.00818738	0.0472146
Q6KC79	Nipped-B-like protein OS=Homo sapiens GN=NIPBL PE=1 SV=2 - [NIPBL_HUMAN]	1	315.854	7.91357	0.506868	0.00841618	0.047326
P12277	Creatine kinase B-type OS=Homo sapiens GN=CKB PE=1 SV=1 - [KCRB_HUMAN]	7	42.6173	5.59229	0.747303	0.00842998	0.047326
P24592	Insulin-like growth factor-binding protein 6 OS=Homo sapiens GN=IGFBP6 PE=1 SV=1 - [IBP6_HUMAN]	3	25.3062	7.81104	0.804044	0.00860369	0.0475745
Q66K79	Carboxypeptidase Z OS=Homo sapiens GN=CPZ PE=1 SV=2 - [CBPZ_HUMAN]	1	73.6081	7.97217	0.586394	0.00874683	0.0477462
P09661	U2 small nuclear ribonucleoprotein A' OS=Homo sapiens GN=SNRPA1 PE=1 SV=2 - [RU2A_HUMAN]	1	28.3981	8.6167	0.799265	0.00875248	0.0477462
Q9Y6B6	GTP-binding protein SAR1b OS=Homo sapiens GN=SAR1B PE=1 SV=1 - [SAR1B_HUMAN]	1	22.3955	6.11279	0.742781	0.00892437	0.0484621
P04792	Heat shock protein beta-1 OS=Homo sapiens GN=HSPB1 PE=1 SV=2 - [HSPB1_HUMAN]	9	22.7685	6.40479	0.792117	0.00894347	0.0484621
P28300	Protein-lysine 6-oxidase OS=Homo sapiens GN=LOX PE=1 SV=2 - [LYOX_HUMAN]	6	46.9145	8.08936	0.679065	0.00904658	0.0487864
P20929	Nebulin OS=Homo sapiens GN=NEB PE=1 SV=5 - [NEBU_HUMAN]	3	772.428	9.0708	0.770202	0.00915547	0.0488164
Q16853	Membrane primary amine oxidase OS=Homo sapiens GN=AOC3 PE=1 SV=3 - [AOC3_HUMAN]	9	84.5683	6.52197	0.720941	0.0092001	0.0488164
Q9H307	Pinin OS=Homo sapiens GN=PNN PE=1 SV=4 - [PININ_HUMAN]	1	81.565	7.13721	0.573132	0.00936085	0.0489555
P15311	Ezrin OS=Homo sapiens GN=EZR PE=1 SV=4 - [EZRI_HUMAN]	13	69.3697	6.26514	0.816392	0.00952844	0.0489555
O43399	Tumor protein D54 OS=Homo sapiens GN=TPD52L2 PE=1 SV=2 - [TPD54_HUMAN]	4	22.2243	5.36377	0.802764	0.00959014	0.0489555
Q6P1J9	Parafibromin OS=Homo sapiens GN=CDC73 PE=1 SV=1 - [CDC73_HUMAN]	1	60.5391	9.61279	0.71365	0.00959095	0.0489555
Q13885	Tubulin beta-2A chain OS=Homo sapiens GN=TUBB2A PE=1 SV=1 - [TBB2A_HUMAN]	4	49.875	4.89404	0.811056	0.0096187	0.0489555
Q12929	Epidermal growth factor receptor kinase substrate 8 OS=Homo sapiens GN=EPS8 PE=1 SV=1 - [EPS8_HUMAN]	1	91.8244	7.50342	0.660789	0.00962536	0.0489555
P50238	Cysteine-rich protein 1 OS=Homo sapiens GN=CRIP1 PE=1 SV=3 - [CRIP1_HUMAN]	2	8.52701	8.74854	0.744266	0.00967968	0.0489555
P30479	HLA class I histocompatibility antigen, B-41 alpha chain OS=Homo sapiens GN=HLA-B PE=1 SV=1 - [1B41_HUMAN]	1	40.5141	6.53662	0.785227	0.00977062	0.0491155
P63316	Troponin C, slow skeletal and cardiac muscles OS=Homo sapiens GN=TNNC1 PE=1 SV=1 - [TNNC1_HUMAN]	5	18.3905	4.18311	0.700686	0.00986444	0.0492252
Q13616	Cullin-1 OS=Homo sapiens GN=CUL1 PE=1 SV=2 - [CUL1_HUMAN]	1	89.622	8.00146	0.776747	0.00990249	0.0492694
Q14914	Prostaglandin reductase 1 OS=Homo sapiens GN=PTGR1 PE=1 SV=2 - [PTGR1_HUMAN]	1	35.8467	8.29443	0.655809	0.00998061	0.0494559
Q9UMS4	Pre-mRNA-processing factor 19 OS=Homo sapiens GN=PRPF19 PE=1 SV=1 - [PRP19_HUMAN]	1	55.1463	6.60986	0.58513	0.0100564	0.0496293
Q9UHQ4	B-cell receptor-associated protein 29 OS=Homo sapiens GN=BCAP29 PE=1 SV=2 - [BAP29_HUMAN]	1	28.3022	9.53955	0.66568	0.0101871	0.0499702
P55036	26S proteasome non-ATPase regulatory subunit 4 OS=Homo sapiens GN=PSMD4 PE=1 SV=1 - [PSMD4_HUMAN]	2	40.7112	4.79248	0.876595	0.000225391	0.0342509
Q15365	Poly(rC)-binding protein 1 OS=Homo sapiens GN=PCBP1 PE=1 SV=2 - [PCBP1_HUMAN]	5	37.4739	7.09326	0.854803	0.00024472	0.0342509
Q9UNH7	Sorting nexin-6 OS=Homo sapiens GN=SNX6 PE=1 SV=1 - [SNX6_HUMAN]	7	46.6198	6.16357	0.923627	0.000420851	0.0342509
Q9UH99	SUN domain-containing protein 2 OS=Homo sapiens GN=SUN2 PE=1 SV=3 - [SUN2_HUMAN]	14	80.2616	6.72705	0.936092	0.000506698	0.0342509
P62873	Guanine nucleotide-binding protein G(I)/G(S)/G(T) subunit beta-1 OS=Homo sapiens GN=GNB1 PE=1 SV=3 - [GBB1_HUMAN]	2	37.353	5.99854	0.901842	0.000517376	0.0342509
Q13557	Calcium/calmodulin-dependent protein kinase type II subunit delta OS=Homo sapiens GN=CAMK2D PE=1 SV=3 - [KCC2D_HUMAN]	1	56.3336	7.25439	0.83601	0.000636593	0.0342509
P35580	Myosin-10 OS=Homo sapiens GN=MYH10 PE=1 SV=3 - [MYH10_HUMAN]	32	228.858	5.5415	0.875611	0.00064092	0.0342509
P16152	Carbonyl reductase [NADPH] 1 OS=Homo sapiens GN=CBR1 PE=1 SV=3 - [CBR1_HUMAN]	6	30.3559	8.32373	0.865309	0.000869589	0.0343776
P34932	Heat shock 70 kDa protein 4 OS=Homo sapiens GN=HSPA4 PE=1 SV=4 - [HSP74_HUMAN]	4	94.2712	5.18604	1.12418	0.000932798	0.0343776
Q9UBX5	Fibulin-5 OS=Homo sapiens GN=FBLN5 PE=1 SV=1 - [FBLN5_HUMAN]	1	50.1467	4.729	0.916467	0.000987742	0.0343776
P35611	Alpha-adducin OS=Homo sapiens GN=ADD1 PE=1 SV=2 - [ADDA_HUMAN]	6	80.9047	5.8335	0.909326	0.00105647	0.0343776
O15144	Actin-related protein 2/3 complex subunit 2 OS=Homo sapiens GN=ARPC2 PE=1 SV=1 - [ARPC2_HUMAN]	10	34.3115	7.35693	1.11915	0.00118361	0.0343776
Q15233	Non-POU domain-containing octamer-binding protein OS=Homo sapiens GN=NONO PE=1 SV=4 - [NONO_HUMAN]	7	54.1973	8.95361	0.907516	0.00155417	0.0343776
P46976	Glycogenin-1 OS=Homo sapiens GN=GYG1 PE=1 SV=4 - [GLYG_HUMAN]	3	39.3586	5.52881	0.882069	0.0016656	0.0343776
Q9Y265	RuvB-like 1 OS=Homo sapiens GN=RUVBL1 PE=1 SV=1 - [RUVB1_HUMAN]	3	50.1963	6.41748	1.15456	0.00169366	0.0343776
P10606	Cytochrome c oxidase subunit 5B, mitochondrial OS=Homo sapiens GN=COX5B PE=1 SV=2 - [COX5B_HUMAN]	1	13.6869	8.80713	1.15491	0.00171492	0.0343776
Q00872	Myosin-binding protein C, slow-type OS=Homo sapiens GN=MYBPC1 PE=1 SV=2 - [MYPC1_HUMAN]	4	128.214	6.03662	0.870918	0.00181883	0.0343776
P07942	Laminin subunit beta-1 OS=Homo sapiens GN=LAMB1 PE=1 SV=2 - [LAMB1_HUMAN]	11	197.909	4.94482	0.933914	0.00185866	0.0343776
P17050	Alpha-N-acetylgalactosaminidase OS=Homo sapiens GN=NAGA PE=1 SV=2 - [NAGAB_HUMAN]	1	46.5339	5.18604	1.1653	0.00190837	0.0345135
P27338	Amine oxidase [flavin-containing] B OS=Homo sapiens GN=MAOB PE=1 SV=3 - [AOFB_HUMAN]	5	58.7252	7.50342	0.871323	0.00202014	0.034774
P98160	Basement membrane-specific heparan sulfate proteoglycan core protein OS=Homo sapiens GN=HSPG2 PE=1 SV=4 - [PGBM_HUMAN]	71	468.532	6.50732	0.882739	0.00203192	0.034774
Q15008	26S proteasome non-ATPase regulatory subunit 6 OS=Homo sapiens GN=PSMD6 PE=1 SV=1 - [PSMD6_HUMAN]	2	45.5023	5.61768	0.852309	0.00207062	0.034774
Q9BRA2	Thioredoxin domain-containing protein 17 OS=Homo sapiens GN=TXNDC17 PE=1 SV=1 - [TXD17_HUMAN]	2	13.9318	5.51611	0.966751	0.00212684	0.0349635
Q9H479	Fructosamine-3-kinase OS=Homo sapiens GN=FN3K PE=1 SV=1 - [FN3K_HUMAN]	1	35.1489	7.54736	1.07098	0.00221542	0.0352862
Q7L9L4	MOB kinase activator 1B OS=Homo sapiens GN=MOB1B PE=1 SV=3 - [MOB1B_HUMAN]	1	25.0746	6.72705	1.13752	0.00237875	0.0352862
P14625	Endoplasmin OS=Homo sapiens GN=HSP90B1 PE=1 SV=1 - [ENPL_HUMAN]	21	92.4113	4.84326	1.13512	0.0024102	0.0352862
P07738	Bisphosphoglycerate mutase OS=Homo sapiens GN=BPGM PE=1 SV=2 - [PMGE_HUMAN]	3	29.9865	6.53662	1.18043	0.00283582	0.0353891
Q9NUV9	GTPase IMAP family member 4 OS=Homo sapiens GN=GIMAP4 PE=1 SV=1 - [GIMA4_HUMAN]	2	37.5104	7.81104	0.840109	0.00315257	0.0356139
O43491	Band 4.1-like protein 2 OS=Homo sapiens GN=EPB41L2 PE=1 SV=1 - [E41L2_HUMAN]	11	112.519	5.43994	0.83396	0.00317641	0.0356139
Q562R1	Beta-actin-like protein 2 OS=Homo sapiens GN=ACTBL2 PE=1 SV=2 - [ACTBL_HUMAN]	2	41.976	5.59229	1.08695	0.00325243	0.0356146
Q9Y490	Talin-1 OS=Homo sapiens GN=TLN1 PE=1 SV=3 - [TLN1_HUMAN]	70	269.599	6.07471	0.903989	0.00329009	0.0356146
Q96AC1	Fermitin family homolog 2 OS=Homo sapiens GN=FERMT2 PE=1 SV=1 - [FERM2_HUMAN]	9	77.8106	6.69775	0.860152	0.00330822	0.0356146
Q6NYC8	Phostensin OS=Homo sapiens GN=PPP1R18 PE=1 SV=1 - [PPR18_HUMAN]	1	67.9015	5.40186	0.899863	0.00363826	0.0371928
Q99572	P2X purinoceptor 7 OS=Homo sapiens GN=P2RX7 PE=1 SV=4 - [P2RX7_HUMAN]	1	68.5401	8.19189	1.14053	0.00366043	0.0372629
Q08431	Lactadherin OS=Homo sapiens GN=MFGE8 PE=1 SV=2 - [MFGM_HUMAN]	12	43.0955	8.14795	1.05838	0.00376605	0.0378628
O94826	Mitochondrial import receptor subunit TOM70 OS=Homo sapiens GN=TOMM70A PE=1 SV=1 - [TOM70_HUMAN]	3	67.412	7.12256	1.06628	0.00383003	0.0380345
P35442	Thrombospondin-2 OS=Homo sapiens GN=THBS2 PE=1 SV=2 - [TSP2_HUMAN]	20	129.908	4.83057	0.86982	0.00392597	0.0385157
O94919	Endonuclease domain-containing 1 protein OS=Homo sapiens GN=ENDOD1 PE=1 SV=2 - [ENDD1_HUMAN]	1	54.9813	5.70654	0.906957	0.00412707	0.0388548
Q99715	Collagen alpha-1(XII) chain OS=Homo sapiens GN=COL12A1 PE=1 SV=2 - [COCA1_HUMAN]	139	332.941	5.52881	0.888835	0.00425898	0.0394148
P62633	Cellular nucleic acid-binding protein OS=Homo sapiens GN=CNBP PE=1 SV=1 - [CNBP_HUMAN]	2	19.4496	7.7085	0.837939	0.00432955	0.0394148
P18124	60S ribosomal protein L7 OS=Homo sapiens GN=RPL7 PE=1 SV=1 - [RL7_HUMAN]	5	29.2072	10.6528	0.837468	0.00441775	0.0396619
Q8N6Y2	Leucine-rich repeat-containing protein 17 OS=Homo sapiens GN=LRRC17 PE=2 SV=1 - [LRC17_HUMAN]	1	51.7667	8.23584	1.04988	0.00475659	0.0403462
P62847	40S ribosomal protein S24 OS=Homo sapiens GN=RPS24 PE=1 SV=1 - [RS24_HUMAN]	2	15.4134	10.7847	1.19109	0.00478856	0.0403462
P21810	Biglycan OS=Homo sapiens GN=BGN PE=1 SV=2 - [PGS1_HUMAN]	17	41.6275	7.51807	1.19363	0.00489372	0.0404686
P05091	Aldehyde dehydrogenase, mitochondrial OS=Homo sapiens GN=ALDH2 PE=1 SV=2 - [ALDH2_HUMAN]	7	56.3456	7.04932	0.852587	0.00497472	0.0405735
Q9P2B2	Prostaglandin F2 receptor negative regulator OS=Homo sapiens GN=PTGFRN PE=1 SV=2 - [FPRP_HUMAN]	4	98.4946	6.60986	1.08668	0.00505111	0.0408437
Q14011	Cold-inducible RNA-binding protein OS=Homo sapiens GN=CIRBP PE=1 SV=1 - [CIRBP_HUMAN]	2	18.6367	9.51025	1.14198	0.00518891	0.0412242
P19338	Nucleolin OS=Homo sapiens GN=NCL PE=1 SV=3 - [NUCL_HUMAN]	20	76.5684	4.70361	1.10762	0.00527986	0.0412242
Q99832	T-complex protein 1 subunit eta OS=Homo sapiens GN=CCT7 PE=1 SV=2 - [TCPH_HUMAN]	6	59.3289	7.6499	1.07503	0.0053146	0.0412242
Q9NY33	Dipeptidyl peptidase 3 OS=Homo sapiens GN=DPP3 PE=1 SV=2 - [DPP3_HUMAN]	4	82.5378	5.09717	1.14205	0.00533904	0.0412377
P00387	NADH-cytochrome b5 reductase 3 OS=Homo sapiens GN=CYB5R3 PE=1 SV=3 - [NB5R3_HUMAN]	12	34.2127	7.59131	0.862901	0.00539179	0.0412848
P16157	Ankyrin-1 OS=Homo sapiens GN=ANK1 PE=1 SV=3 - [ANK1_HUMAN]	15	206.137	6.01123	1.11634	0.00555148	0.0417118
Q06124	Tyrosine-protein phosphatase non-receptor type 11 OS=Homo sapiens GN=PTPN11 PE=1 SV=2 - [PTN11_HUMAN]	2	68.3933	7.29834	0.934878	0.00555532	0.0417118
P61978	Heterogeneous nuclear ribonucleoprotein K OS=Homo sapiens GN=HNRNPK PE=1 SV=1 - [HNRPK_HUMAN]	13	50.9444	5.5415	0.884525	0.00562975	0.0417118
Q5JTB6	Placenta-specific protein 9 OS=Homo sapiens GN=PLAC9 PE=1 SV=1 - [PLAC9_HUMAN]	1	10.3022	4.91943	1.18357	0.00564043	0.0417118
P35222	Catenin beta-1 OS=Homo sapiens GN=CTNNB1 PE=1 SV=1 - [CTNB1_HUMAN]	3	85.4422	5.85889	0.843973	0.00576836	0.0420192
P46109	Crk-like protein OS=Homo sapiens GN=CRKL PE=1 SV=1 - [CRKL_HUMAN]	3	33.7559	6.7417	1.17859	0.00597983	0.0427886
Q8WUM4	Programmed cell death 6-interacting protein OS=Homo sapiens GN=PDCD6IP PE=1 SV=1 - [PDC6I_HUMAN]	13	95.9631	6.52197	0.890645	0.00599709	0.0427886
P01771	Ig heavy chain V-III region HIL OS=Homo sapiens PE=1 SV=1 - [HV310_HUMAN]	1	13.5572	9.36377	1.13117	0.00607391	0.0429012
Q16658	Fascin OS=Homo sapiens GN=FSCN1 PE=1 SV=3 - [FSCN1_HUMAN]	10	54.4961	7.23975	0.857028	0.00621936	0.04312
Q9NVA2	Septin-11 OS=Homo sapiens GN=SEPT11 PE=1 SV=3 - [SEP11_HUMAN]	3	49.3672	6.81494	0.859987	0.00645609	0.0439991
P40939	Trifunctional enzyme subunit alpha, mitochondrial OS=Homo sapiens GN=HADHA PE=1 SV=2 - [ECHA_HUMAN]	22	82.9469	9.0415	0.85179	0.00710305	0.045415
P62249	40S ribosomal protein S16 OS=Homo sapiens GN=RPS16 PE=1 SV=2 - [RS16_HUMAN]	3	16.435	10.2134	0.846369	0.00772135	0.0464
Q5JVF3	PCI domain-containing protein 2 OS=Homo sapiens GN=PCID2 PE=1 SV=2 - [PCID2_HUMAN]	1	45.9998	8.52881	0.980122	0.00795073	0.0467649
Q9UKU9	Angiopoietin-related protein 2 OS=Homo sapiens GN=ANGPTL2 PE=2 SV=1 - [ANGL2_HUMAN]	8	57.0684	7.53271	1.13665	0.00795753	0.0467649
Q16363	Laminin subunit alpha-4 OS=Homo sapiens GN=LAMA4 PE=1 SV=4 - [LAMA4_HUMAN]	13	202.397	6.27783	0.875062	0.00802705	0.0470384
Q8IVF2	Protein AHNAK2 OS=Homo sapiens GN=AHNAK2 PE=1 SV=2 - [AHNK2_HUMAN]	15	616.242	5.36377	0.840334	0.00807835	0.0471334
P26927	Hepatocyte growth factor-like protein OS=Homo sapiens GN=MST1 PE=1 SV=2 - [HGFL_HUMAN]	1	80.2675	7.6792	1.17027	0.00824751	0.0472146
P60660	Myosin light polypeptide 6 OS=Homo sapiens GN=MYL6 PE=1 SV=2 - [MYL6_HUMAN]	6	16.9191	4.65283	0.835329	0.00831742	0.0473132
P31939	Bifunctional purine biosynthesis protein PURH OS=Homo sapiens GN=ATIC PE=1 SV=3 - [PUR9_HUMAN]	7	64.5753	6.7124	0.852447	0.00844999	0.047326
P02545	Prelamin-A/C OS=Homo sapiens GN=LMNA PE=1 SV=1 - [LMNA_HUMAN]	38	74.0947	7.02002	0.836018	0.00846743	0.047326
P60174	Triosephosphate isomerase OS=Homo sapiens GN=TPI1 PE=1 SV=3 - [TPIS_HUMAN]	17	30.7717	5.92236	0.925567	0.00850531	0.0473534
O60279	Sushi domain-containing protein 5 OS=Homo sapiens GN=SUSD5 PE=1 SV=3 - [SUSD5_HUMAN]	1	67.9785	4.90674	0.870002	0.00863055	0.0476148
P17661	Desmin OS=Homo sapiens GN=DES PE=1 SV=3 - [DESM_HUMAN]	16	53.5032	5.2749	0.87536	0.00871447	0.0477462
Q13325	Interferon-induced protein with tetratricopeptide repeats 5 OS=Homo sapiens GN=IFIT5 PE=1 SV=1 - [IFIT5_HUMAN]	1	55.8116	7.40088	1.13326	0.00887426	0.0483022
Q9Y2A7	Nck-associated protein 1 OS=Homo sapiens GN=NCKAP1 PE=1 SV=1 - [NCKP1_HUMAN]	2	128.707	6.62451	0.921057	0.00905739	0.0487864
P29966	Myristoylated alanine-rich C-kinase substrate OS=Homo sapiens GN=MARCKS PE=1 SV=4 - [MARCS_HUMAN]	6	31.5359	4.44971	0.862276	0.00921323	0.0488164
P46940	Ras GTPase-activating-like protein IQGAP1 OS=Homo sapiens GN=IQGAP1 PE=1 SV=1 - [IQGA1_HUMAN]	46	189.134	6.48096	0.926804	0.00945219	0.0489555
P09622	Dihydrolipoyl dehydrogenase, mitochondrial OS=Homo sapiens GN=DLD PE=1 SV=2 - [DLDH_HUMAN]	4	54.143	7.85498	1.17718	0.00948988	0.0489555
Q7Z443	Polycystic kidney disease protein 1-like 3 OS=Homo sapiens GN=PKD1L3 PE=1 SV=1 - [PK1L3_HUMAN]	1	195.768	8.48486	0.856742	0.0095315	0.0489555
Q13423	NAD(P) transhydrogenase, mitochondrial OS=Homo sapiens GN=NNT PE=1 SV=3 - [NNTM_HUMAN]	5	113.823	8.08936	0.873631	0.00956266	0.0489555
P51149	Ras-related protein Rab-7a OS=Homo sapiens GN=RAB7A PE=1 SV=1 - [RAB7A_HUMAN]	7	23.4748	6.69775	0.884113	0.00970742	0.0489555
P30049	ATP synthase subunit delta, mitochondrial OS=Homo sapiens GN=ATP5D PE=1 SV=2 - [ATPD_HUMAN]	2	17.4792	5.49072	0.876645	0.00979717	0.0491475
Q92520	Protein FAM3C OS=Homo sapiens GN=FAM3C PE=1 SV=1 - [FAM3C_HUMAN]	1	24.6646	8.29443	0.950125	0.00984096	0.0492252
Q16795	NADH dehydrogenase [ubiquinone] 1 alpha subcomplex subunit 9, mitochondrial OS=Homo sapiens GN=NDUFA9 PE=1 SV=2 - [NDUA9_HUMAN]	3	42.4826	9.80322	1.04263	0.00987337	0.0492252
Q03252	Lamin-B2 OS=Homo sapiens GN=LMNB2 PE=1 SV=4 - [LMNB2_HUMAN]	18	69.9057	5.59229	0.880186	0.0100267	0.0495833
P04433	Ig kappa chain V-III region VG (Fragment) OS=Homo sapiens PE=1 SV=1 - [KV309_HUMAN]	1	12.5673	4.95752	1.22852	0.0102628	0.0502402
O43854	EGF-like repeat and discoidin I-like domain-containing protein 3 OS=Homo sapiens GN=EDIL3 PE=1 SV=1 - [EDIL3_HUMAN]	1	53.73	7.28369	1.66738	0.0103362	0.0503456
P22090	40S ribosomal protein S4, Y isoform 1 OS=Homo sapiens GN=RPS4Y1 PE=1 SV=2 - [RS4Y1_HUMAN]	1	29.437	10.2427	0.787296	0.0103509	0.0503456
P35232	Prohibitin OS=Homo sapiens GN=PHB PE=1 SV=1 - [PHB_HUMAN]	12	29.7859	5.75732	0.906157	0.0103584	0.0503456
Q06787	Fragile X mental retardation protein 1 OS=Homo sapiens GN=FMR1 PE=1 SV=1 - [FMR1_HUMAN]	1	71.1309	7.41553	0.610338	0.0103671	0.0503456
P01768	Ig heavy chain V-III region CAM OS=Homo sapiens PE=1 SV=1 - [HV307_HUMAN]	5	13.6592	9.62744	1.35602	0.0104002	0.0503482
O43776	Asparagine--tRNA ligase, cytoplasmic OS=Homo sapiens GN=NARS PE=1 SV=1 - [SYNC_HUMAN]	3	62.9025	6.25244	0.854585	0.0104132	0.0503482
P05090	Apolipoprotein D OS=Homo sapiens GN=APOD PE=1 SV=1 - [APOD_HUMAN]	4	21.2618	5.14795	1.65895	0.0104451	0.0503482
P04217	Alpha-1B-glycoprotein OS=Homo sapiens GN=A1BG PE=1 SV=4 - [A1BG_HUMAN]	6	54.2195	5.85889	1.7026	0.0104504	0.0503482
O75964	ATP synthase subunit g, mitochondrial OS=Homo sapiens GN=ATP5L PE=1 SV=3 - [ATP5L_HUMAN]	1	11.4212	9.64209	0.506731	0.0104854	0.050417
P12107	Collagen alpha-1(XI) chain OS=Homo sapiens GN=COL11A1 PE=1 SV=4 - [COBA1_HUMAN]	4	180.954	5.17334	0.596979	0.010545	0.0506035
O43765	Small glutamine-rich tetratricopeptide repeat-containing protein alpha OS=Homo sapiens GN=SGTA PE=1 SV=1 - [SGTA_HUMAN]	1	34.0417	4.86865	0.676997	0.0106281	0.0508039
P21266	Glutathione S-transferase Mu 3 OS=Homo sapiens GN=GSTM3 PE=1 SV=3 - [GSTM3_HUMAN]	4	26.5421	5.5415	0.887268	0.010645	0.0508039
P05387	60S acidic ribosomal protein P2 OS=Homo sapiens GN=RPLP2 PE=1 SV=1 - [RLA2_HUMAN]	4	11.6578	4.53857	1.38094	0.0106494	0.0508039
P00813	Adenosine deaminase OS=Homo sapiens GN=ADA PE=1 SV=3 - [ADA_HUMAN]	1	40.7387	5.94775	1.70346	0.0106706	0.0508054
P41218	Myeloid cell nuclear differentiation antigen OS=Homo sapiens GN=MNDA PE=1 SV=1 - [MNDA_HUMAN]	8	45.8072	9.75928	1.55378	0.0107356	0.0509879
Q96A49	Synapse-associated protein 1 OS=Homo sapiens GN=SYAP1 PE=1 SV=1 - [SYAP1_HUMAN]	1	39.9089	4.52588	1.28811	0.0107953	0.0509879
Q9NP98	Myozenin-1 OS=Homo sapiens GN=MYOZ1 PE=1 SV=1 - [MYOZ1_HUMAN]	2	31.7248	8.88037	0.540785	0.0108005	0.0509879
P60033	CD81 antigen OS=Homo sapiens GN=CD81 PE=1 SV=1 - [CD81_HUMAN]	5	25.7921	5.2876	0.821165	0.0108036	0.0509879
P02730	Band 3 anion transport protein OS=Homo sapiens GN=SLC4A1 PE=1 SV=3 - [B3AT_HUMAN]	16	101.727	5.18604	1.14242	0.0108137	0.0509879
P35241	Radixin OS=Homo sapiens GN=RDX PE=1 SV=1 - [RADI_HUMAN]	1	68.5214	6.3667	0.884184	0.0109045	0.0513165
Q96HF1	Secreted frizzled-related protein 2 OS=Homo sapiens GN=SFRP2 PE=1 SV=2 - [SFRP2_HUMAN]	1	33.4678	7.41553	1.68873	0.0109347	0.0513593
Q15149	Plectin OS=Homo sapiens GN=PLEC PE=1 SV=3 - [PLEC_HUMAN]	147	531.466	5.96045	0.865662	0.0110293	0.0516784
O75112	LIM domain-binding protein 3 OS=Homo sapiens GN=LDB3 PE=1 SV=2 - [LDB3_HUMAN]	2	77.0859	8.1333	0.657524	0.011057	0.0516784
P10451	Osteopontin OS=Homo sapiens GN=SPP1 PE=1 SV=1 - [OSTP_HUMAN]	1	35.4012	4.57666	1.20527	0.0110725	0.0516784
P17936	Insulin-like growth factor-binding protein 3 OS=Homo sapiens GN=IGFBP3 PE=1 SV=2 - [IBP3_HUMAN]	1	31.6537	8.68994	1.97015	0.0110876	0.0516784
P02775	Platelet basic protein OS=Homo sapiens GN=PPBP PE=1 SV=3 - [CXCL7_HUMAN]	3	13.8854	8.79248	1.43245	0.0111215	0.0516867
P28072	Proteasome subunit beta type-6 OS=Homo sapiens GN=PSMB6 PE=1 SV=4 - [PSB6_HUMAN]	1	25.3414	4.91943	1.25528	0.0111414	0.0516867
P18428	Lipopolysaccharide-binding protein OS=Homo sapiens GN=LBP PE=1 SV=3 - [LBP_HUMAN]	8	53.3499	6.69775	1.42738	0.0111531	0.0516867
P01009	Alpha-1-antitrypsin OS=Homo sapiens GN=SERPINA1 PE=1 SV=3 - [A1AT_HUMAN]	31	46.707	5.59229	1.68745	0.0111775	0.0517012
O43390	Heterogeneous nuclear ribonucleoprotein R OS=Homo sapiens GN=HNRNPR PE=1 SV=1 - [HNRPR_HUMAN]	5	70.8993	8.1333	1.22454	0.0113108	0.0521281
P30740	Leukocyte elastase inhibitor OS=Homo sapiens GN=SERPINB1 PE=1 SV=1 - [ILEU_HUMAN]	9	42.7147	6.27783	1.1623	0.0113185	0.0521281
P48147	Prolyl endopeptidase OS=Homo sapiens GN=PREP PE=1 SV=2 - [PPCE_HUMAN]	3	80.648	5.85889	0.799035	0.011354	0.0521281
P02747	Complement C1q subcomponent subunit C OS=Homo sapiens GN=C1QC PE=1 SV=3 - [C1QC_HUMAN]	4	25.7571	8.41162	1.69473	0.0113692	0.0521281
Q14498	RNA-binding protein 39 OS=Homo sapiens GN=RBM39 PE=1 SV=2 - [RBM39_HUMAN]	1	59.3427	10.0962	2.27937	0.0113769	0.0521281
O15061	Synemin OS=Homo sapiens GN=SYNM PE=1 SV=2 - [SYNEM_HUMAN]	4	172.663	5.16064	0.835252	0.0114482	0.0522056
Q96HC4	PDZ and LIM domain protein 5 OS=Homo sapiens GN=PDLIM5 PE=1 SV=5 - [PDLI5_HUMAN]	6	63.9045	8.20654	0.893513	0.0114537	0.0522056
Q8NH09	Olfactory receptor 8S1 OS=Homo sapiens GN=OR8S1 PE=3 SV=2 - [OR8S1_HUMAN]	1	39.6187	8.51416	0.343926	0.0114582	0.0522056
Q1KMD3	Heterogeneous nuclear ribonucleoprotein U-like protein 2 OS=Homo sapiens GN=HNRNPUL2 PE=1 SV=1 - [HNRL2_HUMAN]	4	85.0522	4.90674	0.870242	0.0115224	0.0524
P08133	Annexin A6 OS=Homo sapiens GN=ANXA6 PE=1 SV=3 - [ANXA6_HUMAN]	30	75.8256	5.60498	0.901789	0.0115859	0.0525905
P15259	Phosphoglycerate mutase 2 OS=Homo sapiens GN=PGAM2 PE=1 SV=3 - [PGAM2_HUMAN]	3	28.7478	8.88037	0.723388	0.0116323	0.0527028
Q14204	Cytoplasmic dynein 1 heavy chain 1 OS=Homo sapiens GN=DYNC1H1 PE=1 SV=5 - [DYHC1_HUMAN]	51	532.072	6.40479	0.973216	0.011676	0.0527755
P33121	Long-chain-fatty-acid--CoA ligase 1 OS=Homo sapiens GN=ACSL1 PE=1 SV=1 - [ACSL1_HUMAN]	5	77.8929	7.15186	0.758763	0.0117109	0.0527755
Q14847	LIM and SH3 domain protein 1 OS=Homo sapiens GN=LASP1 PE=1 SV=2 - [LASP1_HUMAN]	5	29.6982	7.04932	0.698583	0.0117425	0.0527755
Q15257	Serine/threonine-protein phosphatase 2A activator OS=Homo sapiens GN=PPP2R4 PE=1 SV=3 - [PTPA_HUMAN]	2	40.6414	5.93506	0.73374	0.0117861	0.0527755
Q96AB3	Isochorismatase domain-containing protein 2 OS=Homo sapiens GN=ISOC2 PE=1 SV=1 - [ISOC2_HUMAN]	1	22.3228	7.76709	0.729838	0.0117876	0.0527755
Q5TDH0	Protein DDI1 homolog 2 OS=Homo sapiens GN=DDI2 PE=1 SV=1 - [DDI2_HUMAN]	2	44.4945	5.04639	1.26734	0.0117925	0.0527755
O60443	Non-syndromic hearing impairment protein 5 OS=Homo sapiens GN=DFNA5 PE=1 SV=2 - [DFNA5_HUMAN]	2	54.5204	5.17334	1.12371	0.0118002	0.0527755
Q92743	Serine protease HTRA1 OS=Homo sapiens GN=HTRA1 PE=1 SV=1 - [HTRA1_HUMAN]	11	51.2546	7.82568	1.30665	0.0119033	0.053139
Q16555	Dihydropyrimidinase-related protein 2 OS=Homo sapiens GN=DPYSL2 PE=1 SV=1 - [DPYL2_HUMAN]	16	62.2546	6.37939	0.93233	0.0120623	0.0535419
P00740	Coagulation factor IX OS=Homo sapiens GN=F9 PE=1 SV=2 - [FA9_HUMAN]	2	51.745	5.46533	1.64975	0.0120624	0.0535419
P00918	Carbonic anhydrase 2 OS=Homo sapiens GN=CA2 PE=1 SV=2 - [CAH2_HUMAN]	7	29.2279	7.40088	1.38521	0.0120758	0.0535419
P68133	Actin, alpha skeletal muscle OS=Homo sapiens GN=ACTA1 PE=1 SV=1 - [ACTS_HUMAN]	2	42.0239	5.38916	0.570098	0.0120965	0.0535419
Q9Y224	UPF0568 protein C14orf166 OS=Homo sapiens GN=C14orf166 PE=1 SV=1 - [CN166_HUMAN]	5	28.0507	6.65381	0.82924	0.0121036	0.0535419
Q9HDC9	Adipocyte plasma membrane-associated protein OS=Homo sapiens GN=APMAP PE=1 SV=2 - [APMAP_HUMAN]	3	46.4509	6.16357	1.37654	0.0122093	0.0539115
P07384	Calpain-1 catalytic subunit OS=Homo sapiens GN=CAPN1 PE=1 SV=1 - [CAN1_HUMAN]	7	81.8382	5.66846	0.901954	0.0122458	0.053934
P11142	Heat shock cognate 71 kDa protein OS=Homo sapiens GN=HSPA8 PE=1 SV=1 - [HSP7C_HUMAN]	16	70.8542	5.51611	1.11356	0.0122704	0.053934
Q16719	Kynureninase OS=Homo sapiens GN=KYNU PE=1 SV=1 - [KYNU_HUMAN]	1	52.3182	7.03467	0.841097	0.0122809	0.053934
Q9HBL0	Tensin-1 OS=Homo sapiens GN=TNS1 PE=1 SV=2 - [TENS1_HUMAN]	6	185.586	7.75244	0.74761	0.0123728	0.0542397
Q8NC51	Plasminogen activator inhibitor 1 RNA-binding protein OS=Homo sapiens GN=SERBP1 PE=1 SV=2 - [PAIRB_HUMAN]	2	44.9385	8.646	0.737522	0.0124388	0.0544309
P29622	Kallistatin OS=Homo sapiens GN=SERPINA4 PE=1 SV=3 - [KAIN_HUMAN]	12	48.5112	7.75244	1.49107	0.0124714	0.0544486
P82094	TATA element modulatory factor OS=Homo sapiens GN=TMF1 PE=1 SV=2 - [TMF1_HUMAN]	1	122.767	4.91943	1.28126	0.0124876	0.0544486
P08572	Collagen alpha-2(IV) chain OS=Homo sapiens GN=COL4A2 PE=1 SV=4 - [CO4A2_HUMAN]	7	167.449	8.66064	0.817769	0.0125294	0.0544879
Q9UBF2	Coatomer subunit gamma-2 OS=Homo sapiens GN=COPG2 PE=1 SV=1 - [COPG2_HUMAN]	2	97.5596	5.80811	0.799662	0.0125414	0.0544879
A5YKK6	CCR4-NOT transcription complex subunit 1 OS=Homo sapiens GN=CNOT1 PE=1 SV=2 - [CNOT1_HUMAN]	1	266.768	7.10791	0.695277	0.0125813	0.0545518
Q9P291	Armadillo repeat-containing X-linked protein 1 OS=Homo sapiens GN=ARMCX1 PE=1 SV=1 - [ARMX1_HUMAN]	2	49.1496	9.21729	1.18511	0.0126318	0.0545518
O75031	Heat shock factor 2-binding protein OS=Homo sapiens GN=HSF2BP PE=1 SV=1 - [HSF2B_HUMAN]	1	37.6207	5.52881	0.754421	0.012709	0.0545518
Q15746	Myosin light chain kinase, smooth muscle OS=Homo sapiens GN=MYLK PE=1 SV=4 - [MYLK_HUMAN]	11	210.583	6.15088	0.836772	0.0127129	0.0545518
Q16610	Extracellular matrix protein 1 OS=Homo sapiens GN=ECM1 PE=1 SV=2 - [ECM1_HUMAN]	11	60.6353	6.7124	1.28721	0.0127191	0.0545518
Q9UKK3	Poly [ADP-ribose] polymerase 4 OS=Homo sapiens GN=PARP4 PE=1 SV=3 - [PARP4_HUMAN]	1	192.472	5.65576	2.00364	0.0127455	0.0545518
O43301	Heat shock 70 kDa protein 12A OS=Homo sapiens GN=HSPA12A PE=1 SV=2 - [HS12A_HUMAN]	1	74.9315	6.771	0.887492	0.0127459	0.0545518
P43307	Translocon-associated protein subunit alpha OS=Homo sapiens GN=SSR1 PE=1 SV=3 - [SSRA_HUMAN]	2	32.2153	4.48779	1.13569	0.0127477	0.0545518
Q86WA6	Valacyclovir hydrolase OS=Homo sapiens GN=BPHL PE=1 SV=1 - [BPHL_HUMAN]	1	32.522	9.14404	1.1731	0.0127579	0.0545518
P13716	Delta-aminolevulinic acid dehydratase OS=Homo sapiens GN=ALAD PE=1 SV=1 - [HEM2_HUMAN]	5	36.2714	6.78564	1.25195	0.0128129	0.0545562
Q96S19	UPF0585 protein C16orf13 OS=Homo sapiens GN=C16orf13 PE=1 SV=2 - [CP013_HUMAN]	1	22.5637	7.82568	1.33483	0.012824	0.0545562
O94901	SUN domain-containing protein 1 OS=Homo sapiens GN=SUN1 PE=1 SV=3 - [SUN1_HUMAN]	6	90.0073	7.07861	0.710462	0.0128262	0.0545562
P12429	Annexin A3 OS=Homo sapiens GN=ANXA3 PE=1 SV=3 - [ANXA3_HUMAN]	4	36.3527	5.92236	1.38254	0.0128531	0.0545665
P62424	60S ribosomal protein L7a OS=Homo sapiens GN=RPL7A PE=1 SV=2 - [RL7A_HUMAN]	8	29.977	10.6089	0.857699	0.0128891	0.0545665
Q00059	Transcription factor A, mitochondrial OS=Homo sapiens GN=TFAM PE=1 SV=1 - [TFAM_HUMAN]	1	29.0782	9.71533	0.762579	0.0128959	0.0545665
P11310	Medium-chain specific acyl-CoA dehydrogenase, mitochondrial OS=Homo sapiens GN=ACADM PE=1 SV=1 - [ACADM_HUMAN]	2	46.5586	8.36768	0.811059	0.0129431	0.0546711
Q14008	Cytoskeleton-associated protein 5 OS=Homo sapiens GN=CKAP5 PE=1 SV=3 - [CKAP5_HUMAN]	1	225.352	7.79639	0.726795	0.0129954	0.0547969
P17980	26S protease regulatory subunit 6A OS=Homo sapiens GN=PSMC3 PE=1 SV=3 - [PRS6A_HUMAN]	8	49.1725	5.23682	1.15481	0.0130222	0.0548149
P05156	Complement factor I OS=Homo sapiens GN=CFI PE=1 SV=2 - [CFAI_HUMAN]	7	65.7066	7.50342	1.82794	0.0130759	0.0549459
O15160	DNA-directed RNA polymerases I and III subunit RPAC1 OS=Homo sapiens GN=POLR1C PE=1 SV=1 - [RPAC1_HUMAN]	1	39.225	5.50342	0.789133	0.0131246	0.0550183
Q9P1F3	Costars family protein ABRACL OS=Homo sapiens GN=ABRACL PE=1 SV=1 - [ABRAL_HUMAN]	1	9.05086	6.29053	0.747538	0.0131486	0.0550183
P26373	60S ribosomal protein L13 OS=Homo sapiens GN=RPL13 PE=1 SV=4 - [RL13_HUMAN]	4	24.2465	11.6489	0.772334	0.0131914	0.0550183
P11279	Lysosome-associated membrane glycoprotein 1 OS=Homo sapiens GN=LAMP1 PE=1 SV=3 - [LAMP1_HUMAN]	2	44.8538	8.74854	0.737197	0.0131944	0.0550183
P38646	Stress-70 protein, mitochondrial OS=Homo sapiens GN=HSPA9 PE=1 SV=2 - [GRP75_HUMAN]	12	73.6348	6.16357	0.899557	0.0132124	0.0550183
O15162	Phospholipid scramblase 1 OS=Homo sapiens GN=PLSCR1 PE=1 SV=1 - [PLS1_HUMAN]	1	35.0259	4.94482	1.23908	0.0133126	0.0550183
P00367	Glutamate dehydrogenase 1, mitochondrial OS=Homo sapiens GN=GLUD1 PE=1 SV=2 - [DHE3_HUMAN]	10	61.3592	7.79639	0.896279	0.0133352	0.0550183
P15169	Carboxypeptidase N catalytic chain OS=Homo sapiens GN=CPN1 PE=1 SV=1 - [CBPN_HUMAN]	1	52.2533	7.34229	1.31628	0.0133357	0.0550183
P08603	Complement factor H OS=Homo sapiens GN=CFH PE=1 SV=4 - [CFAH_HUMAN]	26	139.005	6.60986	1.82841	0.0133449	0.0550183
P61106	Ras-related protein Rab-14 OS=Homo sapiens GN=RAB14 PE=1 SV=4 - [RAB14_HUMAN]	2	23.8819	6.21436	0.810424	0.013349	0.0550183
P16671	Platelet glycoprotein 4 OS=Homo sapiens GN=CD36 PE=1 SV=2 - [CD36_HUMAN]	4	53.0193	7.95752	0.829855	0.0133508	0.0550183
Q15181	Inorganic pyrophosphatase OS=Homo sapiens GN=PPA1 PE=1 SV=2 - [IPYR_HUMAN]	1	32.6392	5.85889	0.842272	0.0133736	0.0550183
Q9UN36	Protein NDRG2 OS=Homo sapiens GN=NDRG2 PE=1 SV=2 - [NDRG2_HUMAN]	1	40.7722	5.21143	0.885354	0.0133871	0.0550183
Q6YN16	Hydroxysteroid dehydrogenase-like protein 2 OS=Homo sapiens GN=HSDL2 PE=1 SV=1 - [HSDL2_HUMAN]	1	45.3655	7.98682	0.800379	0.0134555	0.0552061
Q00577	Transcriptional activator protein Pur-alpha OS=Homo sapiens GN=PURA PE=1 SV=2 - [PURA_HUMAN]	4	34.8894	6.44287	0.909518	0.0136001	0.0556433
P56199	Integrin alpha-1 OS=Homo sapiens GN=ITGA1 PE=1 SV=2 - [ITA1_HUMAN]	1	130.765	6.29053	0.754449	0.0136078	0.0556433
P60900	Proteasome subunit alpha type-6 OS=Homo sapiens GN=PSMA6 PE=1 SV=1 - [PSA6_HUMAN]	4	27.3818	6.75635	1.2154	0.0136338	0.0556561
P45984	Mitogen-activated protein kinase 9 OS=Homo sapiens GN=MAPK9 PE=1 SV=2 - [MK09_HUMAN]	1	48.1081	5.63037	0.81067	0.0137383	0.0558724
P62877	E3 ubiquitin-protein ligase RBX1 OS=Homo sapiens GN=RBX1 PE=1 SV=1 - [RBX1_HUMAN]	1	12.2657	6.96143	1.1981	0.0137688	0.0558724
O75746	Calcium-binding mitochondrial carrier protein Aralar1 OS=Homo sapiens GN=SLC25A12 PE=1 SV=2 - [CMC1_HUMAN]	2	74.7149	8.38232	0.749932	0.0137814	0.0558724
P28676	Grancalcin OS=Homo sapiens GN=GCA PE=1 SV=2 - [GRAN_HUMAN]	2	23.9945	5.21143	1.52352	0.01379	0.0558724
Q14185	Dedicator of cytokinesis protein 1 OS=Homo sapiens GN=DOCK1 PE=1 SV=2 - [DOCK1_HUMAN]	1	215.209	7.56201	0.601804	0.0138016	0.0558724
P30086	Phosphatidylethanolamine-binding protein 1 OS=Homo sapiens GN=PEBP1 PE=1 SV=3 - [PEBP1_HUMAN]	8	21.0437	7.53271	0.827582	0.0139191	0.0562544
P04040	Catalase OS=Homo sapiens GN=CAT PE=1 SV=3 - [CATA_HUMAN]	17	59.7188	7.38623	1.36039	0.013944	0.0562616
Q9Y4W6	AFG3-like protein 2 OS=Homo sapiens GN=AFG3L2 PE=1 SV=2 - [AFG32_HUMAN]	1	88.5282	8.66064	0.614915	0.0140256	0.0564615
Q9BVP2	Guanine nucleotide-binding protein-like 3 OS=Homo sapiens GN=GNL3 PE=1 SV=2 - [GNL3_HUMAN]	1	61.9545	9.15869	1.05553	0.0140434	0.0564615
Q05682	Caldesmon OS=Homo sapiens GN=CALD1 PE=1 SV=3 - [CALD1_HUMAN]	13	93.1754	5.65576	0.731723	0.0140956	0.0564615
O00479	High mobility group nucleosome-binding domain-containing protein 4 OS=Homo sapiens GN=HMGN4 PE=1 SV=3 - [HMGN4_HUMAN]	1	9.53323	10.4771	0.734377	0.0140967	0.0564615
Q76M96	Coiled-coil domain-containing protein 80 OS=Homo sapiens GN=CCDC80 PE=1 SV=1 - [CCD80_HUMAN]	6	108.106	9.71533	1.23403	0.0141417	0.0564615
P55268	Laminin subunit beta-2 OS=Homo sapiens GN=LAMB2 PE=1 SV=2 - [LAMB2_HUMAN]	27	195.854	6.52197	0.775807	0.0141541	0.0564615
Q5KU26	Collectin-12 OS=Homo sapiens GN=COLEC12 PE=1 SV=3 - [COL12_HUMAN]	3	81.4647	5.69385	0.920356	0.0141668	0.0564615
O76070	Gamma-synuclein OS=Homo sapiens GN=SNCG PE=1 SV=2 - [SYUG_HUMAN]	1	13.3228	4.85596	0.643232	0.0141792	0.0564615
Q99471	Prefoldin subunit 5 OS=Homo sapiens GN=PFDN5 PE=1 SV=2 - [PFD5_HUMAN]	1	17.317	6.32861	0.761436	0.0142393	0.0566082
O75874	Isocitrate dehydrogenase [NADP] cytoplasmic OS=Homo sapiens GN=IDH1 PE=1 SV=2 - [IDHC_HUMAN]	9	46.6295	7.00537	0.820407	0.0143376	0.056906
P41252	Isoleucine--tRNA ligase, cytoplasmic OS=Homo sapiens GN=IARS PE=1 SV=2 - [SYIC_HUMAN]	5	144.406	6.15088	1.27899	0.0144104	0.0571018
Q15847	Adipogenesis regulatory factor OS=Homo sapiens GN=ADIRF PE=1 SV=1 - [ADIRF_HUMAN]	2	7.84997	5.31299	0.710193	0.0144728	0.0572558
P14136	Glial fibrillary acidic protein OS=Homo sapiens GN=GFAP PE=1 SV=1 - [GFAP_HUMAN]	2	49.8496	5.51611	0.795679	0.0145227	0.0573507
Q9ULC3	Ras-related protein Rab-23 OS=Homo sapiens GN=RAB23 PE=1 SV=1 - [RAB23_HUMAN]	1	26.6425	6.59521	0.79114	0.0145585	0.0573507
Q9NRN5	Olfactomedin-like protein 3 OS=Homo sapiens GN=OLFML3 PE=2 SV=1 - [OLFL3_HUMAN]	10	45.9813	6.56592	0.82635	0.0145675	0.0573507
P49792	E3 SUMO-protein ligase RanBP2 OS=Homo sapiens GN=RANBP2 PE=1 SV=2 - [RBP2_HUMAN]	3	357.974	6.20166	1.5339	0.0146078	0.0574164
Q9HA64	Ketosamine-3-kinase OS=Homo sapiens GN=FN3KRP PE=1 SV=2 - [KT3K_HUMAN]	1	34.3902	7.32764	0.873971	0.0146554	0.0575046
Q8N142	Adenylosuccinate synthetase isozyme 1 OS=Homo sapiens GN=ADSSL1 PE=1 SV=1 - [PURA1_HUMAN]	1	50.177	8.5874	0.627203	0.0146775	0.0575046
P01767	Ig heavy chain V-III region BUT OS=Homo sapiens PE=1 SV=1 - [HV306_HUMAN]	2	12.3712	9.24658	1.44906	0.0147273	0.0575132
Q3SY89	RNA polymerase II transcription factor SIII subunit A3-like-1 OS=Homo sapiens GN=TCEB3CL PE=2 SV=1 - [EA3L1_HUMAN]	1	59.7214	9.84717	0.806459	0.0147435	0.0575132
P43897	Elongation factor Ts, mitochondrial OS=Homo sapiens GN=TSFM PE=1 SV=2 - [EFTS_HUMAN]	1	35.3682	8.38232	0.838185	0.0147506	0.0575132
Q99538	Legumain OS=Homo sapiens GN=LGMN PE=1 SV=1 - [LGMN_HUMAN]	1	49.3794	6.55127	1.52587	0.0149333	0.0581324
P08567	Pleckstrin OS=Homo sapiens GN=PLEK PE=1 SV=3 - [PLEK_HUMAN]	1	40.0994	8.27979	1.30241	0.0149809	0.058139
Q9BXP5	Serrate RNA effector molecule homolog OS=Homo sapiens GN=SRRT PE=1 SV=1 - [SRRT_HUMAN]	2	100.604	5.96045	0.836029	0.0149828	0.058139
P11047	Laminin subunit gamma-1 OS=Homo sapiens GN=LAMC1 PE=1 SV=3 - [LAMC1_HUMAN]	19	177.489	5.12256	0.773797	0.0150796	0.0583387
P27695	DNA-(apurinic or apyrimidinic site) lyase OS=Homo sapiens GN=APEX1 PE=1 SV=2 - [APEX1_HUMAN]	6	35.5322	8.11865	0.937829	0.0150975	0.0583387
Q93052	Lipoma-preferred partner OS=Homo sapiens GN=LPP PE=1 SV=1 - [LPP_HUMAN]	7	65.7038	7.37158	0.793994	0.0151062	0.0583387
Q08380	Galectin-3-binding protein OS=Homo sapiens GN=LGALS3BP PE=1 SV=1 - [LG3BP_HUMAN]	7	65.2893	5.2749	1.23004	0.0151506	0.0583529
P14780	Matrix metalloproteinase-9 OS=Homo sapiens GN=MMP9 PE=1 SV=3 - [MMP9_HUMAN]	4	78.4084	6.06201	1.38745	0.0151715	0.0583529
Q9H2G2	STE20-like serine/threonine-protein kinase OS=Homo sapiens GN=SLK PE=1 SV=1 - [SLK_HUMAN]	1	142.607	5.14795	1.35735	0.0151879	0.0583529
P78559	Microtubule-associated protein 1A OS=Homo sapiens GN=MAP1A PE=1 SV=6 - [MAP1A_HUMAN]	1	305.298	4.91943	0.894775	0.0152058	0.0583529
Q8IZ52	Chondroitin sulfate synthase 2 OS=Homo sapiens GN=CHPF PE=1 SV=2 - [CHSS2_HUMAN]	1	85.414	6.93213	0.522963	0.0154077	0.0590345
P25940	Collagen alpha-3(V) chain OS=Homo sapiens GN=COL5A3 PE=1 SV=3 - [CO5A3_HUMAN]	2	172.016	6.87354	0.81017	0.0154361	0.0590418
P52597	Heterogeneous nuclear ribonucleoprotein F OS=Homo sapiens GN=HNRNPF PE=1 SV=3 - [HNRPF_HUMAN]	4	45.6429	5.57959	1.25568	0.0154615	0.0590418
Q5TAT6	Collagen alpha-1(XIII) chain OS=Homo sapiens GN=COL13A1 PE=1 SV=1 - [CODA1_HUMAN]	1	69.9066	9.17334	1.52767	0.0154824	0.0590418
Q8WY54	Protein phosphatase 1E OS=Homo sapiens GN=PPM1E PE=1 SV=2 - [PPM1E_HUMAN]	1	84.9485	5.03369	1.31692	0.0155765	0.0593077
P06576	ATP synthase subunit beta, mitochondrial OS=Homo sapiens GN=ATP5B PE=1 SV=3 - [ATPB_HUMAN]	18	56.5246	5.40186	0.861198	0.0156027	0.0593146
O60493	Sorting nexin-3 OS=Homo sapiens GN=SNX3 PE=1 SV=3 - [SNX3_HUMAN]	3	18.7508	8.66064	0.80862	0.0156881	0.0593313
Q9NWZ3	Interleukin-1 receptor-associated kinase 4 OS=Homo sapiens GN=IRAK4 PE=1 SV=1 - [IRAK4_HUMAN]	1	51.4969	5.41455	1.70159	0.0156898	0.0593313
P20851	C4b-binding protein beta chain OS=Homo sapiens GN=C4BPB PE=1 SV=1 - [C4BPB_HUMAN]	2	28.3384	5.13525	1.60279	0.0157061	0.0593313
P42167	Lamina-associated polypeptide 2, isoforms beta/gamma OS=Homo sapiens GN=TMPO PE=1 SV=2 - [LAP2B_HUMAN]	3	50.6395	9.37842	0.861398	0.0157218	0.0593313
P01743	Ig heavy chain V-I region HG3 OS=Homo sapiens PE=3 SV=1 - [HV102_HUMAN]	2	12.9373	8.92432	1.5134	0.0157493	0.0593313
Q15654	Thyroid receptor-interacting protein 6 OS=Homo sapiens GN=TRIP6 PE=1 SV=3 - [TRIP6_HUMAN]	1	50.2555	7.37158	0.518902	0.0157534	0.0593313
P62333	26S protease regulatory subunit 10B OS=Homo sapiens GN=PSMC6 PE=1 SV=1 - [PRS10_HUMAN]	5	44.1451	7.48877	0.895938	0.0158306	0.0594262
Q99497	Protein deglycase DJ-1 OS=Homo sapiens GN=PARK7 PE=1 SV=2 - [PARK7_HUMAN]	9	19.8785	6.78564	0.854677	0.0158342	0.0594262
Q9Y240	C-type lectin domain family 11 member A OS=Homo sapiens GN=CLEC11A PE=1 SV=1 - [CLC11_HUMAN]	2	35.6725	5.16064	0.796553	0.015856	0.0594262
P61916	Epididymal secretory protein E1 OS=Homo sapiens GN=NPC2 PE=1 SV=1 - [NPC2_HUMAN]	4	16.5595	7.6499	1.27673	0.0158763	0.0594262
P52565	Rho GDP-dissociation inhibitor 1 OS=Homo sapiens GN=ARHGDIA PE=1 SV=3 - [GDIR1_HUMAN]	4	23.1927	5.10986	0.869357	0.0159072	0.0594504
Q9UH65	Switch-associated protein 70 OS=Homo sapiens GN=SWAP70 PE=1 SV=1 - [SWP70_HUMAN]	2	68.9545	5.87158	1.13589	0.0159361	0.0594671
P98095	Fibulin-2 OS=Homo sapiens GN=FBLN2 PE=1 SV=2 - [FBLN2_HUMAN]	8	126.489	4.81787	1.17595	0.0159676	0.0594934
Q6UY14	ADAMTS-like protein 4 OS=Homo sapiens GN=ADAMTSL4 PE=1 SV=2 - [ATL4_HUMAN]	3	116.471	8.33838	1.23195	0.0160078	0.059552
P30837	Aldehyde dehydrogenase X, mitochondrial OS=Homo sapiens GN=ALDH1B1 PE=1 SV=3 - [AL1B1_HUMAN]	4	57.1702	6.80029	0.822394	0.0160431	0.0595922
Q7L2H7	Eukaryotic translation initiation factor 3 subunit M OS=Homo sapiens GN=EIF3M PE=1 SV=1 - [EIF3M_HUMAN]	3	42.4758	5.63037	1.38448	0.0161332	0.0598355
O14558	Heat shock protein beta-6 OS=Homo sapiens GN=HSPB6 PE=1 SV=2 - [HSPB6_HUMAN]	2	17.125	6.40479	0.719994	0.0162281	0.060043
Q07954	Prolow-density lipoprotein receptor-related protein 1 OS=Homo sapiens GN=LRP1 PE=1 SV=2 - [LRP1_HUMAN]	31	504.276	5.38916	0.933531	0.0162385	0.060043
Q8TF09	Dynein light chain roadblock-type 2 OS=Homo sapiens GN=DYNLRB2 PE=1 SV=1 - [DLRB2_HUMAN]	1	10.8477	7.50342	1.18759	0.0162649	0.0600493
O95810	Serum deprivation-response protein OS=Homo sapiens GN=SDPR PE=1 SV=3 - [SDPR_HUMAN]	3	47.1446	5.21143	0.736406	0.0163061	0.0601102
Q16401	26S proteasome non-ATPase regulatory subunit 5 OS=Homo sapiens GN=PSMD5 PE=1 SV=3 - [PSMD5_HUMAN]	3	56.1604	5.47803	1.42953	0.0163654	0.0602309
P16070	CD44 antigen OS=Homo sapiens GN=CD44 PE=1 SV=3 - [CD44_HUMAN]	5	81.4874	5.32568	1.08557	0.0163934	0.0602309
Q03591	Complement factor H-related protein 1 OS=Homo sapiens GN=CFHR1 PE=1 SV=2 - [FHR1_HUMAN]	4	37.626	7.38623	2.29157	0.0164131	0.0602309
P45985	Dual specificity mitogen-activated protein kinase kinase 4 OS=Homo sapiens GN=MAP2K4 PE=1 SV=1 - [MP2K4_HUMAN]	1	44.2594	8.07471	1.32455	0.0165447	0.0605693
P00915	Carbonic anhydrase 1 OS=Homo sapiens GN=CA1 PE=1 SV=2 - [CAH1_HUMAN]	10	28.8524	7.12256	1.49609	0.0165551	0.0605693
Q15459	Splicing factor 3A subunit 1 OS=Homo sapiens GN=SF3A1 PE=1 SV=1 - [SF3A1_HUMAN]	4	88.8305	5.22412	1.20085	0.0165958	0.0606169
P80188	Neutrophil gelatinase-associated lipocalin OS=Homo sapiens GN=LCN2 PE=1 SV=2 - [NGAL_HUMAN]	2	22.5737	8.90967	2.00756	0.0166233	0.0606169
P08253	72 kDa type IV collagenase OS=Homo sapiens GN=MMP2 PE=1 SV=2 - [MMP2_HUMAN]	15	73.8347	5.46533	1.31971	0.0166547	0.0606169
Q92616	eIF-2-alpha kinase activator GCN1 OS=Homo sapiens GN=GCN1 PE=1 SV=6 - [GCN1_HUMAN]	4	292.572	7.47412	0.886983	0.0167056	0.0606169
P62917	60S ribosomal protein L8 OS=Homo sapiens GN=RPL8 PE=1 SV=2 - [RL8_HUMAN]	8	28.0073	11.0337	0.843412	0.0167135	0.0606169
P00491	Purine nucleoside phosphorylase OS=Homo sapiens GN=PNP PE=1 SV=2 - [PNPH_HUMAN]	6	32.0972	6.94678	1.25716	0.0167176	0.0606169
Q9P2E9	Ribosome-binding protein 1 OS=Homo sapiens GN=RRBP1 PE=1 SV=4 - [RRBP1_HUMAN]	26	152.381	8.60205	1.04123	0.0167482	0.0606375
Q9UBP4	Dickkopf-related protein 3 OS=Homo sapiens GN=DKK3 PE=1 SV=2 - [DKK3_HUMAN]	3	38.3651	4.65283	0.847583	0.0168149	0.0607822
Q9NWR8	Calcium uniporter regulatory subunit MCUb, mitochondrial OS=Homo sapiens GN=CCDC109B PE=1 SV=2 - [MCUB_HUMAN]	1	39.0574	9.15869	1.13835	0.0168839	0.0607822
P27169	Serum paraoxonase/arylesterase 1 OS=Homo sapiens GN=PON1 PE=1 SV=3 - [PON1_HUMAN]	6	39.7062	5.22412	1.87264	0.0168937	0.0607822
P17987	T-complex protein 1 subunit alpha OS=Homo sapiens GN=TCP1 PE=1 SV=1 - [TCPA_HUMAN]	11	60.3056	6.11279	0.909652	0.0169078	0.0607822
Q63ZY3	KN motif and ankyrin repeat domain-containing protein 2 OS=Homo sapiens GN=KANK2 PE=1 SV=1 - [KANK2_HUMAN]	4	91.1179	5.63037	0.793719	0.0169131	0.0607822
Q15428	Splicing factor 3A subunit 2 OS=Homo sapiens GN=SF3A2 PE=1 SV=2 - [SF3A2_HUMAN]	1	49.2243	9.64209	0.775893	0.0169505	0.0608268
Q5JRX3	Presequence protease, mitochondrial OS=Homo sapiens GN=PITRM1 PE=1 SV=3 - [PREP_HUMAN]	4	117.338	6.91748	1.2548	0.0169883	0.0608727
P16403	Histone H1.2 OS=Homo sapiens GN=HIST1H1C PE=1 SV=2 - [H12_HUMAN]	4	21.3517	10.9312	0.775323	0.0171079	0.0610531
P23381	Tryptophan--tRNA ligase, cytoplasmic OS=Homo sapiens GN=WARS PE=1 SV=2 - [SYWC_HUMAN]	4	53.1316	6.22705	1.18608	0.0171217	0.0610531
P08519	Apolipoprotein(a) OS=Homo sapiens GN=LPA PE=1 SV=1 - [APOA_HUMAN]	1	500.995	5.88428	1.94619	0.0171615	0.0610531
P51572	B-cell receptor-associated protein 31 OS=Homo sapiens GN=BCAP31 PE=1 SV=3 - [BAP31_HUMAN]	5	27.974	8.44092	0.867962	0.0171864	0.0610531
Q8WXA2	Prostate and testis expressed protein 1 OS=Homo sapiens GN=PATE1 PE=1 SV=1 - [PATE1_HUMAN]	1	14.2609	7.92822	0.507777	0.0172181	0.0610531
P23786	Carnitine O-palmitoyltransferase 2, mitochondrial OS=Homo sapiens GN=CPT2 PE=1 SV=2 - [CPT2_HUMAN]	1	73.7304	8.17725	1.40436	0.017226	0.0610531
Q08945	FACT complex subunit SSRP1 OS=Homo sapiens GN=SSRP1 PE=1 SV=1 - [SSRP1_HUMAN]	4	81.0244	6.87354	1.18768	0.0172406	0.0610531
P17655	Calpain-2 catalytic subunit OS=Homo sapiens GN=CAPN2 PE=1 SV=6 - [CAN2_HUMAN]	13	79.9448	4.98291	0.867338	0.0172486	0.0610531
O94875	Sorbin and SH3 domain-containing protein 2 OS=Homo sapiens GN=SORBS2 PE=1 SV=3 - [SRBS2_HUMAN]	5	124.03	8.30908	0.806378	0.0172654	0.0610531
Q14344	Guanine nucleotide-binding protein subunit alpha-13 OS=Homo sapiens GN=GNA13 PE=1 SV=2 - [GNA13_HUMAN]	1	44.0217	8.00146	1.19189	0.0172896	0.0610531
Q53QV2	Protein LBH OS=Homo sapiens GN=LBH PE=1 SV=1 - [LBH_HUMAN]	2	12.2087	4.41162	0.863879	0.0173551	0.0611017
P01765	Ig heavy chain V-III region TIL OS=Homo sapiens PE=1 SV=1 - [HV304_HUMAN]	1	12.3481	9.12939	1.33046	0.0173586	0.0611017
Q9UFN0	Protein NipSnap homolog 3A OS=Homo sapiens GN=NIPSNAP3A PE=1 SV=2 - [NPS3A_HUMAN]	5	28.4485	9.15869	0.97184	0.0174001	0.0611017
P09496	Clathrin light chain A OS=Homo sapiens GN=CLTA PE=1 SV=1 - [CLCA_HUMAN]	3	27.06	4.51318	1.19901	0.0174038	0.0611017
P06312	Ig kappa chain V-IV region (Fragment) OS=Homo sapiens GN=IGKV4-1 PE=4 SV=1 - [KV401_HUMAN]	1	13.3716	5.24951	2.15956	0.0174578	0.0612029
Q15075	Early endosome antigen 1 OS=Homo sapiens GN=EEA1 PE=1 SV=2 - [EEA1_HUMAN]	11	162.367	5.68115	0.902756	0.0175107	0.0612218
Q12765	Secernin-1 OS=Homo sapiens GN=SCRN1 PE=1 SV=2 - [SCRN1_HUMAN]	2	46.3525	4.75439	0.837958	0.0175135	0.0612218
P02042	Hemoglobin subunit delta OS=Homo sapiens GN=HBD PE=1 SV=2 - [HBD_HUMAN]	8	16.0453	8.04541	1.44084	0.017571	0.0612802
Q13098	COP9 signalosome complex subunit 1 OS=Homo sapiens GN=GPS1 PE=1 SV=4 - [CSN1_HUMAN]	1	55.5012	6.7417	0.935918	0.0175806	0.0612802
Q00169	Phosphatidylinositol transfer protein alpha isoform OS=Homo sapiens GN=PITPNA PE=1 SV=2 - [PIPNA_HUMAN]	1	31.786	6.55127	0.748042	0.0178952	0.0622876
Q13367	AP-3 complex subunit beta-2 OS=Homo sapiens GN=AP3B2 PE=1 SV=2 - [AP3B2_HUMAN]	1	118.985	5.59229	1.63773	0.017956	0.0624099
P13987	CD59 glycoprotein OS=Homo sapiens GN=CD59 PE=1 SV=1 - [CD59_HUMAN]	2	14.1678	6.48096	1.36817	0.0179853	0.0624226
P51648	Fatty aldehyde dehydrogenase OS=Homo sapiens GN=ALDH3A2 PE=1 SV=1 - [AL3A2_HUMAN]	1	54.8129	7.88428	0.874226	0.0180617	0.0625662
P55795	Heterogeneous nuclear ribonucleoprotein H2 OS=Homo sapiens GN=HNRNPH2 PE=1 SV=1 - [HNRH2_HUMAN]	3	49.2323	6.30322	0.954007	0.0180781	0.0625662
Q02790	Peptidyl-prolyl cis-trans isomerase FKBP4 OS=Homo sapiens GN=FKBP4 PE=1 SV=3 - [FKBP4_HUMAN]	1	51.7721	5.42725	1.45993	0.0181121	0.0625948
Q14766	Latent-transforming growth factor beta-binding protein 1 OS=Homo sapiens GN=LTBP1 PE=1 SV=4 - [LTBP1_HUMAN]	6	186.673	5.96045	1.55474	0.0182265	0.0629008
P55083	Microfibril-associated glycoprotein 4 OS=Homo sapiens GN=MFAP4 PE=1 SV=2 - [MFAP4_HUMAN]	4	28.6299	5.63037	0.797808	0.0182852	0.0629325
O00422	Histone deacetylase complex subunit SAP18 OS=Homo sapiens GN=SAP18 PE=1 SV=1 - [SAP18_HUMAN]	1	17.55	9.34912	0.86364	0.0182874	0.0629325
P24158	Myeloblastin OS=Homo sapiens GN=PRTN3 PE=1 SV=3 - [PRTN3_HUMAN]	2	27.7893	8.35303	1.57075	0.0183257	0.0629752
P00488	Coagulation factor XIII A chain OS=Homo sapiens GN=F13A1 PE=1 SV=4 - [F13A_HUMAN]	12	83.2146	6.0874	1.1362	0.0184701	0.0632195
Q9UBG0	C-type mannose receptor 2 OS=Homo sapiens GN=MRC2 PE=1 SV=2 - [MRC2_HUMAN]	9	166.568	5.8335	0.783802	0.0185054	0.0632195
Q8TCJ2	Dolichyl-diphosphooligosaccharide--protein glycosyltransferase subunit STT3B OS=Homo sapiens GN=STT3B PE=1 SV=1 - [STT3B_HUMAN]	1	93.6137	8.90967	1.17819	0.0185387	0.0632195
Q14254	Flotillin-2 OS=Homo sapiens GN=FLOT2 PE=1 SV=2 - [FLOT2_HUMAN]	4	47.0347	5.24951	0.910597	0.0185471	0.0632195
Q9HBI1	Beta-parvin OS=Homo sapiens GN=PARVB PE=1 SV=1 - [PARVB_HUMAN]	1	41.6881	6.72705	1.45186	0.0185512	0.0632195
P01599	Ig kappa chain V-I region Gal OS=Homo sapiens PE=1 SV=1 - [KV107_HUMAN]	1	11.8069	8.88037	1.45034	0.0185527	0.0632195
P02549	Spectrin alpha chain, erythrocytic 1 OS=Homo sapiens GN=SPTA1 PE=1 SV=5 - [SPTA1_HUMAN]	40	279.842	5.04639	1.14846	0.0186422	0.0634248
Q9BXJ4	Complement C1q tumor necrosis factor-related protein 3 OS=Homo sapiens GN=C1QTNF3 PE=1 SV=1 - [C1QT3_HUMAN]	1	26.9768	6.52197	0.725454	0.0186651	0.0634248
P63167	Dynein light chain 1, cytoplasmic OS=Homo sapiens GN=DYNLL1 PE=1 SV=1 - [DYL1_HUMAN]	1	10.3591	7.40088	0.774581	0.018774	0.0635993
Q08AF3	Schlafen family member 5 OS=Homo sapiens GN=SLFN5 PE=1 SV=1 - [SLFN5_HUMAN]	2	100.99	8.22119	1.30575	0.0188121	0.0635993
P28331	NADH-ubiquinone oxidoreductase 75 kDa subunit, mitochondrial OS=Homo sapiens GN=NDUFS1 PE=1 SV=3 - [NDUS1_HUMAN]	8	79.4165	6.22705	0.875559	0.0188199	0.0635993
P15927	Replication protein A 32 kDa subunit OS=Homo sapiens GN=RPA2 PE=1 SV=1 - [RFA2_HUMAN]	1	29.2285	6.15088	0.721446	0.018821	0.0635993
P53999	Activated RNA polymerase II transcriptional coactivator p15 OS=Homo sapiens GN=SUB1 PE=1 SV=3 - [TCP4_HUMAN]	2	14.3864	9.59814	1.48398	0.0188777	0.0637024
P48595	Serpin B10 OS=Homo sapiens GN=SERPINB10 PE=1 SV=1 - [SPB10_HUMAN]	1	45.3739	6.16357	1.65057	0.018963	0.0639016
O14880	Microsomal glutathione S-transferase 3 OS=Homo sapiens GN=MGST3 PE=1 SV=1 - [MGST3_HUMAN]	1	16.5056	9.37842	1.55165	0.0190946	0.0642073
P54886	Delta-1-pyrroline-5-carboxylate synthase OS=Homo sapiens GN=ALDH18A1 PE=1 SV=2 - [P5CS_HUMAN]	1	87.2475	7.12256	0.870059	0.0191065	0.0642073
P56277	Cx9C motif-containing protein 4 OS=Homo sapiens GN=CMC4 PE=1 SV=1 - [CMC4_HUMAN]	1	7.74168	8.17725	0.851846	0.0191406	0.0642332
P13645	Keratin, type I cytoskeletal 10 OS=Homo sapiens GN=KRT10 PE=1 SV=6 - [K1C10_HUMAN]	8	58.7917	5.21143	1.28179	0.0191884	0.0642824
P24821	Tenascin OS=Homo sapiens GN=TNC PE=1 SV=3 - [TENA_HUMAN]	64	240.7	4.89404	0.860046	0.0192081	0.0642824
P08195	4F2 cell-surface antigen heavy chain OS=Homo sapiens GN=SLC3A2 PE=1 SV=3 - [4F2_HUMAN]	2	67.9517	5.0083	1.38056	0.0192899	0.0644265
P35754	Glutaredoxin-1 OS=Homo sapiens GN=GLRX PE=1 SV=2 - [GLRX1_HUMAN]	2	11.7682	8.08936	1.32415	0.019321	0.0644265
Q9UHV9	Prefoldin subunit 2 OS=Homo sapiens GN=PFDN2 PE=1 SV=1 - [PFD2_HUMAN]	1	16.6376	6.58057	1.76509	0.0193306	0.0644265
P36578	60S ribosomal protein L4 OS=Homo sapiens GN=RPL4 PE=1 SV=5 - [RL4_HUMAN]	8	47.6674	11.063	0.861434	0.0193938	0.0644974
P07858	Cathepsin B OS=Homo sapiens GN=CTSB PE=1 SV=3 - [CATB_HUMAN]	4	37.7968	6.30322	1.69357	0.0194049	0.0644974
P68871	Hemoglobin subunit beta OS=Homo sapiens GN=HBB PE=1 SV=2 - [HBB_HUMAN]	9	15.9883	7.28369	1.46463	0.0194586	0.0645113
P23946	Chymase OS=Homo sapiens GN=CMA1 PE=1 SV=1 - [CMA1_HUMAN]	3	27.3072	9.29053	0.70734	0.0194621	0.0645113
Q14980	Nuclear mitotic apparatus protein 1 OS=Homo sapiens GN=NUMA1 PE=1 SV=2 - [NUMA1_HUMAN]	15	238.115	5.78271	0.834099	0.0195308	0.064572
Q03001	Dystonin OS=Homo sapiens GN=DST PE=1 SV=4 - [DYST_HUMAN]	2	860.127	5.24951	0.792022	0.0195335	0.064572
P27487	Dipeptidyl peptidase 4 OS=Homo sapiens GN=DPP4 PE=1 SV=2 - [DPP4_HUMAN]	9	88.2225	6.03662	0.905821	0.0196171	0.0646776
P0C0L5	Complement C4-B OS=Homo sapiens GN=C4B PE=1 SV=2 - [CO4B_HUMAN]	4	192.631	7.26904	1.49305	0.0196186	0.0646776
P67812	Signal peptidase complex catalytic subunit SEC11A OS=Homo sapiens GN=SEC11A PE=1 SV=1 - [SC11A_HUMAN]	1	20.6121	9.48096	1.1193	0.0197281	0.0648717
Q13214	Semaphorin-3B OS=Homo sapiens GN=SEMA3B PE=2 SV=1 - [SEM3B_HUMAN]	5	83.0693	8.90967	1.54316	0.0197308	0.0648717
P05496	ATP synthase F(0) complex subunit C1, mitochondrial OS=Homo sapiens GN=ATP5G1 PE=1 SV=2 - [AT5G1_HUMAN]	1	14.2675	9.74463	0.831568	0.0198127	0.065053
P07360	Complement component C8 gamma chain OS=Homo sapiens GN=C8G PE=1 SV=3 - [CO8G_HUMAN]	5	22.2635	8.30908	1.88221	0.0199576	0.0653957
O14617	AP-3 complex subunit delta-1 OS=Homo sapiens GN=AP3D1 PE=1 SV=1 - [AP3D1_HUMAN]	2	130.076	8.48486	0.892321	0.0199846	0.0653957
P01624	Ig kappa chain V-III region POM OS=Homo sapiens PE=1 SV=1 - [KV306_HUMAN]	1	11.9149	8.93896	1.39494	0.0199977	0.0653957
O94979	Protein transport protein Sec31A OS=Homo sapiens GN=SEC31A PE=1 SV=3 - [SC31A_HUMAN]	5	132.931	6.88818	1.04241	0.0202687	0.0661929
Q96NY7	Chloride intracellular channel protein 6 OS=Homo sapiens GN=CLIC6 PE=2 SV=3 - [CLIC6_HUMAN]	2	72.9677	4.37354	1.15375	0.0202991	0.0662034
P46093	G-protein coupled receptor 4 OS=Homo sapiens GN=GPR4 PE=2 SV=2 - [GPR4_HUMAN]	1	40.955	8.49951	0.773353	0.0203921	0.0664176
P11597	Cholesteryl ester transfer protein OS=Homo sapiens GN=CETP PE=1 SV=2 - [CETP_HUMAN]	1	54.7212	6.0874	1.14096	0.0205897	0.0666433
Q96F85	CB1 cannabinoid receptor-interacting protein 1 OS=Homo sapiens GN=CNRIP1 PE=1 SV=1 - [CNRP1_HUMAN]	2	18.6366	7.94287	1.10731	0.0206402	0.0666433
P02753	Retinol-binding protein 4 OS=Homo sapiens GN=RBP4 PE=1 SV=3 - [RET4_HUMAN]	6	22.9953	6.07471	1.65948	0.0206491	0.0666433
Q9ULH0	Kinase D-interacting substrate of 220 kDa OS=Homo sapiens GN=KIDINS220 PE=1 SV=3 - [KDIS_HUMAN]	1	196.419	6.62451	1.45125	0.0206708	0.0666433
Q9Y262	Eukaryotic translation initiation factor 3 subunit L OS=Homo sapiens GN=EIF3L PE=1 SV=1 - [EIF3L_HUMAN]	2	66.6844	6.34131	1.15867	0.020671	0.0666433
O00160	Unconventional myosin-If OS=Homo sapiens GN=MYO1F PE=1 SV=3 - [MYO1F_HUMAN]	1	124.766	9.11475	1.18558	0.0206737	0.0666433
P04156	Major prion protein OS=Homo sapiens GN=PRNP PE=1 SV=1 - [PRIO_HUMAN]	1	27.6432	8.99756	1.26574	0.0206787	0.0666433
P60520	Gamma-aminobutyric acid receptor-associated protein-like 2 OS=Homo sapiens GN=GABARAPL2 PE=1 SV=1 - [GBRL2_HUMAN]	2	13.6581	8.104	1.27039	0.0206899	0.0666433
P62330	ADP-ribosylation factor 6 OS=Homo sapiens GN=ARF6 PE=1 SV=2 - [ARF6_HUMAN]	3	20.0694	8.95361	1.17069	0.0207079	0.0666433
P01111	GTPase NRas OS=Homo sapiens GN=NRAS PE=1 SV=1 - [RASN_HUMAN]	1	21.2155	5.17334	1.14047	0.0207517	0.0666613
Q8IYS1	Peptidase M20 domain-containing protein 2 OS=Homo sapiens GN=PM20D2 PE=1 SV=2 - [P20D2_HUMAN]	1	47.746	5.84619	1.22652	0.0207683	0.0666613
Q7KZF4	Staphylococcal nuclease domain-containing protein 1 OS=Homo sapiens GN=SND1 PE=1 SV=1 - [SND1_HUMAN]	12	101.934	7.1665	1.2159	0.0208003	0.0666761
Q13188	Serine/threonine-protein kinase 3 OS=Homo sapiens GN=STK3 PE=1 SV=2 - [STK3_HUMAN]	1	56.265	5.23682	1.30465	0.0208605	0.0667305
P27694	Replication protein A 70 kDa DNA-binding subunit OS=Homo sapiens GN=RPA1 PE=1 SV=2 - [RFA1_HUMAN]	3	68.0953	7.21045	1.13125	0.020906	0.0667305
Q9NPJ3	Acyl-coenzyme A thioesterase 13 OS=Homo sapiens GN=ACOT13 PE=1 SV=1 - [ACO13_HUMAN]	1	14.9509	9.14404	1.3627	0.0209079	0.0667305
Q9HCB6	Spondin-1 OS=Homo sapiens GN=SPON1 PE=1 SV=2 - [SPON1_HUMAN]	8	90.9136	6.11279	1.07842	0.020927	0.0667305
P20618	Proteasome subunit beta type-1 OS=Homo sapiens GN=PSMB1 PE=1 SV=2 - [PSB1_HUMAN]	2	26.4724	8.1333	1.15212	0.0209711	0.0667836
P46781	40S ribosomal protein S9 OS=Homo sapiens GN=RPS9 PE=1 SV=3 - [RS9_HUMAN]	4	22.5776	10.6528	0.779005	0.0210676	0.0669605
O95782	AP-2 complex subunit alpha-1 OS=Homo sapiens GN=AP2A1 PE=1 SV=3 - [AP2A1_HUMAN]	7	107.478	7.03467	0.883363	0.0210817	0.0669605
Q6P1A2	Lysophospholipid acyltransferase 5 OS=Homo sapiens GN=LPCAT3 PE=1 SV=1 - [MBOA5_HUMAN]	1	55.9981	8.68994	0.881887	0.0211619	0.0670609
Q01995	Transgelin OS=Homo sapiens GN=TAGLN PE=1 SV=4 - [TAGL_HUMAN]	15	22.5964	8.83643	0.805317	0.0212165	0.0670609
Q5SSJ5	Heterochromatin protein 1-binding protein 3 OS=Homo sapiens GN=HP1BP3 PE=1 SV=1 - [HP1B3_HUMAN]	10	61.1693	9.67139	0.840673	0.0212306	0.0670609
P36957	Dihydrolipoyllysine-residue succinyltransferase component of 2-oxoglutarate dehydrogenase complex, mitochondrial OS=Homo sapiens GN=DLST PE=1 SV=4 - [ODO2_HUMAN]	7	48.7245	8.95361	0.768343	0.0212681	0.0670609
P02750	Leucine-rich alpha-2-glycoprotein OS=Homo sapiens GN=LRG1 PE=1 SV=2 - [A2GL_HUMAN]	6	38.1541	6.94678	1.48841	0.0212683	0.0670609
P63096	Guanine nucleotide-binding protein G(i) subunit alpha-1 OS=Homo sapiens GN=GNAI1 PE=1 SV=2 - [GNAI1_HUMAN]	1	40.3352	5.97314	1.04689	0.021306	0.0670609
P20039	HLA class II histocompatibility antigen, DRB1-11 beta chain OS=Homo sapiens GN=HLA-DRB1 PE=1 SV=1 - [2B1B_HUMAN]	2	30.141	7.18115	0.895569	0.021341	0.0670609
Q9BX66	Sorbin and SH3 domain-containing protein 1 OS=Homo sapiens GN=SORBS1 PE=1 SV=3 - [SRBS1_HUMAN]	5	142.426	6.84424	0.768208	0.0213727	0.0670609
P05976	Myosin light chain 1/3, skeletal muscle isoform OS=Homo sapiens GN=MYL1 PE=2 SV=3 - [MYL1_HUMAN]	6	21.1318	5.03369	0.688664	0.0213885	0.0670609
P23634	Plasma membrane calcium-transporting ATPase 4 OS=Homo sapiens GN=ATP2B4 PE=1 SV=2 - [AT2B4_HUMAN]	5	137.833	6.59521	0.865955	0.0213929	0.0670609
P62995	Transformer-2 protein homolog beta OS=Homo sapiens GN=TRA2B PE=1 SV=1 - [TRA2B_HUMAN]	2	33.6456	11.2534	1.42289	0.0214165	0.0670609
Q9NZD4	Alpha-hemoglobin-stabilizing protein OS=Homo sapiens GN=AHSP PE=1 SV=1 - [AHSP_HUMAN]	1	11.833	4.99561	1.28761	0.0215198	0.0672978
Q4KMQ2	Anoctamin-6 OS=Homo sapiens GN=ANO6 PE=1 SV=2 - [ANO6_HUMAN]	1	106.096	7.76709	0.654008	0.021587	0.0673232
P40261	Nicotinamide N-methyltransferase OS=Homo sapiens GN=NNMT PE=1 SV=1 - [NNMT_HUMAN]	6	29.5551	5.74463	1.15462	0.0216213	0.0673232
P29279	Connective tissue growth factor OS=Homo sapiens GN=CTGF PE=1 SV=2 - [CTGF_HUMAN]	2	38.0649	8.00146	1.62578	0.021636	0.0673232
O00273	DNA fragmentation factor subunit alpha OS=Homo sapiens GN=DFFA PE=1 SV=1 - [DFFA_HUMAN]	3	36.4995	4.79248	0.89095	0.0216386	0.0673232
P59998	Actin-related protein 2/3 complex subunit 4 OS=Homo sapiens GN=ARPC4 PE=1 SV=3 - [ARPC4_HUMAN]	6	19.6543	8.42627	1.04578	0.0217327	0.0674638
Q00688	Peptidyl-prolyl cis-trans isomerase FKBP3 OS=Homo sapiens GN=FKBP3 PE=1 SV=1 - [FKBP3_HUMAN]	3	25.1613	9.27588	1.18552	0.0217425	0.0674638
P24534	Elongation factor 1-beta OS=Homo sapiens GN=EEF1B2 PE=1 SV=3 - [EF1B_HUMAN]	3	24.7483	4.66553	1.16388	0.021767	0.0674638
P62854	40S ribosomal protein S26 OS=Homo sapiens GN=RPS26 PE=1 SV=3 - [RS26_HUMAN]	2	13.0071	11.0044	0.76842	0.0219255	0.0678107
P57737	Coronin-7 OS=Homo sapiens GN=CORO7 PE=1 SV=2 - [CORO7_HUMAN]	1	100.542	5.79541	1.69909	0.0219452	0.0678107
P55884	Eukaryotic translation initiation factor 3 subunit B OS=Homo sapiens GN=EIF3B PE=1 SV=3 - [EIF3B_HUMAN]	4	92.4238	4.99561	1.142	0.0219873	0.0678107
Q9NZN4	EH domain-containing protein 2 OS=Homo sapiens GN=EHD2 PE=1 SV=2 - [EHD2_HUMAN]	21	61.1227	6.45557	0.891313	0.0219904	0.0678107
Q9HAV0	Guanine nucleotide-binding protein subunit beta-4 OS=Homo sapiens GN=GNB4 PE=1 SV=3 - [GBB4_HUMAN]	2	37.543	5.99854	0.794491	0.0221467	0.0681968
Q9P299	Coatomer subunit zeta-2 OS=Homo sapiens GN=COPZ2 PE=2 SV=1 - [COPZ2_HUMAN]	1	23.533	5.17334	1.32771	0.0221922	0.0681968
Q9Y3P9	Rab GTPase-activating protein 1 OS=Homo sapiens GN=RABGAP1 PE=1 SV=3 - [RBGP1_HUMAN]	1	121.66	5.24951	1.29262	0.0221997	0.0681968
Q9H7C9	Mth938 domain-containing protein OS=Homo sapiens GN=AAMDC PE=1 SV=1 - [AAMDC_HUMAN]	1	13.3238	8.45557	0.660072	0.0222514	0.0682345
P31146	Coronin-1A OS=Homo sapiens GN=CORO1A PE=1 SV=4 - [COR1A_HUMAN]	9	50.9938	6.68311	1.46371	0.0222909	0.0682345
P48788	Troponin I, fast skeletal muscle OS=Homo sapiens GN=TNNI2 PE=1 SV=2 - [TNNI2_HUMAN]	1	21.3249	8.73389	0.716192	0.0222961	0.0682345
P47813	Eukaryotic translation initiation factor 1A, X-chromosomal OS=Homo sapiens GN=EIF1AX PE=1 SV=2 - [IF1AX_HUMAN]	2	16.4502	5.23682	1.22258	0.0224694	0.0685945
O75131	Copine-3 OS=Homo sapiens GN=CPNE3 PE=1 SV=1 - [CPNE3_HUMAN]	4	60.0921	5.84619	0.933788	0.0225023	0.0685945
Q07955	Serine/arginine-rich splicing factor 1 OS=Homo sapiens GN=SRSF1 PE=1 SV=2 - [SRSF1_HUMAN]	5	27.7278	10.3599	1.27582	0.0225037	0.0685945
Q86W92	Liprin-beta-1 OS=Homo sapiens GN=PPFIBP1 PE=1 SV=2 - [LIPB1_HUMAN]	2	113.952	5.5542	1.22012	0.0225337	0.0685945
Q9NQT8	Kinesin-like protein KIF13B OS=Homo sapiens GN=KIF13B PE=1 SV=2 - [KI13B_HUMAN]	1	202.663	5.88428	1.15193	0.0225567	0.0685945
Q8N5M9	Protein jagunal homolog 1 OS=Homo sapiens GN=JAGN1 PE=1 SV=1 - [JAGN1_HUMAN]	1	21.1111	9.72998	0.957847	0.0226008	0.0685945
P55809	Succinyl-CoA:3-ketoacid coenzyme A transferase 1, mitochondrial OS=Homo sapiens GN=OXCT1 PE=1 SV=1 - [SCOT1_HUMAN]	8	56.1219	7.45947	0.901206	0.0226111	0.0685945
Q8TEQ6	Gem-associated protein 5 OS=Homo sapiens GN=GEMIN5 PE=1 SV=3 - [GEMI5_HUMAN]	1	168.483	6.62451	1.23082	0.0226693	0.0686854
Q9GZX3	Carbohydrate sulfotransferase 6 OS=Homo sapiens GN=CHST6 PE=1 SV=1 - [CHST6_HUMAN]	1	44.0711	9.979	0.782634	0.0227748	0.0688629
P08697	Alpha-2-antiplasmin OS=Homo sapiens GN=SERPINF2 PE=1 SV=3 - [A2AP_HUMAN]	6	54.5311	6.29053	1.96655	0.0228077	0.0688629
Q5TFQ8	Signal-regulatory protein beta-1 isoform 3 OS=Homo sapiens GN=SIRPB1 PE=1 SV=1 - [SIRBL_HUMAN]	1	43.3323	7.82568	0.864706	0.0228341	0.0688629
Q99714	3-hydroxyacyl-CoA dehydrogenase type-2 OS=Homo sapiens GN=HSD17B10 PE=1 SV=3 - [HCD2_HUMAN]	4	26.9061	7.78174	0.813967	0.0228574	0.0688629
Q9Y2D0	Carbonic anhydrase 5B, mitochondrial OS=Homo sapiens GN=CA5B PE=1 SV=1 - [CAH5B_HUMAN]	1	36.4105	7.81104	1.22425	0.0229152	0.0688629
Q9UHA4	Ragulator complex protein LAMTOR3 OS=Homo sapiens GN=LAMTOR3 PE=1 SV=1 - [LTOR3_HUMAN]	1	13.6143	7.34229	1.13788	0.0229249	0.0688629
Q12874	Splicing factor 3A subunit 3 OS=Homo sapiens GN=SF3A3 PE=1 SV=1 - [SF3A3_HUMAN]	3	58.8123	5.37646	1.14389	0.0229406	0.0688629
Q02383	Semenogelin-2 OS=Homo sapiens GN=SEMG2 PE=1 SV=1 - [SEMG2_HUMAN]	2	65.4054	9.0708	0.858646	0.0229543	0.0688629
Q86UU1	Pleckstrin homology-like domain family B member 1 OS=Homo sapiens GN=PHLDB1 PE=1 SV=1 - [PHLB1_HUMAN]	2	151.068	8.63135	1.23927	0.0230559	0.0690491
Q13332	Receptor-type tyrosine-protein phosphatase S OS=Homo sapiens GN=PTPRS PE=1 SV=3 - [PTPRS_HUMAN]	2	216.905	6.45557	1.71279	0.0230968	0.0690491
Q8N257	Histone H2B type 3-B OS=Homo sapiens GN=HIST3H2BB PE=1 SV=3 - [H2B3B_HUMAN]	3	13.8995	10.3159	0.81501	0.0231076	0.0690491
P23396	40S ribosomal protein S3 OS=Homo sapiens GN=RPS3 PE=1 SV=2 - [RS3_HUMAN]	7	26.6714	9.65674	0.933954	0.0231299	0.0690491
P18577	Blood group Rh(CE) polypeptide OS=Homo sapiens GN=RHCE PE=1 SV=2 - [RHCE_HUMAN]	1	45.5303	9.36377	1.28909	0.0232242	0.0692457
Q15019	Septin-2 OS=Homo sapiens GN=SEPT2 PE=1 SV=1 - [SEPT2_HUMAN]	11	41.4613	6.59521	0.843555	0.0232617	0.0692726
O00292	Left-right determination factor 2 OS=Homo sapiens GN=LEFTY2 PE=1 SV=2 - [LFTY2_HUMAN]	3	40.8942	8.55811	1.29432	0.0234049	0.0696138
P01597	Ig kappa chain V-I region DEE OS=Homo sapiens PE=1 SV=1 - [KV105_HUMAN]	1	11.6538	9.36377	1.46447	0.0235642	0.0700021
O75368	SH3 domain-binding glutamic acid-rich-like protein OS=Homo sapiens GN=SH3BGRL PE=1 SV=1 - [SH3L1_HUMAN]	7	12.7664	5.24951	0.875723	0.023611	0.0700556
P62277	40S ribosomal protein S13 OS=Homo sapiens GN=RPS13 PE=1 SV=2 - [RS13_HUMAN]	4	17.2117	10.5356	0.815719	0.0237281	0.0703173
P60983	Glia maturation factor beta OS=Homo sapiens GN=GMFB PE=1 SV=2 - [GMFB_HUMAN]	2	16.7025	5.2876	1.45501	0.0238781	0.0706057
P10809	60 kDa heat shock protein, mitochondrial OS=Homo sapiens GN=HSPD1 PE=1 SV=2 - [CH60_HUMAN]	15	61.0164	5.87158	0.937835	0.0239089	0.0706057
Q15723	ETS-related transcription factor Elf-2 OS=Homo sapiens GN=ELF2 PE=1 SV=2 - [ELF2_HUMAN]	1	63.9267	6.56592	0.810959	0.0239125	0.0706057
P80511	Protein S100-A12 OS=Homo sapiens GN=S100A12 PE=1 SV=2 - [S10AC_HUMAN]	1	10.5685	6.25244	1.25277	0.0239636	0.0706708
P30040	Endoplasmic reticulum resident protein 29 OS=Homo sapiens GN=ERP29 PE=1 SV=4 - [ERP29_HUMAN]	3	28.9752	7.31299	1.31444	0.0240266	0.0707138
P07355	Annexin A2 OS=Homo sapiens GN=ANXA2 PE=1 SV=2 - [ANXA2_HUMAN]	26	38.5798	7.75244	0.909655	0.0240363	0.0707138
O43866	CD5 antigen-like OS=Homo sapiens GN=CD5L PE=1 SV=1 - [CD5L_HUMAN]	5	38.0629	5.46533	1.83936	0.0240881	0.0707806
Q92629	Delta-sarcoglycan OS=Homo sapiens GN=SGCD PE=1 SV=2 - [SGCD_HUMAN]	2	32.0509	9.11475	1.40262	0.0241877	0.0709875
P23368	NAD-dependent malic enzyme, mitochondrial OS=Homo sapiens GN=ME2 PE=1 SV=1 - [MAOM_HUMAN]	1	65.4018	7.60596	1.37157	0.0243097	0.0711891
P28074	Proteasome subunit beta type-5 OS=Homo sapiens GN=PSMB5 PE=1 SV=3 - [PSB5_HUMAN]	1	28.4622	6.91748	0.691367	0.0243149	0.0711891
P20160	Azurocidin OS=Homo sapiens GN=AZU1 PE=1 SV=3 - [CAP7_HUMAN]	1	26.8687	9.49561	1.24073	0.0244252	0.0714188
Q9BZZ5	Apoptosis inhibitor 5 OS=Homo sapiens GN=API5 PE=1 SV=3 - [API5_HUMAN]	1	58.9679	7.34229	0.669548	0.0244749	0.0714188
Q9UBB4	Ataxin-10 OS=Homo sapiens GN=ATXN10 PE=1 SV=1 - [ATX10_HUMAN]	1	53.4548	5.24951	0.842186	0.0244814	0.0714188
Q96AY3	Peptidyl-prolyl cis-trans isomerase FKBP10 OS=Homo sapiens GN=FKBP10 PE=1 SV=1 - [FKB10_HUMAN]	6	64.2042	5.61768	1.29777	0.0245988	0.0716753
P48960	CD97 antigen OS=Homo sapiens GN=CD97 PE=1 SV=4 - [CD97_HUMAN]	1	91.8091	6.87354	2.08964	0.0247403	0.0720014
P53041	Serine/threonine-protein phosphatase 5 OS=Homo sapiens GN=PPP5C PE=1 SV=1 - [PPP5_HUMAN]	1	56.8423	6.27783	1.10425	0.0247999	0.0720886
Q9BQ39	ATP-dependent RNA helicase DDX50 OS=Homo sapiens GN=DDX50 PE=1 SV=1 - [DDX50_HUMAN]	1	82.5141	9.17334	1.31422	0.0248642	0.0721893
P35613	Basigin OS=Homo sapiens GN=BSG PE=1 SV=2 - [BASI_HUMAN]	3	42.1741	5.65576	1.12351	0.0249571	0.0723383
P07478	Trypsin-2 OS=Homo sapiens GN=PRSS2 PE=1 SV=1 - [TRY2_HUMAN]	2	26.471	4.91943	1.31672	0.024975	0.0723383
O43760	Synaptogyrin-2 OS=Homo sapiens GN=SYNGR2 PE=1 SV=1 - [SNG2_HUMAN]	1	24.7941	4.94482	0.850767	0.0251737	0.0728271
P51148	Ras-related protein Rab-5C OS=Homo sapiens GN=RAB5C PE=1 SV=2 - [RAB5C_HUMAN]	3	23.4678	8.41162	0.809617	0.0252424	0.0728379
P07948	Tyrosine-protein kinase Lyn OS=Homo sapiens GN=LYN PE=1 SV=3 - [LYN_HUMAN]	1	58.5368	7.10791	1.36054	0.0252868	0.0728379
Q12887	Protoheme IX farnesyltransferase, mitochondrial OS=Homo sapiens GN=COX10 PE=1 SV=3 - [COX10_HUMAN]	1	48.8784	9.18799	1.55124	0.0253083	0.0728379
Q96BM9	ADP-ribosylation factor-like protein 8A OS=Homo sapiens GN=ARL8A PE=1 SV=1 - [ARL8A_HUMAN]	1	21.402	7.76709	0.844699	0.025309	0.0728379
Q15768	Ephrin-B3 OS=Homo sapiens GN=EFNB3 PE=1 SV=1 - [EFNB3_HUMAN]	1	35.8121	8.60205	1.50131	0.0253271	0.0728379
Q92945	Far upstream element-binding protein 2 OS=Homo sapiens GN=KHSRP PE=1 SV=4 - [FUBP2_HUMAN]	8	73.07	7.29834	0.766803	0.0254034	0.072971
O43852	Calumenin OS=Homo sapiens GN=CALU PE=1 SV=2 - [CALU_HUMAN]	6	37.0835	4.64014	1.17852	0.0256413	0.0734086
Q6P587	Acylpyruvase FAHD1, mitochondrial OS=Homo sapiens GN=FAHD1 PE=1 SV=2 - [FAHD1_HUMAN]	1	24.8267	7.38623	1.56084	0.0256467	0.0734086
Q96C23	Aldose 1-epimerase OS=Homo sapiens GN=GALM PE=1 SV=1 - [GALM_HUMAN]	1	37.7421	6.65381	0.880241	0.0256804	0.0734086
P00746	Complement factor D OS=Homo sapiens GN=CFD PE=1 SV=5 - [CFAD_HUMAN]	7	27.0159	7.7085	0.783093	0.0256924	0.0734086
P63244	Receptor of activated protein C kinase 1 OS=Homo sapiens GN=RACK1 PE=1 SV=3 - [RACK1_HUMAN]	11	35.0546	7.69385	1.17161	0.0257066	0.0734086
P13611	Versican core protein OS=Homo sapiens GN=VCAN PE=1 SV=3 - [CSPG2_HUMAN]	28	372.59	4.51318	0.921285	0.0257821	0.0735315
P63241	Eukaryotic translation initiation factor 5A-1 OS=Homo sapiens GN=EIF5A PE=1 SV=2 - [IF5A1_HUMAN]	3	16.8214	5.23682	0.846227	0.0258116	0.0735315
P26641	Elongation factor 1-gamma OS=Homo sapiens GN=EEF1G PE=1 SV=3 - [EF1G_HUMAN]	7	50.0871	6.66846	1.12192	0.0258403	0.0735315
O43791	Speckle-type POZ protein OS=Homo sapiens GN=SPOP PE=1 SV=1 - [SPOP_HUMAN]	1	42.1048	5.79541	1.27201	0.0259364	0.0737188
P18859	ATP synthase-coupling factor 6, mitochondrial OS=Homo sapiens GN=ATP5J PE=1 SV=1 - [ATP5J_HUMAN]	2	12.5796	9.5249	1.22767	0.0261501	0.0742051
Q96D96	Voltage-gated hydrogen channel 1 OS=Homo sapiens GN=HVCN1 PE=1 SV=1 - [HVCN1_HUMAN]	1	31.663	6.80029	0.727863	0.0262181	0.0742051
Q9NZ45	CDGSH iron-sulfur domain-containing protein 1 OS=Homo sapiens GN=CISD1 PE=1 SV=1 - [CISD1_HUMAN]	2	12.1912	9.08545	1.08213	0.0262654	0.0742051
Q05707	Collagen alpha-1(XIV) chain OS=Homo sapiens GN=COL14A1 PE=1 SV=3 - [COEA1_HUMAN]	47	193.394	5.30029	0.903168	0.0262776	0.0742051
P80723	Brain acid soluble protein 1 OS=Homo sapiens GN=BASP1 PE=1 SV=2 - [BASP1_HUMAN]	4	22.68	4.62744	1.15217	0.0263148	0.0742051
Q13895	Bystin OS=Homo sapiens GN=BYSL PE=1 SV=3 - [BYST_HUMAN]	1	49.57	8.11865	0.74258	0.0263324	0.0742051
P21291	Cysteine and glycine-rich protein 1 OS=Homo sapiens GN=CSRP1 PE=1 SV=3 - [CSRP1_HUMAN]	9	20.5538	8.57275	0.72452	0.0263485	0.0742051
P35659	Protein DEK OS=Homo sapiens GN=DEK PE=1 SV=1 - [DEK_HUMAN]	2	42.6479	8.55811	1.20709	0.0263515	0.0742051
Q9Y3A6	Transmembrane emp24 domain-containing protein 5 OS=Homo sapiens GN=TMED5 PE=1 SV=1 - [TMED5_HUMAN]	1	25.9882	4.84326	1.02504	0.0264179	0.0743029
P43243	Matrin-3 OS=Homo sapiens GN=MATR3 PE=1 SV=2 - [MATR3_HUMAN]	4	94.5648	6.25244	0.837993	0.0264473	0.0743029
Q8TDJ6	DmX-like protein 2 OS=Homo sapiens GN=DMXL2 PE=1 SV=2 - [DMXL2_HUMAN]	1	339.427	6.37939	2.26795	0.0265459	0.0744939
P61221	ATP-binding cassette sub-family E member 1 OS=Homo sapiens GN=ABCE1 PE=1 SV=1 - [ABCE1_HUMAN]	1	67.271	8.33838	1.88317	0.026616	0.0746045
P32455	Guanylate-binding protein 1 OS=Homo sapiens GN=GBP1 PE=1 SV=2 - [GBP1_HUMAN]	1	67.8877	6.31592	0.863638	0.0266491	0.0746113
Q9BWS9	Chitinase domain-containing protein 1 OS=Homo sapiens GN=CHID1 PE=1 SV=1 - [CHID1_HUMAN]	1	44.9123	8.63135	1.19607	0.0267734	0.0748732
Q9Y3Z3	Deoxynucleoside triphosphate triphosphohydrolase SAMHD1 OS=Homo sapiens GN=SAMHD1 PE=1 SV=2 - [SAMH1_HUMAN]	14	72.1548	7.13721	1.14124	0.0268223	0.0749238
O60240	Perilipin-1 OS=Homo sapiens GN=PLIN1 PE=1 SV=2 - [PLIN1_HUMAN]	9	55.9558	6.41748	0.764493	0.0268838	0.0750095
P06865	Beta-hexosaminidase subunit alpha OS=Homo sapiens GN=HEXA PE=1 SV=2 - [HEXA_HUMAN]	3	60.6643	5.16064	1.04162	0.0271046	0.0755389
Q06033	Inter-alpha-trypsin inhibitor heavy chain H3 OS=Homo sapiens GN=ITIH3 PE=1 SV=2 - [ITIH3_HUMAN]	5	99.7865	5.74463	1.34971	0.0271571	0.0755987
P79483	HLA class II histocompatibility antigen, DR beta 3 chain OS=Homo sapiens GN=HLA-DRB3 PE=1 SV=1 - [DRB3_HUMAN]	2	29.9432	8.55811	0.903435	0.0274067	0.0761532
P06454	Prothymosin alpha OS=Homo sapiens GN=PTMA PE=1 SV=2 - [PTMA_HUMAN]	1	12.196	3.77686	1.51626	0.0274531	0.0761532
Q6P2I3	Fumarylacetoacetate hydrolase domain-containing protein 2B OS=Homo sapiens GN=FAHD2B PE=1 SV=1 - [FAH2B_HUMAN]	1	34.5911	7.75244	1.18608	0.0274788	0.0761532
Q9NR45	Sialic acid synthase OS=Homo sapiens GN=NANS PE=1 SV=2 - [SIAS_HUMAN]	3	40.2815	6.7417	1.17	0.0274815	0.0761532
O95671	N-acetylserotonin O-methyltransferase-like protein OS=Homo sapiens GN=ASMTL PE=1 SV=3 - [ASML_HUMAN]	2	68.813	6.07471	0.920968	0.027544	0.0762395
O75340	Programmed cell death protein 6 OS=Homo sapiens GN=PDCD6 PE=1 SV=1 - [PDCD6_HUMAN]	3	21.8548	5.40186	0.892401	0.0276031	0.0763163
P17612	cAMP-dependent protein kinase catalytic subunit alpha OS=Homo sapiens GN=PRKACA PE=1 SV=2 - [KAPCA_HUMAN]	2	40.564	8.79248	1.58747	0.0276786	0.0764382
Q969V3	Nicalin OS=Homo sapiens GN=NCLN PE=1 SV=2 - [NCLN_HUMAN]	2	62.9346	6.88818	0.826622	0.0277225	0.0764726
O43615	Mitochondrial import inner membrane translocase subunit TIM44 OS=Homo sapiens GN=TIMM44 PE=1 SV=2 - [TIM44_HUMAN]	1	51.3235	8.32373	0.912397	0.0278187	0.0766511
Q8IVL6	Prolyl 3-hydroxylase 3 OS=Homo sapiens GN=P3H3 PE=1 SV=1 - [P3H3_HUMAN]	1	81.7856	6.31592	0.802544	0.027868	0.0767
P43251	Biotinidase OS=Homo sapiens GN=BTD PE=1 SV=2 - [BTD_HUMAN]	1	61.0933	6.25244	1.49318	0.0279659	0.0768825
P10412	Histone H1.4 OS=Homo sapiens GN=HIST1H1E PE=1 SV=2 - [H14_HUMAN]	5	21.852	11.0337	0.756197	0.0280383	0.0769946
O14745	Na(+)/H(+) exchange regulatory cofactor NHE-RF1 OS=Homo sapiens GN=SLC9A3R1 PE=1 SV=4 - [NHRF1_HUMAN]	2	38.8446	5.77002	0.877145	0.0281434	0.077196
P55058	Phospholipid transfer protein OS=Homo sapiens GN=PLTP PE=1 SV=1 - [PLTP_HUMAN]	4	54.7045	7.00537	1.34989	0.0282036	0.0772741
P0C0L4	Complement C4-A OS=Homo sapiens GN=C4A PE=1 SV=2 - [CO4A_HUMAN]	3	192.664	7.07861	1.22511	0.0284124	0.0777586
Q9UBQ5	Eukaryotic translation initiation factor 3 subunit K OS=Homo sapiens GN=EIF3K PE=1 SV=1 - [EIF3K_HUMAN]	1	25.0434	4.93213	1.06246	0.0284503	0.0777748
Q8NGQ1	Olfactory receptor 9G4 OS=Homo sapiens GN=OR9G4 PE=3 SV=2 - [OR9G4_HUMAN]	1	36.3196	7.98682	0.624632	0.028851	0.0787817
Q15121	Astrocytic phosphoprotein PEA-15 OS=Homo sapiens GN=PEA15 PE=1 SV=2 - [PEA15_HUMAN]	3	15.0308	5.021	0.836213	0.0290143	0.079076
P16452	Erythrocyte membrane protein band 4.2 OS=Homo sapiens GN=EPB42 PE=1 SV=3 - [EPB42_HUMAN]	4	76.9607	8.08936	1.18029	0.0290238	0.079076
O95716	Ras-related protein Rab-3D OS=Homo sapiens GN=RAB3D PE=1 SV=1 - [RAB3D_HUMAN]	1	24.2518	4.93213	1.26619	0.0291017	0.079108
P13667	Protein disulfide-isomerase A4 OS=Homo sapiens GN=PDIA4 PE=1 SV=2 - [PDIA4_HUMAN]	12	72.887	5.07178	1.21324	0.02914	0.079108
P08238	Heat shock protein HSP 90-beta OS=Homo sapiens GN=HSP90AB1 PE=1 SV=4 - [HS90B_HUMAN]	11	83.2121	5.03369	1.14224	0.029141	0.079108
O43847	Nardilysin OS=Homo sapiens GN=NRDC PE=1 SV=2 - [NRDC_HUMAN]	2	131.488	4.99561	1.13628	0.0291656	0.079108
P56385	ATP synthase subunit e, mitochondrial OS=Homo sapiens GN=ATP5I PE=1 SV=2 - [ATP5I_HUMAN]	2	7.92833	9.34912	0.87932	0.0292333	0.0792034
P63173	60S ribosomal protein L38 OS=Homo sapiens GN=RPL38 PE=1 SV=2 - [RL38_HUMAN]	1	8.21273	10.0962	1.12303	0.0295279	0.0799125
Q9NZ32	Actin-related protein 10 OS=Homo sapiens GN=ACTR10 PE=1 SV=1 - [ARP10_HUMAN]	1	46.2773	7.37158	0.834106	0.0296171	0.0800649
P05023	Sodium/potassium-transporting ATPase subunit alpha-1 OS=Homo sapiens GN=ATP1A1 PE=1 SV=1 - [AT1A1_HUMAN]	10	112.824	5.49072	1.12547	0.0296988	0.0801451
Q9NUJ1	Mycophenolic acid acyl-glucuronide esterase, mitochondrial OS=Homo sapiens GN=ABHD10 PE=1 SV=1 - [ABHDA_HUMAN]	1	33.9107	8.57275	0.80344	0.0297184	0.0801451
Q9BRK3	Matrix-remodeling-associated protein 8 OS=Homo sapiens GN=MXRA8 PE=1 SV=1 - [MXRA8_HUMAN]	1	49.1011	7.2251	0.507149	0.0297456	0.0801451
Q6UXH9	Inactive serine protease PAMR1 OS=Homo sapiens GN=PAMR1 PE=1 SV=1 - [PAMR1_HUMAN]	2	80.1464	7.45947	0.952283	0.0298538	0.0803477
P35555	Fibrillin-1 OS=Homo sapiens GN=FBN1 PE=1 SV=3 - [FBN1_HUMAN]	65	312.022	4.93213	1.14805	0.0299154	0.0804245
Q9UHX1	Poly(U)-binding-splicing factor PUF60 OS=Homo sapiens GN=PUF60 PE=1 SV=1 - [PUF60_HUMAN]	3	59.8376	5.2876	1.34084	0.0300344	0.0806553
O15230	Laminin subunit alpha-5 OS=Homo sapiens GN=LAMA5 PE=1 SV=8 - [LAMA5_HUMAN]	17	399.479	7.02002	0.832176	0.0301006	0.080711
P62993	Growth factor receptor-bound protein 2 OS=Homo sapiens GN=GRB2 PE=1 SV=1 - [GRB2_HUMAN]	3	25.1904	6.31592	1.19454	0.0301519	0.080711
P03951	Coagulation factor XI OS=Homo sapiens GN=F11 PE=1 SV=1 - [FA11_HUMAN]	2	70.0636	8.104	1.27	0.0301776	0.080711
P05543	Thyroxine-binding globulin OS=Homo sapiens GN=SERPINA7 PE=1 SV=2 - [THBG_HUMAN]	9	46.2946	6.30322	1.35871	0.030199	0.080711
P08185	Corticosteroid-binding globulin OS=Homo sapiens GN=SERPINA6 PE=1 SV=1 - [CBG_HUMAN]	4	45.1119	6.03662	1.65475	0.030221	0.080711
Q9NUN5	Probable lysosomal cobalamin transporter OS=Homo sapiens GN=LMBRD1 PE=1 SV=1 - [LMBD1_HUMAN]	1	61.3491	7.76709	1.26789	0.0302635	0.0807359
P07357	Complement component C8 alpha chain OS=Homo sapiens GN=C8A PE=1 SV=2 - [CO8A_HUMAN]	10	65.121	6.46826	1.52101	0.0305772	0.0814051
Q6UXB8	Peptidase inhibitor 16 OS=Homo sapiens GN=PI16 PE=1 SV=1 - [PI16_HUMAN]	1	49.4395	5.38916	1.23732	0.0305813	0.0814051
Q96A08	Histone H2B type 1-A OS=Homo sapiens GN=HIST1H2BA PE=1 SV=3 - [H2B1A_HUMAN]	1	14.1587	10.3159	0.703933	0.0306345	0.0814576
O75390	Citrate synthase, mitochondrial OS=Homo sapiens GN=CS PE=1 SV=2 - [CISY_HUMAN]	6	51.6795	8.32373	0.902949	0.0306983	0.0815382
P19878	Neutrophil cytosol factor 2 OS=Homo sapiens GN=NCF2 PE=1 SV=2 - [NCF2_HUMAN]	1	59.7235	6.16357	0.740403	0.0307688	0.0816085
P31040	Succinate dehydrogenase [ubiquinone] flavoprotein subunit, mitochondrial OS=Homo sapiens GN=SDHA PE=1 SV=2 - [SDHA_HUMAN]	5	72.6453	7.38623	0.828403	0.0308038	0.0816085
P35579	Myosin-9 OS=Homo sapiens GN=MYH9 PE=1 SV=4 - [MYH9_HUMAN]	84	226.392	5.60498	0.890351	0.0308254	0.0816085
Q13630	GDP-L-fucose synthase OS=Homo sapiens GN=TSTA3 PE=1 SV=1 - [FCL_HUMAN]	1	35.87	6.59521	1.14156	0.031278	0.0826661
P30044	Peroxiredoxin-5, mitochondrial OS=Homo sapiens GN=PRDX5 PE=1 SV=4 - [PRDX5_HUMAN]	5	22.0725	8.70459	0.882986	0.0313141	0.0826661
P51665	26S proteasome non-ATPase regulatory subunit 7 OS=Homo sapiens GN=PSMD7 PE=1 SV=2 - [PSMD7_HUMAN]	1	37.0025	6.771	0.747544	0.0313268	0.0826661
Q8TE77	Protein phosphatase Slingshot homolog 3 OS=Homo sapiens GN=SSH3 PE=1 SV=2 - [SSH3_HUMAN]	1	72.9505	5.30029	1.09075	0.0314496	0.0829002
Q96JJ3	Engulfment and cell motility protein 2 OS=Homo sapiens GN=ELMO2 PE=1 SV=2 - [ELMO2_HUMAN]	1	82.5623	5.89697	0.73718	0.0315552	0.0830885
Q9Y5X3	Sorting nexin-5 OS=Homo sapiens GN=SNX5 PE=1 SV=1 - [SNX5_HUMAN]	2	46.7872	6.75635	0.910138	0.0316121	0.0831484
Q13247	Serine/arginine-rich splicing factor 6 OS=Homo sapiens GN=SRSF6 PE=1 SV=2 - [SRSF6_HUMAN]	2	39.5634	11.4292	2.03852	0.0317107	0.0832505
P60953	Cell division control protein 42 homolog OS=Homo sapiens GN=CDC42 PE=1 SV=2 - [CDC42_HUMAN]	5	21.245	6.55127	0.924697	0.0317648	0.0832505
Q4ZHG4	Fibronectin type III domain-containing protein 1 OS=Homo sapiens GN=FNDC1 PE=2 SV=4 - [FNDC1_HUMAN]	5	205.433	9.31982	0.85547	0.0317849	0.0832505
Q8WWM9	Cytoglobin OS=Homo sapiens GN=CYGB PE=1 SV=1 - [CYGB_HUMAN]	1	21.391	6.80029	0.866605	0.0317878	0.0832505
Q9NTJ5	Phosphatidylinositide phosphatase SAC1 OS=Homo sapiens GN=SACM1L PE=1 SV=2 - [SAC1_HUMAN]	1	66.924	7.12256	0.906581	0.0318358	0.0832866
P08294	Extracellular superoxide dismutase [Cu-Zn] OS=Homo sapiens GN=SOD3 PE=1 SV=2 - [SODE_HUMAN]	6	25.8347	6.60986	1.19293	0.0318739	0.0832967
O00567	Nucleolar protein 56 OS=Homo sapiens GN=NOP56 PE=1 SV=4 - [NOP56_HUMAN]	1	66.0087	9.18799	0.74906	0.031981	0.0834043
P01610	Ig kappa chain V-I region WEA OS=Homo sapiens PE=1 SV=1 - [KV118_HUMAN]	1	11.8328	8.90967	1.20372	0.0320145	0.0834043
P02776	Platelet factor 4 OS=Homo sapiens GN=PF4 PE=1 SV=2 - [PLF4_HUMAN]	5	10.8379	8.6167	2.37522	0.0320367	0.0834043
Q15631	Translin OS=Homo sapiens GN=TSN PE=1 SV=1 - [TSN_HUMAN]	4	26.1668	6.44287	0.86896	0.0321347	0.0834043
P57088	Transmembrane protein 33 OS=Homo sapiens GN=TMEM33 PE=1 SV=2 - [TMM33_HUMAN]	1	27.9598	9.70068	0.788767	0.0321491	0.0834043
Q9Y4P3	Transducin beta-like protein 2 OS=Homo sapiens GN=TBL2 PE=1 SV=1 - [TBL2_HUMAN]	2	49.7662	9.43701	1.13767	0.0321571	0.0834043
Q9UMS6	Synaptopodin-2 OS=Homo sapiens GN=SYNPO2 PE=1 SV=2 - [SYNP2_HUMAN]	3	117.441	8.57275	0.73112	0.0321977	0.0834043
P01861	Ig gamma-4 chain C region OS=Homo sapiens GN=IGHG4 PE=1 SV=1 - [IGHG4_HUMAN]	6	35.9179	7.35693	1.20319	0.0322072	0.0834043
Q5T6V5	UPF0553 protein C9orf64 OS=Homo sapiens GN=C9orf64 PE=1 SV=1 - [CI064_HUMAN]	3	39.0038	5.88428	1.10786	0.032243	0.0834043
Q8NGE9	Olfactory receptor 9Q2 OS=Homo sapiens GN=OR9Q2 PE=3 SV=1 - [OR9Q2_HUMAN]	1	35.3395	8.51416	2.13399	0.0322579	0.0834043
P03950	Angiogenin OS=Homo sapiens GN=ANG PE=1 SV=1 - [ANGI_HUMAN]	3	16.5394	9.64209	1.49201	0.0323259	0.0834731
Q6NZI2	Polymerase I and transcript release factor OS=Homo sapiens GN=PTRF PE=1 SV=1 - [PTRF_HUMAN]	14	43.4498	5.60498	0.870102	0.0323531	0.0834731
P50570	Dynamin-2 OS=Homo sapiens GN=DNM2 PE=1 SV=2 - [DYN2_HUMAN]	2	98.0032	7.44482	0.779353	0.032745	0.0843947
Q14247	Src substrate cortactin OS=Homo sapiens GN=CTTN PE=1 SV=2 - [SRC8_HUMAN]	6	61.5485	5.40186	1.26238	0.0328225	0.0845049
Q15637	Splicing factor 1 OS=Homo sapiens GN=SF1 PE=1 SV=4 - [SF01_HUMAN]	1	68.2859	8.98291	1.27674	0.032867	0.08453
P05067	Amyloid beta A4 protein OS=Homo sapiens GN=APP PE=1 SV=3 - [A4_HUMAN]	1	86.8881	4.81787	1.40405	0.0329575	0.0846733
P16104	Histone H2AX OS=Homo sapiens GN=H2AFX PE=1 SV=2 - [H2AX_HUMAN]	1	15.1354	10.7407	0.936446	0.0330394	0.0847112
P04075	Fructose-bisphosphate aldolase A OS=Homo sapiens GN=ALDOA PE=1 SV=2 - [ALDOA_HUMAN]	17	39.3953	8.08936	0.925287	0.0330419	0.0847112
P27797	Calreticulin OS=Homo sapiens GN=CALR PE=1 SV=1 - [CALR_HUMAN]	12	48.1118	4.43701	1.21267	0.0333545	0.0854226
P22792	Carboxypeptidase N subunit 2 OS=Homo sapiens GN=CPN2 PE=1 SV=3 - [CPN2_HUMAN]	4	60.5181	5.98584	1.59361	0.0336107	0.0859475
O14818	Proteasome subunit alpha type-7 OS=Homo sapiens GN=PSMA7 PE=1 SV=1 - [PSA7_HUMAN]	3	27.8696	8.45557	1.40588	0.0336301	0.0859475
O60496	Docking protein 2 OS=Homo sapiens GN=DOK2 PE=1 SV=2 - [DOK2_HUMAN]	1	45.3507	6.02393	1.21875	0.0337241	0.0860973
P04180	Phosphatidylcholine-sterol acyltransferase OS=Homo sapiens GN=LCAT PE=1 SV=1 - [LCAT_HUMAN]	1	49.5461	6.11279	1.15765	0.0338189	0.0862304
Q16543	Hsp90 co-chaperone Cdc37 OS=Homo sapiens GN=CDC37 PE=1 SV=1 - [CDC37_HUMAN]	6	44.44	5.24951	0.92712	0.0338471	0.0862304
Q92688	Acidic leucine-rich nuclear phosphoprotein 32 family member B OS=Homo sapiens GN=ANP32B PE=1 SV=1 - [AN32B_HUMAN]	3	28.7703	4.05615	1.24839	0.0339789	0.0864756
P62753	40S ribosomal protein S6 OS=Homo sapiens GN=RPS6 PE=1 SV=1 - [RS6_HUMAN]	3	28.663	10.8433	0.871954	0.0340943	0.0866786
Q6P0A1	Protein FAM180B OS=Homo sapiens GN=FAM180B PE=2 SV=2 - [F180B_HUMAN]	1	25.1506	5.04639	0.742401	0.0341892	0.0868291
P62820	Ras-related protein Rab-1A OS=Homo sapiens GN=RAB1A PE=1 SV=3 - [RAB1A_HUMAN]	4	22.6634	6.21436	0.915939	0.0342759	0.0869586
P25325	3-mercaptopyruvate sulfurtransferase OS=Homo sapiens GN=MPST PE=1 SV=3 - [THTM_HUMAN]	1	33.1576	6.59521	0.868539	0.0345607	0.0875898
P00533	Epidermal growth factor receptor OS=Homo sapiens GN=EGFR PE=1 SV=2 - [EGFR_HUMAN]	2	134.19	6.68311	0.735306	0.0346241	0.087611
Q9Y2Z0	Protein SGT1 homolog OS=Homo sapiens GN=SUGT1 PE=1 SV=3 - [SGT1_HUMAN]	1	40.9985	5.16064	1.14874	0.0346411	0.087611
O95433	Activator of 90 kDa heat shock protein ATPase homolog 1 OS=Homo sapiens GN=AHSA1 PE=1 SV=1 - [AHSA1_HUMAN]	2	38.2503	5.52881	1.15461	0.0347056	0.087683
P09960	Leukotriene A-4 hydrolase OS=Homo sapiens GN=LTA4H PE=1 SV=2 - [LKHA4_HUMAN]	7	69.2412	6.17627	1.12014	0.0348224	0.0878868
Q9BXJ9	N-alpha-acetyltransferase 15, NatA auxiliary subunit OS=Homo sapiens GN=NAA15 PE=1 SV=1 - [NAA15_HUMAN]	1	101.208	7.41553	0.926072	0.034975	0.0881805
Q9UL15	BAG family molecular chaperone regulator 5 OS=Homo sapiens GN=BAG5 PE=1 SV=1 - [BAG5_HUMAN]	1	51.1677	6.04932	1.34639	0.035135	0.0884922
Q96A33	Coiled-coil domain-containing protein 47 OS=Homo sapiens GN=CCDC47 PE=1 SV=1 - [CCD47_HUMAN]	1	55.8383	4.86865	1.47939	0.0353979	0.0890621
P07954	Fumarate hydratase, mitochondrial OS=Homo sapiens GN=FH PE=1 SV=3 - [FUMH_HUMAN]	4	54.6022	8.76318	0.877195	0.0354459	0.0890817
P08865	40S ribosomal protein SA OS=Homo sapiens GN=RPSA PE=1 SV=4 - [RSSA_HUMAN]	7	32.8334	4.86865	1.10899	0.0354789	0.0890817
P25789	Proteasome subunit alpha type-4 OS=Homo sapiens GN=PSMA4 PE=1 SV=1 - [PSA4_HUMAN]	5	29.4652	7.72314	1.1497	0.0355898	0.089209
O75533	Splicing factor 3B subunit 1 OS=Homo sapiens GN=SF3B1 PE=1 SV=3 - [SF3B1_HUMAN]	3	145.738	7.09326	1.25471	0.0356195	0.089209
Q9NR12	PDZ and LIM domain protein 7 OS=Homo sapiens GN=PDLIM7 PE=1 SV=1 - [PDLI7_HUMAN]	5	49.8126	8.41162	0.767977	0.0356396	0.089209
P09651	Heterogeneous nuclear ribonucleoprotein A1 OS=Homo sapiens GN=HNRNPA1 PE=1 SV=5 - [ROA1_HUMAN]	8	38.7231	9.12939	1.1432	0.0357034	0.0892768
P98082	Disabled homolog 2 OS=Homo sapiens GN=DAB2 PE=1 SV=3 - [DAB2_HUMAN]	3	82.397	5.52881	1.02092	0.035821	0.0894606
Q8TCT9	Minor histocompatibility antigen H13 OS=Homo sapiens GN=HM13 PE=1 SV=1 - [HM13_HUMAN]	1	41.4616	6.43018	1.12758	0.035858	0.0894606
Q9H299	SH3 domain-binding glutamic acid-rich-like protein 3 OS=Homo sapiens GN=SH3BGRL3 PE=1 SV=1 - [SH3L3_HUMAN]	5	10.4313	4.93213	1.14262	0.0358872	0.0894606
Q92905	COP9 signalosome complex subunit 5 OS=Homo sapiens GN=COPS5 PE=1 SV=4 - [CSN5_HUMAN]	1	37.5547	6.53662	0.891045	0.0360136	0.0896838
Q9NQR4	Omega-amidase NIT2 OS=Homo sapiens GN=NIT2 PE=1 SV=1 - [NIT2_HUMAN]	1	30.5886	7.21045	0.906991	0.0360784	0.0897533
P49588	Alanine--tRNA ligase, cytoplasmic OS=Homo sapiens GN=AARS PE=1 SV=2 - [SYAC_HUMAN]	8	106.743	5.52881	1.14826	0.0361257	0.0897792
Q06265	Exosome complex component RRP45 OS=Homo sapiens GN=EXOSC9 PE=1 SV=3 - [EXOS9_HUMAN]	1	48.9181	5.2876	1.24885	0.036198	0.0898094
P55263	Adenosine kinase OS=Homo sapiens GN=ADK PE=1 SV=2 - [ADK_HUMAN]	3	40.5197	6.69775	1.13352	0.0362117	0.0898094
O60925	Prefoldin subunit 1 OS=Homo sapiens GN=PFDN1 PE=1 SV=2 - [PFD1_HUMAN]	1	14.2015	6.81494	1.16518	0.0363042	0.0899472
O76003	Glutaredoxin-3 OS=Homo sapiens GN=GLRX3 PE=1 SV=2 - [GLRX3_HUMAN]	2	37.4082	5.38916	1.25815	0.0363771	0.0900361
Q9UBV8	Peflin OS=Homo sapiens GN=PEF1 PE=1 SV=1 - [PEF1_HUMAN]	1	30.3613	6.53662	0.811971	0.0365168	0.0902497
P13489	Ribonuclease inhibitor OS=Homo sapiens GN=RNH1 PE=1 SV=2 - [RINI_HUMAN]	12	49.9411	4.81787	0.848621	0.0365376	0.0902497
P43155	Carnitine O-acetyltransferase OS=Homo sapiens GN=CRAT PE=1 SV=5 - [CACP_HUMAN]	2	70.8123	8.44092	0.873787	0.0366908	0.0904768
P11908	Ribose-phosphate pyrophosphokinase 2 OS=Homo sapiens GN=PRPS2 PE=1 SV=2 - [PRPS2_HUMAN]	1	34.747	6.60986	0.773009	0.0367039	0.0904768
Q8IXM6	Nurim OS=Homo sapiens GN=NRM PE=1 SV=1 - [NRM_HUMAN]	1	29.3601	8.63135	0.918377	0.0367634	0.0904855
P07585	Decorin OS=Homo sapiens GN=DCN PE=1 SV=1 - [PGS2_HUMAN]	24	39.7218	8.54346	0.86311	0.0367818	0.0904855
Q99584	Protein S100-A13 OS=Homo sapiens GN=S100A13 PE=1 SV=1 - [S10AD_HUMAN]	5	11.4641	6.16357	1.05748	0.0369562	0.0908032
P62263	40S ribosomal protein S14 OS=Homo sapiens GN=RPS14 PE=1 SV=3 - [RS14_HUMAN]	3	16.2625	10.0522	0.949237	0.0369856	0.0908032
Q6DD88	Atlastin-3 OS=Homo sapiens GN=ATL3 PE=1 SV=1 - [ATLA3_HUMAN]	10	60.5034	5.65576	0.920922	0.0372488	0.0913572
O94905	Erlin-2 OS=Homo sapiens GN=ERLIN2 PE=1 SV=1 - [ERLN2_HUMAN]	2	37.8155	5.61768	1.15928	0.0372938	0.0913754
O60716	Catenin delta-1 OS=Homo sapiens GN=CTNND1 PE=1 SV=1 - [CTND1_HUMAN]	2	108.103	6.22705	1.37901	0.037368	0.0914651
P46977	Dolichyl-diphosphooligosaccharide--protein glycosyltransferase subunit STT3A OS=Homo sapiens GN=STT3A PE=1 SV=2 - [STT3A_HUMAN]	2	80.4768	8.07471	1.1069	0.0376157	0.0919789
Q07866	Kinesin light chain 1 OS=Homo sapiens GN=KLC1 PE=1 SV=2 - [KLC1_HUMAN]	1	65.2689	6.20166	1.18477	0.0377605	0.0921882
P08575	Receptor-type tyrosine-protein phosphatase C OS=Homo sapiens GN=PTPRC PE=1 SV=2 - [PTPRC_HUMAN]	2	147.162	6.15088	1.33229	0.0377771	0.0921882
P10915	Hyaluronan and proteoglycan link protein 1 OS=Homo sapiens GN=HAPLN1 PE=2 SV=2 - [HPLN1_HUMAN]	8	40.14	7.41553	0.871848	0.038027	0.0927051
P51970	NADH dehydrogenase [ubiquinone] 1 alpha subcomplex subunit 8 OS=Homo sapiens GN=NDUFA8 PE=1 SV=3 - [NDUA8_HUMAN]	2	20.0921	7.6499	1.2818	0.03814	0.0928875
P49207	60S ribosomal protein L34 OS=Homo sapiens GN=RPL34 PE=1 SV=3 - [RL34_HUMAN]	2	13.2845	11.4731	0.880498	0.038304	0.0931051
P09972	Fructose-bisphosphate aldolase C OS=Homo sapiens GN=ALDOC PE=1 SV=2 - [ALDOC_HUMAN]	5	39.4312	6.87354	0.838969	0.0383059	0.0931051
P62318	Small nuclear ribonucleoprotein Sm D3 OS=Homo sapiens GN=SNRPD3 PE=1 SV=1 - [SMD3_HUMAN]	1	13.9073	10.3159	1.19346	0.0384076	0.0931366
Q9ULZ3	Apoptosis-associated speck-like protein containing a CARD OS=Homo sapiens GN=PYCARD PE=1 SV=2 - [ASC_HUMAN]	2	21.6133	6.34131	1.0596	0.0384329	0.0931366
P18621	60S ribosomal protein L17 OS=Homo sapiens GN=RPL17 PE=1 SV=3 - [RL17_HUMAN]	3	21.3833	10.1694	0.892745	0.0384337	0.0931366
Q92841	Probable ATP-dependent RNA helicase DDX17 OS=Homo sapiens GN=DDX17 PE=1 SV=2 - [DDX17_HUMAN]	2	80.222	8.26514	0.73732	0.0384774	0.0931498
Q32MZ4	Leucine-rich repeat flightless-interacting protein 1 OS=Homo sapiens GN=LRRFIP1 PE=1 SV=2 - [LRRF1_HUMAN]	2	89.1987	4.65283	1.49899	0.0385426	0.0932149
P04083	Annexin A1 OS=Homo sapiens GN=ANXA1 PE=1 SV=2 - [ANXA1_HUMAN]	24	38.69	7.02002	0.917773	0.0387124	0.0935247
O75306	NADH dehydrogenase [ubiquinone] iron-sulfur protein 2, mitochondrial OS=Homo sapiens GN=NDUFS2 PE=1 SV=2 - [NDUS2_HUMAN]	5	52.5117	7.54736	0.923159	0.0387476	0.0935247
O95219	Sorting nexin-4 OS=Homo sapiens GN=SNX4 PE=1 SV=1 - [SNX4_HUMAN]	1	51.8761	5.98584	1.6053	0.0389191	0.0937926
P08559	Pyruvate dehydrogenase E1 component subunit alpha, somatic form, mitochondrial OS=Homo sapiens GN=PDHA1 PE=1 SV=3 - [ODPA_HUMAN]	3	43.2676	8.06006	0.829583	0.0389357	0.0937926
Q9C0E8	Protein lunapark OS=Homo sapiens GN=LNP PE=1 SV=2 - [LNP_HUMAN]	3	47.7102	5.10986	0.875386	0.0389749	0.0937942
P29692	Elongation factor 1-delta OS=Homo sapiens GN=EEF1D PE=1 SV=5 - [EF1D_HUMAN]	3	31.1028	5.0083	1.16888	0.0391494	0.094121
P36969	Phospholipid hydroperoxide glutathione peroxidase, mitochondrial OS=Homo sapiens GN=GPX4 PE=1 SV=3 - [GPX4_HUMAN]	1	22.161	8.36768	1.58902	0.0392632	0.0942285
Q7RTM1	Otopetrin-1 OS=Homo sapiens GN=OTOP1 PE=2 SV=1 - [OTOP1_HUMAN]	1	67.31	8.41162	0.809804	0.0392906	0.0942285
P14868	Aspartate--tRNA ligase, cytoplasmic OS=Homo sapiens GN=DARS PE=1 SV=2 - [SYDC_HUMAN]	6	57.1	6.55127	0.903672	0.0393103	0.0942285
P69905	Hemoglobin subunit alpha OS=Homo sapiens GN=HBA1 PE=1 SV=2 - [HBA_HUMAN]	10	15.2479	8.67529	1.53268	0.039605	0.0948252
Q9NYL9	Tropomodulin-3 OS=Homo sapiens GN=TMOD3 PE=1 SV=1 - [TMOD3_HUMAN]	3	39.5703	5.18604	0.885851	0.0396694	0.0948252
Q99798	Aconitate hydratase, mitochondrial OS=Homo sapiens GN=ACO2 PE=1 SV=2 - [ACON_HUMAN]	11	85.3719	7.60596	0.888314	0.0396833	0.0948252
Q9P035	Very-long-chain (3R)-3-hydroxyacyl-CoA dehydratase 3 OS=Homo sapiens GN=HACD3 PE=1 SV=2 - [HACD3_HUMAN]	2	43.1316	8.93896	1.38777	0.0397151	0.0948252
Q6ZMJ4	Interleukin-34 OS=Homo sapiens GN=IL34 PE=1 SV=1 - [IL34_HUMAN]	2	27.4641	7.21045	1.08232	0.0398514	0.0950305
O00264	Membrane-associated progesterone receptor component 1 OS=Homo sapiens GN=PGRMC1 PE=1 SV=3 - [PGRC1_HUMAN]	2	21.6578	4.70361	0.851112	0.0398792	0.0950305
Q12805	EGF-containing fibulin-like extracellular matrix protein 1 OS=Homo sapiens GN=EFEMP1 PE=1 SV=2 - [FBLN3_HUMAN]	4	54.6042	5.07178	1.10629	0.0400206	0.0951206
Q16698	2,4-dienoyl-CoA reductase, mitochondrial OS=Homo sapiens GN=DECR1 PE=1 SV=1 - [DECR_HUMAN]	5	36.0448	9.27588	0.834105	0.040023	0.0951206
P07099	Epoxide hydrolase 1 OS=Homo sapiens GN=EPHX1 PE=1 SV=1 - [HYEP_HUMAN]	11	52.915	7.25439	0.924949	0.0400343	0.0951206
Q6ZVD7	Storkhead-box protein 1 OS=Homo sapiens GN=STOX1 PE=1 SV=2 - [STOX1_HUMAN]	1	110.893	7.78174	0.831664	0.0403665	0.0958102
A6NGY3	Uncharacterized protein C5orf52 OS=Homo sapiens GN=C5orf52 PE=2 SV=2 - [CE052_HUMAN]	1	17.8972	10.1987	0.862004	0.0404033	0.0958102
P04430	Ig kappa chain V-I region BAN OS=Homo sapiens PE=1 SV=1 - [KV122_HUMAN]	1	11.8328	8.44092	1.30761	0.0404558	0.0958261
A0FGR8	Extended synaptotagmin-2 OS=Homo sapiens GN=ESYT2 PE=1 SV=1 - [ESYT2_HUMAN]	7	102.294	9.26123	0.89545	0.0404888	0.0958261
P00441	Superoxide dismutase [Cu-Zn] OS=Homo sapiens GN=SOD1 PE=1 SV=2 - [SODC_HUMAN]	7	15.9259	6.12549	0.941641	0.0406494	0.0961127
O94769	Extracellular matrix protein 2 OS=Homo sapiens GN=ECM2 PE=2 SV=1 - [ECM2_HUMAN]	1	79.7392	5.41455	0.847039	0.0407231	0.0961935
P04264	Keratin, type II cytoskeletal 1 OS=Homo sapiens GN=KRT1 PE=1 SV=6 - [K2C1_HUMAN]	15	65.999	8.11865	1.3006	0.0407871	0.0962512
Q9NT62	Ubiquitin-like-conjugating enzyme ATG3 OS=Homo sapiens GN=ATG3 PE=1 SV=1 - [ATG3_HUMAN]	1	35.8415	4.7417	1.11805	0.04102	0.096707
Q01105	Protein SET OS=Homo sapiens GN=SET PE=1 SV=3 - [SET_HUMAN]	4	33.4687	4.32275	1.34947	0.0410666	0.0967232
Q8WWQ2	Inactive heparanase-2 OS=Homo sapiens GN=HPSE2 PE=1 SV=3 - [HPSE2_HUMAN]	2	66.5544	9.93506	1.80064	0.0411549	0.096745
P15880	40S ribosomal protein S2 OS=Homo sapiens GN=RPS2 PE=1 SV=2 - [RS2_HUMAN]	8	31.3046	10.2427	0.899402	0.0411554	0.096745
Q07092	Collagen alpha-1(XVI) chain OS=Homo sapiens GN=COL16A1 PE=1 SV=2 - [COGA1_HUMAN]	7	157.653	7.84033	1.13009	0.0413586	0.0970933
O00443	Phosphatidylinositol 4-phosphate 3-kinase C2 domain-containing subunit alpha OS=Homo sapiens GN=PIK3C2A PE=1 SV=2 - [P3C2A_HUMAN]	1	190.559	8.01611	1.25874	0.0413914	0.0970933
P47756	F-actin-capping protein subunit beta OS=Homo sapiens GN=CAPZB PE=1 SV=4 - [CAPZB_HUMAN]	4	31.3308	5.59229	1.07221	0.0414233	0.0970933
Q9BVG4	Protein PBDC1 OS=Homo sapiens GN=PBDC1 PE=1 SV=1 - [PBDC1_HUMAN]	1	26.0407	4.79248	1.15385	0.0415487	0.0972935
Q9BUF5	Tubulin beta-6 chain OS=Homo sapiens GN=TUBB6 PE=1 SV=1 - [TBB6_HUMAN]	2	49.825	4.88135	0.769023	0.0416351	0.0974021
Q13418	Integrin-linked protein kinase OS=Homo sapiens GN=ILK PE=1 SV=2 - [ILK_HUMAN]	8	51.3859	8.07471	0.872383	0.0417019	0.0974647
Q9Y383	Putative RNA-binding protein Luc7-like 2 OS=Homo sapiens GN=LUC7L2 PE=1 SV=2 - [LC7L2_HUMAN]	1	46.4856	10.0083	0.699596	0.0418241	0.0976407
Q9H4G4	Golgi-associated plant pathogenesis-related protein 1 OS=Homo sapiens GN=GLIPR2 PE=1 SV=3 - [GAPR1_HUMAN]	3	17.2075	9.40771	0.841053	0.0418575	0.0976407
P61956	Small ubiquitin-related modifier 2 OS=Homo sapiens GN=SUMO2 PE=1 SV=3 - [SUMO2_HUMAN]	3	10.8644	5.50342	0.895352	0.0420743	0.0980182
P40926	Malate dehydrogenase, mitochondrial OS=Homo sapiens GN=MDH2 PE=1 SV=3 - [MDHM_HUMAN]	13	35.4807	8.67529	0.879012	0.0420999	0.0980182
P20340	Ras-related protein Rab-6A OS=Homo sapiens GN=RAB6A PE=1 SV=3 - [RAB6A_HUMAN]	4	23.5779	5.5415	0.86193	0.0422382	0.0982462
Q9GZM7	Tubulointerstitial nephritis antigen-like OS=Homo sapiens GN=TINAGL1 PE=1 SV=1 - [TINAL_HUMAN]	7	52.353	6.99072	0.865792	0.0425115	0.0987875
P55899	IgG receptor FcRn large subunit p51 OS=Homo sapiens GN=FCGRT PE=1 SV=1 - [FCGRN_HUMAN]	1	39.7183	6.53662	1.19288	0.0425762	0.0988434
P68104	Elongation factor 1-alpha 1 OS=Homo sapiens GN=EEF1A1 PE=1 SV=1 - [EF1A1_HUMAN]	9	50.1091	9.01221	1.06068	0.0426325	0.0988798
Q9UNS2	COP9 signalosome complex subunit 3 OS=Homo sapiens GN=COPS3 PE=1 SV=3 - [CSN3_HUMAN]	1	47.842	6.65381	0.891829	0.0427646	0.0990917
Q8N392	Rho GTPase-activating protein 18 OS=Homo sapiens GN=ARHGAP18 PE=1 SV=3 - [RHG18_HUMAN]	1	74.9299	6.44287	0.839245	0.0434346	0.100548
Q9BXN1	Asporin OS=Homo sapiens GN=ASPN PE=1 SV=2 - [ASPN_HUMAN]	19	43.3893	7.07861	0.925701	0.0435307	0.100675
P22307	Non-specific lipid-transfer protein OS=Homo sapiens GN=SCP2 PE=1 SV=2 - [NLTP_HUMAN]	1	58.9556	6.88818	0.919215	0.0437682	0.101128
P29401	Transketolase OS=Homo sapiens GN=TKT PE=1 SV=3 - [TKT_HUMAN]	14	67.8347	7.66455	1.09691	0.0438432	0.101193
Q8TBN0	Guanine nucleotide exchange factor for Rab-3A OS=Homo sapiens GN=RAB3IL1 PE=1 SV=1 - [R3GEF_HUMAN]	1	42.6096	6.46826	0.579184	0.0438796	0.101193
P46782	40S ribosomal protein S5 OS=Homo sapiens GN=RPS5 PE=1 SV=4 - [RS5_HUMAN]	3	22.8621	9.71533	0.865408	0.0439934	0.10136
P83110	Serine protease HTRA3 OS=Homo sapiens GN=HTRA3 PE=1 SV=2 - [HTRA3_HUMAN]	4	48.5771	7.09326	1.19171	0.0441276	0.101573
O43427	Acidic fibroblast growth factor intracellular-binding protein OS=Homo sapiens GN=FIBP PE=1 SV=3 - [FIBP_HUMAN]	1	41.8514	6.48096	1.21114	0.0441818	0.101601
P39060	Collagen alpha-1(XVIII) chain OS=Homo sapiens GN=COL18A1 PE=1 SV=5 - [COIA1_HUMAN]	10	178.077	6.01123	0.872444	0.0444535	0.10213
P31689	DnaJ homolog subfamily A member 1 OS=Homo sapiens GN=DNAJA1 PE=1 SV=2 - [DNJA1_HUMAN]	2	44.8395	7.07861	1.29946	0.0445408	0.102234
P49770	Translation initiation factor eIF-2B subunit beta OS=Homo sapiens GN=EIF2B2 PE=1 SV=3 - [EI2BB_HUMAN]	1	38.9649	6.16357	1.23814	0.0446092	0.102294
Q96G03	Phosphoglucomutase-2 OS=Homo sapiens GN=PGM2 PE=1 SV=4 - [PGM2_HUMAN]	3	68.2404	6.72705	1.30165	0.0446519	0.102296
P20810	Calpastatin OS=Homo sapiens GN=CAST PE=1 SV=4 - [ICAL_HUMAN]	9	76.5263	5.07178	0.925701	0.0447042	0.102319
Q9P2J5	Leucine--tRNA ligase, cytoplasmic OS=Homo sapiens GN=LARS PE=1 SV=2 - [SYLC_HUMAN]	2	134.379	7.29834	1.28882	0.0448355	0.10244
P40925	Malate dehydrogenase, cytoplasmic OS=Homo sapiens GN=MDH1 PE=1 SV=4 - [MDHC_HUMAN]	7	36.403	7.35693	0.863187	0.0448949	0.10244
Q12841	Follistatin-related protein 1 OS=Homo sapiens GN=FSTL1 PE=1 SV=1 - [FSTL1_HUMAN]	1	34.9629	5.51611	1.23054	0.0449236	0.10244
Q96LW7	Caspase recruitment domain-containing protein 19 OS=Homo sapiens GN=CARD19 PE=1 SV=1 - [CAR19_HUMAN]	1	25.573	9.20264	0.887328	0.0449256	0.10244
P07602	Prosaposin OS=Homo sapiens GN=PSAP PE=1 SV=2 - [SAP_HUMAN]	6	58.0739	5.17334	1.38141	0.0450328	0.102589
Q9BZF1	Oxysterol-binding protein-related protein 8 OS=Homo sapiens GN=OSBPL8 PE=1 SV=3 - [OSBL8_HUMAN]	1	101.132	6.96143	0.940861	0.0450837	0.102609
P01019	Angiotensinogen OS=Homo sapiens GN=AGT PE=1 SV=1 - [ANGT_HUMAN]	7	53.1205	6.31592	1.4786	0.0451648	0.102697
P22894	Neutrophil collagenase OS=Homo sapiens GN=MMP8 PE=1 SV=1 - [MMP8_HUMAN]	1	53.3785	6.87354	1.27786	0.045211	0.102706
O95197	Reticulon-3 OS=Homo sapiens GN=RTN3 PE=1 SV=2 - [RTN3_HUMAN]	1	112.541	4.95752	0.895982	0.0454624	0.103181
P55287	Cadherin-11 OS=Homo sapiens GN=CDH11 PE=2 SV=2 - [CAD11_HUMAN]	1	87.9108	4.90674	1.22646	0.0456172	0.103331
P20290	Transcription factor BTF3 OS=Homo sapiens GN=BTF3 PE=1 SV=1 - [BTF3_HUMAN]	1	22.1544	9.37842	0.846705	0.0456364	0.103331
O95479	GDH/6PGL endoplasmic bifunctional protein OS=Homo sapiens GN=H6PD PE=1 SV=2 - [G6PE_HUMAN]	2	88.8364	7.29834	0.846945	0.0456561	0.103331
P68363	Tubulin alpha-1B chain OS=Homo sapiens GN=TUBA1B PE=1 SV=1 - [TBA1B_HUMAN]	3	50.1196	5.05908	0.810186	0.0457362	0.103337
Q13283	Ras GTPase-activating protein-binding protein 1 OS=Homo sapiens GN=G3BP1 PE=1 SV=1 - [G3BP1_HUMAN]	1	52.1321	5.51611	1.11581	0.0457473	0.103337
O60762	Dolichol-phosphate mannosyltransferase subunit 1 OS=Homo sapiens GN=DPM1 PE=1 SV=1 - [DPM1_HUMAN]	1	29.6158	9.56885	1.30966	0.0457861	0.103337
P49821	NADH dehydrogenase [ubiquinone] flavoprotein 1, mitochondrial OS=Homo sapiens GN=NDUFV1 PE=1 SV=4 - [NDUV1_HUMAN]	1	50.7848	8.20654	0.628823	0.0458727	0.103353
Q99972	Myocilin OS=Homo sapiens GN=MYOC PE=1 SV=2 - [MYOC_HUMAN]	28	56.9365	5.5415	0.923941	0.0458979	0.103353
Q9BUJ2	Heterogeneous nuclear ribonucleoprotein U-like protein 1 OS=Homo sapiens GN=HNRNPUL1 PE=1 SV=2 - [HNRL1_HUMAN]	4	95.6793	6.91748	0.875396	0.0459203	0.103353
Q9UBR2	Cathepsin Z OS=Homo sapiens GN=CTSZ PE=1 SV=1 - [CATZ_HUMAN]	3	33.8462	7.10791	1.1178	0.0460414	0.103474
P27105	Erythrocyte band 7 integral membrane protein OS=Homo sapiens GN=STOM PE=1 SV=3 - [STOM_HUMAN]	7	31.7107	7.88428	1.17377	0.0460595	0.103474
Q9H4A4	Aminopeptidase B OS=Homo sapiens GN=RNPEP PE=1 SV=2 - [AMPB_HUMAN]	7	72.5495	5.74463	1.11104	0.0461732	0.103634
O75937	DnaJ homolog subfamily C member 8 OS=Homo sapiens GN=DNAJC8 PE=1 SV=2 - [DNJC8_HUMAN]	1	29.8234	9.05615	0.886311	0.0462391	0.103686
O75822	Eukaryotic translation initiation factor 3 subunit J OS=Homo sapiens GN=EIF3J PE=1 SV=2 - [EIF3J_HUMAN]	2	29.0445	4.83057	1.5609	0.0462933	0.103712
P08237	ATP-dependent 6-phosphofructokinase, muscle type OS=Homo sapiens GN=PFKM PE=1 SV=2 - [PFKAM_HUMAN]	4	85.1284	7.98682	0.811017	0.0463574	0.103724
Q15435	Protein phosphatase 1 regulatory subunit 7 OS=Homo sapiens GN=PPP1R7 PE=1 SV=1 - [PP1R7_HUMAN]	4	41.5385	4.90674	0.827673	0.0463993	0.103724
P43487	Ran-specific GTPase-activating protein OS=Homo sapiens GN=RANBP1 PE=1 SV=1 - [RANG_HUMAN]	3	23.2956	5.2876	1.2208	0.0464265	0.103724
Q8NEC7	Glutathione S-transferase C-terminal domain-containing protein OS=Homo sapiens GN=GSTCD PE=1 SV=2 - [GSTCD_HUMAN]	1	71.0327	7.78174	0.785098	0.0467287	0.104303
P04181	Ornithine aminotransferase, mitochondrial OS=Homo sapiens GN=OAT PE=1 SV=1 - [OAT_HUMAN]	1	48.5042	7.03467	0.88703	0.0467715	0.104303
O95202	LETM1 and EF-hand domain-containing protein 1, mitochondrial OS=Homo sapiens GN=LETM1 PE=1 SV=1 - [LETM1_HUMAN]	1	83.302	6.69775	0.807143	0.0469175	0.104341
Q9UNF0	Protein kinase C and casein kinase substrate in neurons protein 2 OS=Homo sapiens GN=PACSIN2 PE=1 SV=2 - [PACN2_HUMAN]	2	55.7039	5.19873	1.12747	0.0469436	0.104341
P19404	NADH dehydrogenase [ubiquinone] flavoprotein 2, mitochondrial OS=Homo sapiens GN=NDUFV2 PE=1 SV=2 - [NDUV2_HUMAN]	1	27.374	8.06006	1.0854	0.046951	0.104341
Q14103	Heterogeneous nuclear ribonucleoprotein D0 OS=Homo sapiens GN=HNRNPD PE=1 SV=1 - [HNRPD_HUMAN]	8	38.4103	7.81104	0.87859	0.0469794	0.104341
O00151	PDZ and LIM domain protein 1 OS=Homo sapiens GN=PDLIM1 PE=1 SV=4 - [PDLI1_HUMAN]	5	36.049	7.02002	0.82021	0.0470026	0.104341
Q92608	Dedicator of cytokinesis protein 2 OS=Homo sapiens GN=DOCK2 PE=1 SV=2 - [DOCK2_HUMAN]	1	211.812	6.87354	0.854376	0.0474084	0.105146
Q6YHK3	CD109 antigen OS=Homo sapiens GN=CD109 PE=1 SV=2 - [CD109_HUMAN]	16	161.587	5.84619	0.963455	0.0475456	0.105354
O43813	LanC-like protein 1 OS=Homo sapiens GN=LANCL1 PE=1 SV=1 - [LANC1_HUMAN]	2	45.2536	7.75244	0.821252	0.0478198	0.105865
P56192	Methionine--tRNA ligase, cytoplasmic OS=Homo sapiens GN=MARS PE=1 SV=2 - [SYMC_HUMAN]	1	101.052	6.16357	1.20866	0.0480507	0.106145
O14920	Inhibitor of nuclear factor kappa-B kinase subunit beta OS=Homo sapiens GN=IKBKB PE=1 SV=1 - [IKKB_HUMAN]	1	86.5089	5.78271	1.39144	0.0480678	0.106145
Q9Y5Y7	Lymphatic vessel endothelial hyaluronic acid receptor 1 OS=Homo sapiens GN=LYVE1 PE=1 SV=2 - [LYVE1_HUMAN]	1	35.191	8.27979	0.860726	0.0481173	0.106145
P07737	Profilin-1 OS=Homo sapiens GN=PFN1 PE=1 SV=2 - [PROF1_HUMAN]	9	15.0446	8.26514	1.20333	0.048121	0.106145
Q9BWD1	Acetyl-CoA acetyltransferase, cytosolic OS=Homo sapiens GN=ACAT2 PE=1 SV=2 - [THIC_HUMAN]	1	41.3244	6.91748	0.911279	0.0482661	0.106301
Q86TD4	Sarcalumenin OS=Homo sapiens GN=SRL PE=2 SV=2 - [SRCA_HUMAN]	1	100.727	4.39893	0.658595	0.048279	0.106301
P01769	Ig heavy chain V-III region GA OS=Homo sapiens PE=1 SV=1 - [HV308_HUMAN]	1	13.1574	9.77393	1.3264	0.0483953	0.106461
P67870	Casein kinase II subunit beta OS=Homo sapiens GN=CSNK2B PE=1 SV=1 - [CSK2B_HUMAN]	1	24.926	5.5542	1.32614	0.0484794	0.106462
Q9BQE3	Tubulin alpha-1C chain OS=Homo sapiens GN=TUBA1C PE=1 SV=1 - [TBA1C_HUMAN]	2	49.8635	5.09717	0.878106	0.0484831	0.106462
O14495	Phospholipid phosphatase 3 OS=Homo sapiens GN=PLPP3 PE=1 SV=1 - [PLPP3_HUMAN]	1	35.093	9.14404	0.756023	0.0486902	0.106728
P00403	Cytochrome c oxidase subunit 2 OS=Homo sapiens GN=MT-CO2 PE=1 SV=1 - [COX2_HUMAN]	3	25.5482	4.81787	0.868777	0.0487266	0.106728
P61019	Ras-related protein Rab-2A OS=Homo sapiens GN=RAB2A PE=1 SV=1 - [RAB2A_HUMAN]	4	23.5308	6.53662	1.08124	0.0487359	0.106728
Q8WUH6	Transmembrane protein 263 OS=Homo sapiens GN=TMEM263 PE=1 SV=1 - [TM263_HUMAN]	1	11.7411	9.31982	2.24724	0.04905	0.107319
P13693	Translationally-controlled tumor protein OS=Homo sapiens GN=TPT1 PE=1 SV=1 - [TCTP_HUMAN]	4	19.5826	4.93213	1.11279	0.0491885	0.107525
Q96FN4	Copine-2 OS=Homo sapiens GN=CPNE2 PE=1 SV=3 - [CPNE2_HUMAN]	1	61.1506	6.07471	0.866005	0.0492441	0.10755
Q7L1Q6	Basic leucine zipper and W2 domain-containing protein 1 OS=Homo sapiens GN=BZW1 PE=1 SV=1 - [BZW1_HUMAN]	3	48.0127	5.92236	1.07871	0.0493186	0.107565
Q8NDZ4	Deleted in autism protein 1 OS=Homo sapiens GN=C3orf58 PE=1 SV=1 - [DIA1_HUMAN]	1	49.4505	8.52881	1.28919	0.0493395	0.107565
P34741	Syndecan-2 OS=Homo sapiens GN=SDC2 PE=1 SV=2 - [SDC2_HUMAN]	1	22.1462	4.85596	0.874914	0.0495491	0.107926
A6NCE7	Microtubule-associated proteins 1A/1B light chain 3 beta 2 OS=Homo sapiens GN=MAP1LC3B2 PE=2 SV=1 - [MP3B2_HUMAN]	1	14.6187	8.67529	1.38497	0.0495975	0.107934
P01920	HLA class II histocompatibility antigen, DQ beta 1 chain OS=Homo sapiens GN=HLA-DQB1 PE=1 SV=2 - [DQB1_HUMAN]	1	29.9722	7.25439	0.873892	0.0496627	0.10798
P62158	Calmodulin OS=Homo sapiens GN=CALM1 PE=1 SV=2 - [CALM_HUMAN]	7	16.8268	4.22119	0.912633	0.0497507	0.108075
Q8N766	ER membrane protein complex subunit 1 OS=Homo sapiens GN=EMC1 PE=1 SV=1 - [EMC1_HUMAN]	1	111.689	7.66455	1.11565	0.0499086	0.108321
P22352	Glutathione peroxidase 3 OS=Homo sapiens GN=GPX3 PE=1 SV=2 - [GPX3_HUMAN]	7	25.5369	8.1333	0.872619	0.0501398	0.108708
Q8ND71	GTPase IMAP family member 8 OS=Homo sapiens GN=GIMAP8 PE=2 SV=2 - [GIMA8_HUMAN]	1	74.8434	8.33838	1.1849	0.0501765	0.108708
Q96DV4	39S ribosomal protein L38, mitochondrial OS=Homo sapiens GN=MRPL38 PE=1 SV=2 - [RM38_HUMAN]	1	44.5684	7.53271	0.890878	0.0504156	0.109129
P14735	Insulin-degrading enzyme OS=Homo sapiens GN=IDE PE=1 SV=4 - [IDE_HUMAN]	2	117.893	6.60986	0.856878	0.0504774	0.109166
P62913	60S ribosomal protein L11 OS=Homo sapiens GN=RPL11 PE=1 SV=2 - [RL11_HUMAN]	2	20.2396	9.59814	0.91215	0.0507533	0.109665
P84103	Serine/arginine-rich splicing factor 3 OS=Homo sapiens GN=SRSF3 PE=1 SV=1 - [SRSF3_HUMAN]	2	19.3179	11.6489	1.13106	0.0508526	0.109774
Q7LBR1	Charged multivesicular body protein 1b OS=Homo sapiens GN=CHMP1B PE=1 SV=1 - [CHM1B_HUMAN]	1	22.0952	8.104	0.774691	0.0508942	0.109774
Q9Y6N5	Sulfide:quinone oxidoreductase, mitochondrial OS=Homo sapiens GN=SQRDL PE=1 SV=1 - [SQRD_HUMAN]	3	49.9289	9.11475	1.11236	0.0510063	0.109823
P31150	Rab GDP dissociation inhibitor alpha OS=Homo sapiens GN=GDI1 PE=1 SV=2 - [GDIA_HUMAN]	7	50.5501	5.13525	0.913919	0.051007	0.109823
P13284	Gamma-interferon-inducible lysosomal thiol reductase OS=Homo sapiens GN=IFI30 PE=1 SV=3 - [GILT_HUMAN]	1	27.945	4.88135	1.22181	0.0513677	0.110502
Q53T59	HCLS1-binding protein 3 OS=Homo sapiens GN=HS1BP3 PE=1 SV=1 - [H1BP3_HUMAN]	1	42.7539	5.0083	0.797323	0.0514744	0.110573
P22087	rRNA 2'-O-methyltransferase fibrillarin OS=Homo sapiens GN=FBL PE=1 SV=2 - [FBRL_HUMAN]	5	33.7634	10.1841	0.893667	0.0514917	0.110573
Q9NRY6	Phospholipid scramblase 3 OS=Homo sapiens GN=PLSCR3 PE=1 SV=2 - [PLS3_HUMAN]	1	31.628	6.65381	1.43602	0.0516783	0.110876
Q13263	Transcription intermediary factor 1-beta OS=Homo sapiens GN=TRIM28 PE=1 SV=5 - [TIF1B_HUMAN]	5	88.4934	5.77002	1.10112	0.0517262	0.110881
Q14444	Caprin-1 OS=Homo sapiens GN=CAPRIN1 PE=1 SV=2 - [CAPR1_HUMAN]	1	78.318	5.24951	0.580271	0.0518458	0.111039
P10619	Lysosomal protective protein OS=Homo sapiens GN=CTSA PE=1 SV=2 - [PPGB_HUMAN]	2	54.4311	6.60986	1.26965	0.0519753	0.111045
Q15063	Periostin OS=Homo sapiens GN=POSTN PE=1 SV=2 - [POSTN_HUMAN]	45	93.2553	7.53271	1.03596	0.0519777	0.111045
P30622	CAP-Gly domain-containing linker protein 1 OS=Homo sapiens GN=CLIP1 PE=1 SV=2 - [CLIP1_HUMAN]	1	162.147	5.36377	1.42202	0.0520016	0.111045
Q9UQE7	Structural maintenance of chromosomes protein 3 OS=Homo sapiens GN=SMC3 PE=1 SV=2 - [SMC3_HUMAN]	2	141.454	7.18115	1.19842	0.0520311	0.111045
P62879	Guanine nucleotide-binding protein G(I)/G(S)/G(T) subunit beta-2 OS=Homo sapiens GN=GNB2 PE=1 SV=3 - [GBB2_HUMAN]	2	37.3071	5.99854	0.912123	0.0520964	0.111087
Q9UL18	Protein argonaute-1 OS=Homo sapiens GN=AGO1 PE=1 SV=3 - [AGO1_HUMAN]	2	97.1521	9.15869	0.834911	0.0522448	0.111306
P40121	Macrophage-capping protein OS=Homo sapiens GN=CAPG PE=1 SV=2 - [CAPG_HUMAN]	7	38.4745	6.18896	0.913588	0.0523165	0.111318
P08571	Monocyte differentiation antigen CD14 OS=Homo sapiens GN=CD14 PE=1 SV=2 - [CD14_HUMAN]	7	40.0507	6.22705	1.19821	0.0523421	0.111318
Q9Y2S2	Lambda-crystallin homolog OS=Homo sapiens GN=CRYL1 PE=1 SV=3 - [CRYL1_HUMAN]	2	35.3961	6.17627	0.846866	0.0523923	0.11132
Q00839	Heterogeneous nuclear ribonucleoprotein U OS=Homo sapiens GN=HNRNPU PE=1 SV=6 - [HNRPU_HUMAN]	13	90.528	5.99854	0.883521	0.052473	0.11132
P43246	DNA mismatch repair protein Msh2 OS=Homo sapiens GN=MSH2 PE=1 SV=1 - [MSH2_HUMAN]	1	104.677	5.77002	0.820399	0.0524803	0.11132
Q5T447	E3 ubiquitin-protein ligase HECTD3 OS=Homo sapiens GN=HECTD3 PE=1 SV=1 - [HECD3_HUMAN]	1	97.0515	5.64307	0.865291	0.0525329	0.111335
Q96HY6	DDRGK domain-containing protein 1 OS=Homo sapiens GN=DDRGK1 PE=1 SV=2 - [DDRGK_HUMAN]	1	35.5895	5.12256	0.793032	0.0527271	0.111451
Q96KK5	Histone H2A type 1-H OS=Homo sapiens GN=HIST1H2AH PE=1 SV=3 - [H2A1H_HUMAN]	2	13.8978	10.8872	0.864208	0.0527806	0.111451
P62081	40S ribosomal protein S7 OS=Homo sapiens GN=RPS7 PE=1 SV=1 - [RS7_HUMAN]	4	22.1133	10.0962	1.07095	0.0527922	0.111451
P33316	Deoxyuridine 5'-triphosphate nucleotidohydrolase, mitochondrial OS=Homo sapiens GN=DUT PE=1 SV=4 - [DUT_HUMAN]	1	26.5466	9.36377	1.18114	0.0528586	0.111451
Q9BS40	Latexin OS=Homo sapiens GN=LXN PE=1 SV=2 - [LXN_HUMAN]	1	25.7339	5.78271	1.13903	0.0529055	0.111451
Q63HR2	Tensin-2 OS=Homo sapiens GN=TNS2 PE=1 SV=2 - [TNS2_HUMAN]	3	152.485	8.35303	0.732439	0.0529194	0.111451
P14555	Phospholipase A2, membrane associated OS=Homo sapiens GN=PLA2G2A PE=1 SV=2 - [PA2GA_HUMAN]	4	16.0718	9.23193	1.22802	0.0529445	0.111451
P01603	Ig kappa chain V-I region Ka OS=Homo sapiens PE=1 SV=1 - [KV111_HUMAN]	1	11.8924	8.85107	0.836385	0.052954	0.111451
Q9NUJ3	T-complex protein 11-like protein 1 OS=Homo sapiens GN=TCP11L1 PE=1 SV=1 - [T11L1_HUMAN]	1	56.9987	5.59229	0.706332	0.0533017	0.112
Q86UP2	Kinectin OS=Homo sapiens GN=KTN1 PE=1 SV=1 - [KTN1_HUMAN]	7	156.179	5.64307	1.06112	0.0533816	0.112
O60506	Heterogeneous nuclear ribonucleoprotein Q OS=Homo sapiens GN=SYNCRIP PE=1 SV=2 - [HNRPQ_HUMAN]	6	69.5596	8.5874	1.15711	0.0534354	0.112
P08708	40S ribosomal protein S17 OS=Homo sapiens GN=RPS17 PE=1 SV=2 - [RS17_HUMAN]	2	15.5404	9.84717	0.936486	0.0534425	0.112
Q07020	60S ribosomal protein L18 OS=Homo sapiens GN=RPL18 PE=1 SV=2 - [RL18_HUMAN]	2	21.6211	11.7222	0.798797	0.0534449	0.112
P39019	40S ribosomal protein S19 OS=Homo sapiens GN=RPS19 PE=1 SV=2 - [RS19_HUMAN]	3	16.0505	10.3159	1.10409	0.0536471	0.112295
Q16891	MICOS complex subunit MIC60 OS=Homo sapiens GN=IMMT PE=1 SV=1 - [MIC60_HUMAN]	4	83.6264	6.48096	0.851855	0.0536784	0.112295
O75396	Vesicle-trafficking protein SEC22b OS=Homo sapiens GN=SEC22B PE=1 SV=4 - [SC22B_HUMAN]	6	24.5775	6.91748	1.04255	0.0537722	0.112322
O60662	Kelch-like protein 41 OS=Homo sapiens GN=KLHL41 PE=1 SV=2 - [KLH41_HUMAN]	1	67.9939	5.2876	0.751395	0.0537833	0.112322
P11166	Solute carrier family 2, facilitated glucose transporter member 1 OS=Homo sapiens GN=SLC2A1 PE=1 SV=2 - [GTR1_HUMAN]	4	54.0485	8.71924	1.12998	0.0539987	0.112662
Q01518	Adenylyl cyclase-associated protein 1 OS=Homo sapiens GN=CAP1 PE=1 SV=5 - [CAP1_HUMAN]	13	51.8687	8.06006	1.06175	0.0540391	0.112662
Q10471	Polypeptide N-acetylgalactosaminyltransferase 2 OS=Homo sapiens GN=GALNT2 PE=1 SV=1 - [GALT2_HUMAN]	1	64.6915	8.35303	1.25023	0.0541015	0.112696
Q16718	NADH dehydrogenase [ubiquinone] 1 alpha subcomplex subunit 5 OS=Homo sapiens GN=NDUFA5 PE=1 SV=3 - [NDUA5_HUMAN]	1	13.4502	5.98584	0.758262	0.0543397	0.113095
P51608	Methyl-CpG-binding protein 2 OS=Homo sapiens GN=MECP2 PE=1 SV=1 - [MECP2_HUMAN]	3	52.4087	9.94971	0.846032	0.0545457	0.113427
P13639	Elongation factor 2 OS=Homo sapiens GN=EEF2 PE=1 SV=4 - [EF2_HUMAN]	22	95.277	6.82959	1.11916	0.0546098	0.113463
P10114	Ras-related protein Rap-2a OS=Homo sapiens GN=RAP2A PE=1 SV=1 - [RAP2A_HUMAN]	1	20.6023	4.81787	0.859988	0.0546593	0.113469
O75534	Cold shock domain-containing protein E1 OS=Homo sapiens GN=CSDE1 PE=1 SV=2 - [CSDE1_HUMAN]	1	88.8289	6.25244	0.840075	0.0549036	0.113879
O00423	Echinoderm microtubule-associated protein-like 1 OS=Homo sapiens GN=EML1 PE=1 SV=3 - [EMAL1_HUMAN]	1	89.8047	7.06396	0.795543	0.0551236	0.114238
P08240	Signal recognition particle receptor subunit alpha OS=Homo sapiens GN=SRPRA PE=1 SV=2 - [SRPRA_HUMAN]	2	69.7672	8.95361	1.2197	0.0553592	0.114629
Q14554	Protein disulfide-isomerase A5 OS=Homo sapiens GN=PDIA5 PE=1 SV=1 - [PDIA5_HUMAN]	1	59.5561	7.91357	0.844117	0.0555569	0.11494
P61313	60S ribosomal protein L15 OS=Homo sapiens GN=RPL15 PE=1 SV=2 - [RL15_HUMAN]	2	24.1311	11.6196	0.855195	0.0556106	0.114954
Q15843	NEDD8 OS=Homo sapiens GN=NEDD8 PE=1 SV=1 - [NEDD8_HUMAN]	2	9.06595	8.42627	0.864533	0.0557275	0.115098
Q5JTV8	Torsin-1A-interacting protein 1 OS=Homo sapiens GN=TOR1AIP1 PE=1 SV=2 - [TOIP1_HUMAN]	1	66.2083	8.17725	1.07765	0.0558374	0.115227
P21359	Neurofibromin OS=Homo sapiens GN=NF1 PE=1 SV=2 - [NF1_HUMAN]	1	319.168	7.38623	0.908251	0.0560472	0.115562
P30048	Thioredoxin-dependent peroxide reductase, mitochondrial OS=Homo sapiens GN=PRDX3 PE=1 SV=3 - [PRDX3_HUMAN]	3	27.6752	7.78174	0.888481	0.0562316	0.115844
P45877	Peptidyl-prolyl cis-trans isomerase C OS=Homo sapiens GN=PPIC PE=1 SV=1 - [PPIC_HUMAN]	1	22.7488	8.39697	1.13895	0.0565165	0.116268
P13861	cAMP-dependent protein kinase type II-alpha regulatory subunit OS=Homo sapiens GN=PRKAR2A PE=1 SV=2 - [KAP2_HUMAN]	7	45.49	5.07178	0.751227	0.0565539	0.116268
O43747	AP-1 complex subunit gamma-1 OS=Homo sapiens GN=AP1G1 PE=1 SV=5 - [AP1G1_HUMAN]	1	91.2931	6.80029	1.17688	0.0565807	0.116268
Q9Y4G6	Talin-2 OS=Homo sapiens GN=TLN2 PE=1 SV=4 - [TLN2_HUMAN]	10	271.443	5.56689	0.845428	0.0567594	0.116536
P22059	Oxysterol-binding protein 1 OS=Homo sapiens GN=OSBP PE=1 SV=1 - [OSBP1_HUMAN]	1	89.3646	7.29834	0.851373	0.0569802	0.116891
P36404	ADP-ribosylation factor-like protein 2 OS=Homo sapiens GN=ARL2 PE=1 SV=4 - [ARL2_HUMAN]	1	20.8649	6.34131	1.147	0.0576413	0.118148
Q3LXA3	Triokinase/FMN cyclase OS=Homo sapiens GN=TKFC PE=1 SV=2 - [TKFC_HUMAN]	3	58.91	7.48877	0.937806	0.0577971	0.118367
Q6XQN6	Nicotinate phosphoribosyltransferase OS=Homo sapiens GN=NAPRT PE=1 SV=2 - [PNCB_HUMAN]	2	57.542	5.68115	1.37505	0.0580502	0.118786
Q9P258	Protein RCC2 OS=Homo sapiens GN=RCC2 PE=1 SV=2 - [RCC2_HUMAN]	1	56.0492	8.77783	0.83733	0.0582529	0.119073
O95747	Serine/threonine-protein kinase OSR1 OS=Homo sapiens GN=OXSR1 PE=1 SV=1 - [OXSR1_HUMAN]	1	57.9861	6.43018	0.856669	0.0583189	0.119073
Q9UMY4	Sorting nexin-12 OS=Homo sapiens GN=SNX12 PE=1 SV=3 - [SNX12_HUMAN]	1	19.7181	7.86963	0.953349	0.0583374	0.119073
P08246	Neutrophil elastase OS=Homo sapiens GN=ELANE PE=1 SV=1 - [ELNE_HUMAN]	3	28.4998	9.34912	1.72892	0.0586964	0.119705
Q99873	Protein arginine N-methyltransferase 1 OS=Homo sapiens GN=PRMT1 PE=1 SV=2 - [ANM1_HUMAN]	1	41.4885	5.42725	0.840155	0.058797	0.11981
A8MWD9	Putative small nuclear ribonucleoprotein G-like protein 15 OS=Homo sapiens GN=SNRPGP15 PE=5 SV=2 - [RUXGL_HUMAN]	2	8.53845	8.83643	1.14569	0.0590484	0.120222
Q9NTZ6	RNA-binding protein 12 OS=Homo sapiens GN=RBM12 PE=1 SV=1 - [RBM12_HUMAN]	1	97.3334	8.63135	0.933123	0.0595659	0.121174
Q9BVS5	tRNA (adenine(58)-N(1))-methyltransferase, mitochondrial OS=Homo sapiens GN=TRMT61B PE=1 SV=2 - [TR61B_HUMAN]	1	52.9317	6.62451	1.20866	0.0603621	0.122691
P09874	Poly [ADP-ribose] polymerase 1 OS=Homo sapiens GN=PARP1 PE=1 SV=4 - [PARP1_HUMAN]	1	113.012	8.88037	0.823473	0.0608583	0.123596
P30050	60S ribosomal protein L12 OS=Homo sapiens GN=RPL12 PE=1 SV=1 - [RL12_HUMAN]	4	17.8075	9.42236	0.978569	0.0609811	0.123614
Q7Z3U7	Protein MON2 homolog OS=Homo sapiens GN=MON2 PE=1 SV=3 - [MON2_HUMAN]	1	190.237	6.06201	0.767592	0.0610181	0.123614
Q8IWE2	Protein NOXP20 OS=Homo sapiens GN=FAM114A1 PE=1 SV=2 - [NXP20_HUMAN]	4	60.7041	4.67822	0.82785	0.0610195	0.123614
P39059	Collagen alpha-1(XV) chain OS=Homo sapiens GN=COL15A1 PE=1 SV=2 - [COFA1_HUMAN]	12	141.632	4.99561	0.957988	0.0611448	0.12367
A2RUS2	DENN domain-containing protein 3 OS=Homo sapiens GN=DENND3 PE=1 SV=2 - [DEND3_HUMAN]	1	135.802	7.06396	1.55168	0.0611486	0.12367
Q14165	Malectin OS=Homo sapiens GN=MLEC PE=1 SV=1 - [MLEC_HUMAN]	2	32.2136	5.41455	0.844275	0.0612025	0.123676
P14324	Farnesyl pyrophosphate synthase OS=Homo sapiens GN=FDPS PE=1 SV=4 - [FPPS_HUMAN]	1	48.2446	6.15088	0.844342	0.0613393	0.123849
Q15717	ELAV-like protein 1 OS=Homo sapiens GN=ELAVL1 PE=1 SV=2 - [ELAV1_HUMAN]	2	36.0692	9.17334	0.916341	0.0614557	0.123975
P51884	Lumican OS=Homo sapiens GN=LUM PE=1 SV=2 - [LUM_HUMAN]	13	38.4048	6.60986	0.9107	0.0615246	0.123975
Q96CX2	BTB/POZ domain-containing protein KCTD12 OS=Homo sapiens GN=KCTD12 PE=1 SV=1 - [KCD12_HUMAN]	7	35.6787	5.64307	0.887773	0.0615542	0.123975
Q53GQ0	Very-long-chain 3-oxoacyl-CoA reductase OS=Homo sapiens GN=HSD17B12 PE=1 SV=2 - [DHB12_HUMAN]	4	34.3022	9.31982	0.816228	0.0616648	0.124024
Q9NR31	GTP-binding protein SAR1a OS=Homo sapiens GN=SAR1A PE=1 SV=1 - [SAR1A_HUMAN]	2	22.3525	6.68311	0.892845	0.0618667	0.124024
Q8N2S1	Latent-transforming growth factor beta-binding protein 4 OS=Homo sapiens GN=LTBP4 PE=1 SV=2 - [LTBP4_HUMAN]	5	173.32	5.42725	0.920577	0.0618958	0.124024
Q9NVE7	Pantothenate kinase 4 OS=Homo sapiens GN=PANK4 PE=1 SV=1 - [PANK4_HUMAN]	3	85.937	6.27783	1.15901	0.0618961	0.124024
Q8WVM8	Sec1 family domain-containing protein 1 OS=Homo sapiens GN=SCFD1 PE=1 SV=4 - [SCFD1_HUMAN]	2	72.3341	6.26514	1.17076	0.0619363	0.124024
P01766	Ig heavy chain V-III region BRO OS=Homo sapiens PE=1 SV=1 - [HV305_HUMAN]	1	13.2184	6.56592	1.51102	0.0619563	0.124024
P48735	Isocitrate dehydrogenase [NADP], mitochondrial OS=Homo sapiens GN=IDH2 PE=1 SV=2 - [IDHP_HUMAN]	10	50.8769	8.68994	0.900572	0.0619571	0.124024
P78527	DNA-dependent protein kinase catalytic subunit OS=Homo sapiens GN=PRKDC PE=1 SV=3 - [PRKDC_HUMAN]	22	468.788	7.12256	0.977026	0.0619864	0.124024
Q16181	Septin-7 OS=Homo sapiens GN=SEPT7 PE=1 SV=2 - [SEPT7_HUMAN]	9	50.648	8.63135	1.03378	0.0621302	0.124209
P49748	Very long-chain specific acyl-CoA dehydrogenase, mitochondrial OS=Homo sapiens GN=ACADVL PE=1 SV=1 - [ACADV_HUMAN]	13	70.3454	8.74854	1.04083	0.0623428	0.124431
Q16836	Hydroxyacyl-coenzyme A dehydrogenase, mitochondrial OS=Homo sapiens GN=HADH PE=1 SV=3 - [HCDH_HUMAN]	2	34.2719	8.85107	0.938246	0.0623433	0.124431
Q96CW1	AP-2 complex subunit mu OS=Homo sapiens GN=AP2M1 PE=1 SV=2 - [AP2M1_HUMAN]	9	49.623	9.53955	0.916863	0.0625517	0.124688
O14972	Down syndrome critical region protein 3 OS=Homo sapiens GN=DSCR3 PE=2 SV=1 - [DSCR3_HUMAN]	1	32.9893	7.6792	0.764791	0.062619	0.124688
Q9Y3C4	EKC/KEOPS complex subunit TPRKB OS=Homo sapiens GN=TPRKB PE=1 SV=1 - [TPRKB_HUMAN]	1	19.6485	6.78564	1.15187	0.0626572	0.124688
P21246	Pleiotrophin OS=Homo sapiens GN=PTN PE=1 SV=1 - [PTN_HUMAN]	3	18.9297	9.59814	1.29482	0.062677	0.124688
Q92896	Golgi apparatus protein 1 OS=Homo sapiens GN=GLG1 PE=1 SV=2 - [GSLG1_HUMAN]	7	134.464	6.90283	1.25225	0.0628477	0.124925
Q13636	Ras-related protein Rab-31 OS=Homo sapiens GN=RAB31 PE=1 SV=1 - [RAB31_HUMAN]	1	21.5549	7.06396	1.20698	0.0629407	0.125008
Q86VB7	Scavenger receptor cysteine-rich type 1 protein M130 OS=Homo sapiens GN=CD163 PE=1 SV=2 - [C163A_HUMAN]	4	125.369	5.94775	1.14466	0.0630812	0.125185
P02792	Ferritin light chain OS=Homo sapiens GN=FTL PE=1 SV=2 - [FRIL_HUMAN]	9	20.0071	5.78271	1.10827	0.0633393	0.125595
P05362	Intercellular adhesion molecule 1 OS=Homo sapiens GN=ICAM1 PE=1 SV=2 - [ICAM1_HUMAN]	1	57.789	7.98682	1.17126	0.0635698	0.125949
P19623	Spermidine synthase OS=Homo sapiens GN=SRM PE=1 SV=1 - [SPEE_HUMAN]	3	33.8027	5.49072	1.06688	0.063719	0.126124
P01594	Ig kappa chain V-I region AU OS=Homo sapiens PE=1 SV=1 - [KV102_HUMAN]	1	11.9318	5.32568	1.51397	0.0637618	0.126124
P31153	S-adenosylmethionine synthase isoform type-2 OS=Homo sapiens GN=MAT2A PE=1 SV=1 - [METK2_HUMAN]	3	43.6333	6.48096	0.872767	0.0638659	0.126227
P26639	Threonine--tRNA ligase, cytoplasmic OS=Homo sapiens GN=TARS PE=1 SV=3 - [SYTC_HUMAN]	3	83.3819	6.66846	1.09849	0.0640499	0.126488
Q8IY45	Protein AMN1 homolog OS=Homo sapiens GN=AMN1 PE=2 SV=4 - [AMN1_HUMAN]	1	28.3897	7.85498	0.876396	0.0641573	0.126567
Q92882	Osteoclast-stimulating factor 1 OS=Homo sapiens GN=OSTF1 PE=1 SV=2 - [OSTF1_HUMAN]	3	23.7719	5.68115	1.1726	0.0641941	0.126567
Q01469	Fatty acid-binding protein, epidermal OS=Homo sapiens GN=FABP5 PE=1 SV=3 - [FABP5_HUMAN]	8	15.1546	7.00537	0.937238	0.0643499	0.126689
P62269	40S ribosomal protein S18 OS=Homo sapiens GN=RPS18 PE=1 SV=3 - [RS18_HUMAN]	4	17.7079	10.9897	0.863624	0.06436	0.126689
P17844	Probable ATP-dependent RNA helicase DDX5 OS=Homo sapiens GN=DDX5 PE=1 SV=1 - [DDX5_HUMAN]	5	69.1047	8.92432	1.1263	0.0647148	0.127285
P11766	Alcohol dehydrogenase class-3 OS=Homo sapiens GN=ADH5 PE=1 SV=4 - [ADHX_HUMAN]	6	39.6984	7.48877	0.890116	0.0648219	0.127296
P06276	Cholinesterase OS=Homo sapiens GN=BCHE PE=1 SV=1 - [CHLE_HUMAN]	1	68.3743	7.41553	1.21862	0.0648253	0.127296
P16035	Metalloproteinase inhibitor 2 OS=Homo sapiens GN=TIMP2 PE=1 SV=2 - [TIMP2_HUMAN]	3	24.3831	7.48877	1.15721	0.0652254	0.127979
Q13765	Nascent polypeptide-associated complex subunit alpha OS=Homo sapiens GN=NACA PE=1 SV=1 - [NACA_HUMAN]	2	23.3697	4.56396	1.3781	0.0653007	0.128023
Q9BXR6	Complement factor H-related protein 5 OS=Homo sapiens GN=CFHR5 PE=1 SV=1 - [FHR5_HUMAN]	1	64.3771	7.06396	1.33881	0.0657646	0.128732
O75179	Ankyrin repeat domain-containing protein 17 OS=Homo sapiens GN=ANKRD17 PE=1 SV=3 - [ANR17_HUMAN]	2	274.088	6.52197	0.865562	0.0657683	0.128732
Q01844	RNA-binding protein EWS OS=Homo sapiens GN=EWSR1 PE=1 SV=1 - [EWS_HUMAN]	2	68.4357	9.33447	0.902631	0.0660007	0.129083
O75569	Interferon-inducible double-stranded RNA-dependent protein kinase activator A OS=Homo sapiens GN=PRKRA PE=1 SV=1 - [PRKRA_HUMAN]	1	34.3825	8.41162	1.15421	0.0663317	0.129627
Q02410	Amyloid beta A4 precursor protein-binding family A member 1 OS=Homo sapiens GN=APBA1 PE=1 SV=3 - [APBA1_HUMAN]	1	92.8073	4.93213	1.07976	0.0664881	0.129828
P62750	60S ribosomal protein L23a OS=Homo sapiens GN=RPL23A PE=1 SV=1 - [RL23A_HUMAN]	3	17.6841	10.4478	0.800877	0.0667596	0.130253
O00410	Importin-5 OS=Homo sapiens GN=IPO5 PE=1 SV=4 - [IPO5_HUMAN]	7	123.55	4.94482	0.90883	0.0668746	0.130368
Q9NR99	Matrix-remodeling-associated protein 5 OS=Homo sapiens GN=MXRA5 PE=2 SV=3 - [MXRA5_HUMAN]	14	311.955	8.32373	1.13311	0.0669457	0.130368
Q7Z3D6	UPF0317 protein C14orf159, mitochondrial OS=Homo sapiens GN=C14orf159 PE=1 SV=2 - [CN159_HUMAN]	1	66.394	6.78564	0.554109	0.0669789	0.130368
P52566	Rho GDP-dissociation inhibitor 2 OS=Homo sapiens GN=ARHGDIB PE=1 SV=3 - [GDIR2_HUMAN]	7	22.9736	5.21143	1.09152	0.0673428	0.130942
Q9BQG0	Myb-binding protein 1A OS=Homo sapiens GN=MYBBP1A PE=1 SV=2 - [MBB1A_HUMAN]	1	148.762	9.27588	0.732914	0.0673854	0.130942
O95825	Quinone oxidoreductase-like protein 1 OS=Homo sapiens GN=CRYZL1 PE=1 SV=2 - [QORL1_HUMAN]	1	38.672	5.78271	1.1917	0.0674354	0.130942
Q9Y3B8	Oligoribonuclease, mitochondrial OS=Homo sapiens GN=REXO2 PE=1 SV=3 - [ORN_HUMAN]	1	26.8156	6.87354	1.72322	0.0675556	0.131014
P24844	Myosin regulatory light polypeptide 9 OS=Homo sapiens GN=MYL9 PE=1 SV=4 - [MYL9_HUMAN]	3	19.8144	4.91943	0.897997	0.0675803	0.131014
A6NIZ1	Ras-related protein Rap-1b-like protein OS=Homo sapiens PE=2 SV=1 - [RP1BL_HUMAN]	1	20.9116	5.47803	1.1962	0.067655	0.131055
P55039	Developmentally-regulated GTP-binding protein 2 OS=Homo sapiens GN=DRG2 PE=1 SV=1 - [DRG2_HUMAN]	1	40.7204	8.88037	0.906995	0.0678011	0.131233
P62241	40S ribosomal protein S8 OS=Homo sapiens GN=RPS8 PE=1 SV=2 - [RS8_HUMAN]	4	24.1902	10.3159	0.849341	0.0678796	0.131281
O43707	Alpha-actinin-4 OS=Homo sapiens GN=ACTN4 PE=1 SV=2 - [ACTN4_HUMAN]	22	104.788	5.43994	0.881528	0.0681579	0.131714
Q96TA1	Niban-like protein 1 OS=Homo sapiens GN=FAM129B PE=1 SV=3 - [NIBL1_HUMAN]	3	84.0847	6.18896	1.28386	0.0686346	0.13253
P21964	Catechol O-methyltransferase OS=Homo sapiens GN=COMT PE=1 SV=2 - [COMT_HUMAN]	3	30.0176	5.46533	0.850788	0.0688139	0.132771
P09238	Stromelysin-2 OS=Homo sapiens GN=MMP10 PE=1 SV=1 - [MMP10_HUMAN]	3	54.1168	5.79541	1.21825	0.0693148	0.133631
P31944	Caspase-14 OS=Homo sapiens GN=CASP14 PE=1 SV=2 - [CASPE_HUMAN]	1	27.662	5.57959	1.25829	0.0697449	0.134354
Q9P2D3	HEAT repeat-containing protein 5B OS=Homo sapiens GN=HEATR5B PE=1 SV=2 - [HTR5B_HUMAN]	1	224.159	7.1665	0.88078	0.0701271	0.134901
Q9H1E3	Nuclear ubiquitous casein and cyclin-dependent kinase substrate 1 OS=Homo sapiens GN=NUCKS1 PE=1 SV=1 - [NUCKS_HUMAN]	1	27.28	5.08447	0.874108	0.0701396	0.134901
Q13409	Cytoplasmic dynein 1 intermediate chain 2 OS=Homo sapiens GN=DYNC1I2 PE=1 SV=3 - [DC1I2_HUMAN]	2	71.4121	5.19873	0.838835	0.070273	0.134971
Q02878	60S ribosomal protein L6 OS=Homo sapiens GN=RPL6 PE=1 SV=3 - [RL6_HUMAN]	3	32.7076	10.5796	1.10248	0.0703139	0.134971
Q9Y5Z4	Heme-binding protein 2 OS=Homo sapiens GN=HEBP2 PE=1 SV=1 - [HEBP2_HUMAN]	4	22.8612	4.62744	0.945079	0.0704396	0.134971
Q02880	DNA topoisomerase 2-beta OS=Homo sapiens GN=TOP2B PE=1 SV=3 - [TOP2B_HUMAN]	1	183.152	8.00146	1.62384	0.0705064	0.134971
Q96S97	Myeloid-associated differentiation marker OS=Homo sapiens GN=MYADM PE=1 SV=2 - [MYADM_HUMAN]	2	35.2503	8.14795	0.677875	0.0705365	0.134971
Q969G5	Protein kinase C delta-binding protein OS=Homo sapiens GN=PRKCDBP PE=1 SV=3 - [PRDBP_HUMAN]	8	27.6845	6.43018	0.893829	0.0705418	0.134971
P21741	Midkine OS=Homo sapiens GN=MDK PE=1 SV=1 - [MK_HUMAN]	2	15.575	9.78857	1.15647	0.0705646	0.134971
Q9NVD7	Alpha-parvin OS=Homo sapiens GN=PARVA PE=1 SV=1 - [PARVA_HUMAN]	3	42.2174	5.94775	0.86723	0.0709125	0.13553
P20700	Lamin-B1 OS=Homo sapiens GN=LMNB1 PE=1 SV=2 - [LMNB1_HUMAN]	8	66.3676	5.16064	1.14037	0.0710447	0.135676
Q8IXM2	Chromatin complexes subunit BAP18 OS=Homo sapiens GN=BAP18 PE=1 SV=1 - [BAP18_HUMAN]	1	17.8893	7.32764	0.884484	0.0712658	0.135992
P31946	14-3-3 protein beta/alpha OS=Homo sapiens GN=YWHAB PE=1 SV=3 - [1433B_HUMAN]	4	28.0648	4.83057	0.831661	0.0718013	0.136906
P84243	Histone H3.3 OS=Homo sapiens GN=H3F3A PE=1 SV=2 - [H33_HUMAN]	1	15.3185	11.2681	1.23872	0.0725087	0.138147
Q07021	Complement component 1 Q subcomponent-binding protein, mitochondrial OS=Homo sapiens GN=C1QBP PE=1 SV=1 - [C1QBP_HUMAN]	2	31.3426	4.84326	1.14059	0.0726297	0.138233
Q99816	Tumor susceptibility gene 101 protein OS=Homo sapiens GN=TSG101 PE=1 SV=2 - [TS101_HUMAN]	1	43.9165	6.45557	0.905033	0.0726673	0.138233
Q9NY15	Stabilin-1 OS=Homo sapiens GN=STAB1 PE=1 SV=3 - [STAB1_HUMAN]	2	275.3	6.49365	1.08982	0.0730359	0.138698
P83111	Serine beta-lactamase-like protein LACTB, mitochondrial OS=Homo sapiens GN=LACTB PE=1 SV=2 - [LACTB_HUMAN]	1	60.655	8.52881	1.20978	0.0730553	0.138698
P39687	Acidic leucine-rich nuclear phosphoprotein 32 family member A OS=Homo sapiens GN=ANP32A PE=1 SV=1 - [AN32A_HUMAN]	2	28.5683	4.09424	1.14421	0.0730829	0.138698
P29350	Tyrosine-protein phosphatase non-receptor type 6 OS=Homo sapiens GN=PTPN6 PE=1 SV=1 - [PTN6_HUMAN]	1	67.5191	7.78174	1.18531	0.0731893	0.138792
Q05639	Elongation factor 1-alpha 2 OS=Homo sapiens GN=EEF1A2 PE=1 SV=1 - [EF1A2_HUMAN]	1	50.4383	9.02686	0.850834	0.0735297	0.139328
P48643	T-complex protein 1 subunit epsilon OS=Homo sapiens GN=CCT5 PE=1 SV=1 - [TCPE_HUMAN]	7	59.6328	5.65576	1.03995	0.0736292	0.139408
P07237	Protein disulfide-isomerase OS=Homo sapiens GN=P4HB PE=1 SV=3 - [PDIA1_HUMAN]	25	57.0807	4.86865	1.11662	0.0736972	0.139429
P62195	26S protease regulatory subunit 8 OS=Homo sapiens GN=PSMC5 PE=1 SV=1 - [PRS8_HUMAN]	5	45.5971	7.54736	1.06942	0.0740629	0.139851
P01860	Ig gamma-3 chain C region OS=Homo sapiens GN=IGHG3 PE=1 SV=2 - [IGHG3_HUMAN]	6	41.2604	7.89893	1.10504	0.0740979	0.139851
O60313	Dynamin-like 120 kDa protein, mitochondrial OS=Homo sapiens GN=OPA1 PE=1 SV=3 - [OPA1_HUMAN]	5	111.561	7.86963	1.04965	0.07412	0.139851
P22626	Heterogeneous nuclear ribonucleoproteins A2/B1 OS=Homo sapiens GN=HNRNPA2B1 PE=1 SV=2 - [ROA2_HUMAN]	11	37.4067	8.95361	1.12329	0.0741953	0.139851
P34096	Ribonuclease 4 OS=Homo sapiens GN=RNASE4 PE=1 SV=3 - [RNAS4_HUMAN]	4	16.8294	9.02686	1.28398	0.0742076	0.139851
O43324	Eukaryotic translation elongation factor 1 epsilon-1 OS=Homo sapiens GN=EEF1E1 PE=1 SV=1 - [MCA3_HUMAN]	1	19.7983	8.54346	1.14896	0.074738	0.140647
P83881	60S ribosomal protein L36a OS=Homo sapiens GN=RPL36A PE=1 SV=2 - [RL36A_HUMAN]	1	12.4328	10.5796	1.08885	0.0747477	0.140647
P13473	Lysosome-associated membrane glycoprotein 2 OS=Homo sapiens GN=LAMP2 PE=1 SV=2 - [LAMP2_HUMAN]	1	44.9323	5.63037	1.10076	0.0748036	0.140647
P30566	Adenylosuccinate lyase OS=Homo sapiens GN=ADSL PE=1 SV=2 - [PUR8_HUMAN]	3	54.854	7.10791	0.873613	0.0751086	0.141111
Q99439	Calponin-2 OS=Homo sapiens GN=CNN2 PE=1 SV=4 - [CNN2_HUMAN]	5	33.6753	7.32764	1.11873	0.0751949	0.141164
O96000	NADH dehydrogenase [ubiquinone] 1 beta subcomplex subunit 10 OS=Homo sapiens GN=NDUFB10 PE=1 SV=3 - [NDUBA_HUMAN]	1	20.7632	8.48486	0.946648	0.0753965	0.141412
Q9Y4L1	Hypoxia up-regulated protein 1 OS=Homo sapiens GN=HYOU1 PE=1 SV=1 - [HYOU1_HUMAN]	7	111.266	5.22412	1.3323	0.0754468	0.141412
Q9H444	Charged multivesicular body protein 4b OS=Homo sapiens GN=CHMP4B PE=1 SV=1 - [CHM4B_HUMAN]	1	24.9346	4.81787	1.31165	0.0755507	0.141412
Q08211	ATP-dependent RNA helicase A OS=Homo sapiens GN=DHX9 PE=1 SV=4 - [DHX9_HUMAN]	10	140.869	6.84424	0.939254	0.0755592	0.141412
P50897	Palmitoyl-protein thioesterase 1 OS=Homo sapiens GN=PPT1 PE=1 SV=1 - [PPT1_HUMAN]	1	34.1713	6.52197	1.16577	0.0761257	0.142363
P01770	Ig heavy chain V-III region NIE OS=Homo sapiens PE=1 SV=1 - [HV309_HUMAN]	2	13.234	9.71533	1.42069	0.0763476	0.142668
Q9UHG3	Prenylcysteine oxidase 1 OS=Homo sapiens GN=PCYOX1 PE=1 SV=3 - [PCYOX_HUMAN]	6	56.6037	6.17627	0.875706	0.0766464	0.143067
P14618	Pyruvate kinase PKM OS=Homo sapiens GN=PKM PE=1 SV=4 - [KPYM_HUMAN]	28	57.9	7.84033	1.07618	0.076679	0.143067
O14974	Protein phosphatase 1 regulatory subunit 12A OS=Homo sapiens GN=PPP1R12A PE=1 SV=1 - [MYPT1_HUMAN]	4	115.211	5.40186	0.882532	0.0767638	0.143116
Q8IWZ6	Bardet-Biedl syndrome 7 protein OS=Homo sapiens GN=BBS7 PE=1 SV=2 - [BBS7_HUMAN]	1	80.3021	6.04932	0.844308	0.0770165	0.143471
P30101	Protein disulfide-isomerase A3 OS=Homo sapiens GN=PDIA3 PE=1 SV=4 - [PDIA3_HUMAN]	26	56.7468	6.354	1.10127	0.0770777	0.143471
P25705	ATP synthase subunit alpha, mitochondrial OS=Homo sapiens GN=ATP5A1 PE=1 SV=1 - [ATPA_HUMAN]	14	59.7136	9.12939	0.963481	0.0771309	0.143471
Q86SX6	Glutaredoxin-related protein 5, mitochondrial OS=Homo sapiens GN=GLRX5 PE=1 SV=2 - [GLRX5_HUMAN]	1	16.6175	6.78564	1.11983	0.0772384	0.143561
P41217	OX-2 membrane glycoprotein OS=Homo sapiens GN=CD200 PE=1 SV=4 - [OX2G_HUMAN]	1	31.2442	8.51416	1.32412	0.0774816	0.143903
Q9H3N1	Thioredoxin-related transmembrane protein 1 OS=Homo sapiens GN=TMX1 PE=1 SV=1 - [TMX1_HUMAN]	1	31.7708	4.98291	1.18678	0.0780831	0.144909
P28289	Tropomodulin-1 OS=Homo sapiens GN=TMOD1 PE=1 SV=1 - [TMOD1_HUMAN]	2	40.5439	5.09717	0.948648	0.0781747	0.144969
P11216	Glycogen phosphorylase, brain form OS=Homo sapiens GN=PYGB PE=1 SV=5 - [PYGB_HUMAN]	15	96.6345	6.85889	0.919277	0.0784771	0.145419
Q04837	Single-stranded DNA-binding protein, mitochondrial OS=Homo sapiens GN=SSBP1 PE=1 SV=1 - [SSBP_HUMAN]	2	17.249	9.59814	1.23421	0.0789608	0.146204
O60494	Cubilin OS=Homo sapiens GN=CUBN PE=1 SV=5 - [CUBN_HUMAN]	1	398.48	5.35107	0.672143	0.0790544	0.146266
Q99685	Monoglyceride lipase OS=Homo sapiens GN=MGLL PE=1 SV=2 - [MGLL_HUMAN]	1	33.2402	6.99072	0.882295	0.079179	0.146385
Q7Z3B1	Neuronal growth regulator 1 OS=Homo sapiens GN=NEGR1 PE=1 SV=3 - [NEGR1_HUMAN]	1	38.6943	6.21436	1.90449	0.079492	0.146743
P28066	Proteasome subunit alpha type-5 OS=Homo sapiens GN=PSMA5 PE=1 SV=3 - [PSA5_HUMAN]	6	26.3942	4.79248	0.977073	0.0794936	0.146743
P23142	Fibulin-1 OS=Homo sapiens GN=FBLN1 PE=1 SV=4 - [FBLN1_HUMAN]	22	77.1624	5.22412	1.18035	0.0796323	0.146815
P08174	Complement decay-accelerating factor OS=Homo sapiens GN=CD55 PE=1 SV=4 - [DAF_HUMAN]	2	41.3736	7.59131	1.11916	0.0796528	0.146815
P04216	Thy-1 membrane glycoprotein OS=Homo sapiens GN=THY1 PE=1 SV=2 - [THY1_HUMAN]	1	17.9233	8.73389	1.32264	0.0802692	0.147839
P42229	Signal transducer and activator of transcription 5A OS=Homo sapiens GN=STAT5A PE=1 SV=1 - [STA5A_HUMAN]	1	90.5903	6.39209	1.16178	0.0804741	0.148104
P35573	Glycogen debranching enzyme OS=Homo sapiens GN=AGL PE=1 SV=3 - [GDE_HUMAN]	2	174.652	6.75635	0.758574	0.0807167	0.148438
P06737	Glycogen phosphorylase, liver form OS=Homo sapiens GN=PYGL PE=1 SV=4 - [PYGL_HUMAN]	6	97.087	7.1665	1.10884	0.0808385	0.14855
P60903	Protein S100-A10 OS=Homo sapiens GN=S100A10 PE=1 SV=2 - [S10AA_HUMAN]	4	11.1955	7.37158	0.888334	0.0810594	0.148843
Q9Y6I3	Epsin-1 OS=Homo sapiens GN=EPN1 PE=1 SV=2 - [EPN1_HUMAN]	1	60.2557	4.83057	0.784466	0.0811986	0.148928
Q9UNW1	Multiple inositol polyphosphate phosphatase 1 OS=Homo sapiens GN=MINPP1 PE=1 SV=1 - [MINP1_HUMAN]	2	55.0161	7.81104	1.21814	0.0812278	0.148928
Q9GZN7	Protein rogdi homolog OS=Homo sapiens GN=ROGDI PE=1 SV=1 - [ROGDI_HUMAN]	1	32.2337	8.1626	1.07884	0.0814637	0.149248
P50895	Basal cell adhesion molecule OS=Homo sapiens GN=BCAM PE=1 SV=2 - [BCAM_HUMAN]	5	67.3626	5.80811	0.859592	0.0816068	0.149398
Q96IY4	Carboxypeptidase B2 OS=Homo sapiens GN=CPB2 PE=1 SV=2 - [CBPB2_HUMAN]	2	48.3934	7.7085	1.28614	0.0817185	0.149462
Q8IWA5	Choline transporter-like protein 2 OS=Homo sapiens GN=SLC44A2 PE=1 SV=3 - [CTL2_HUMAN]	1	80.0705	8.57275	1.05867	0.0817649	0.149462
Q13907	Isopentenyl-diphosphate Delta-isomerase 1 OS=Homo sapiens GN=IDI1 PE=1 SV=2 - [IDI1_HUMAN]	1	26.3025	6.34131	0.913358	0.0819705	0.149725
P49585	Choline-phosphate cytidylyltransferase A OS=Homo sapiens GN=PCYT1A PE=1 SV=2 - [PCY1A_HUMAN]	1	41.7048	7.25439	1.08141	0.0820781	0.149809
P32320	Cytidine deaminase OS=Homo sapiens GN=CDA PE=1 SV=2 - [CDD_HUMAN]	2	16.1739	6.91748	0.902459	0.0824942	0.150456
Q9H9G7	Protein argonaute-3 OS=Homo sapiens GN=AGO3 PE=1 SV=2 - [AGO3_HUMAN]	1	97.298	9.11475	1.24497	0.0828325	0.15096
Q92466	DNA damage-binding protein 2 OS=Homo sapiens GN=DDB2 PE=1 SV=1 - [DDB2_HUMAN]	1	47.8334	9.46631	1.15094	0.083198	0.151445
Q00403	Transcription initiation factor IIB OS=Homo sapiens GN=GTF2B PE=1 SV=1 - [TF2B_HUMAN]	1	34.8106	8.35303	0.850554	0.0832236	0.151445
Q16540	39S ribosomal protein L23, mitochondrial OS=Homo sapiens GN=MRPL23 PE=1 SV=1 - [RM23_HUMAN]	1	17.7701	9.68604	1.22509	0.0832856	0.151445
Q9Y285	Phenylalanine--tRNA ligase alpha subunit OS=Homo sapiens GN=FARSA PE=1 SV=3 - [SYFA_HUMAN]	2	57.5275	7.79639	0.54205	0.0833573	0.151463
Q53H96	Pyrroline-5-carboxylate reductase 3 OS=Homo sapiens GN=PYCRL PE=1 SV=3 - [P5CR3_HUMAN]	1	28.6449	7.72314	0.837529	0.0835804	0.151697
Q9BR76	Coronin-1B OS=Homo sapiens GN=CORO1B PE=1 SV=1 - [COR1B_HUMAN]	3	54.2003	5.88428	1.09069	0.0836119	0.151697
Q96JI7	Spatacsin OS=Homo sapiens GN=SPG11 PE=1 SV=3 - [SPTCS_HUMAN]	1	278.69	5.97314	0.681695	0.0836735	0.151697
P14678	Small nuclear ribonucleoprotein-associated proteins B and B' OS=Homo sapiens GN=SNRPB PE=1 SV=2 - [RSMB_HUMAN]	2	24.5937	11.1948	0.944973	0.08387	0.15194
Q92769	Histone deacetylase 2 OS=Homo sapiens GN=HDAC2 PE=1 SV=2 - [HDAC2_HUMAN]	1	55.3288	5.90967	1.06017	0.084045	0.152144
P55265	Double-stranded RNA-specific adenosine deaminase OS=Homo sapiens GN=ADAR PE=1 SV=4 - [DSRAD_HUMAN]	2	135.981	8.646	1.10002	0.0842757	0.152448
Q9H4M9	EH domain-containing protein 1 OS=Homo sapiens GN=EHD1 PE=1 SV=2 - [EHD1_HUMAN]	6	60.5887	6.82959	0.867015	0.0848395	0.153354
P0DMV8	Heat shock 70 kDa protein 1A OS=Homo sapiens GN=HSPA1A PE=1 SV=1 - [HS71A_HUMAN]	14	70.009	5.65576	0.904692	0.0852759	0.154028
P52306	Rap1 GTPase-GDP dissociation stimulator 1 OS=Homo sapiens GN=RAP1GDS1 PE=1 SV=3 - [GDS1_HUMAN]	1	66.2745	5.31299	1.31494	0.0854663	0.154258
P09110	3-ketoacyl-CoA thiolase, peroxisomal OS=Homo sapiens GN=ACAA1 PE=1 SV=2 - [THIK_HUMAN]	1	44.2639	8.44092	0.818868	0.0858568	0.154848
P22234	Multifunctional protein ADE2 OS=Homo sapiens GN=PAICS PE=1 SV=3 - [PUR6_HUMAN]	4	47.0491	7.2251	1.08271	0.0859767	0.154949
O60684	Importin subunit alpha-7 OS=Homo sapiens GN=KPNA6 PE=1 SV=1 - [IMA7_HUMAN]	1	59.9915	4.98291	1.1266	0.0866183	0.155858
Q8N163	Cell cycle and apoptosis regulator protein 2 OS=Homo sapiens GN=CCAR2 PE=1 SV=2 - [CCAR2_HUMAN]	1	102.838	5.22412	0.958136	0.0866638	0.155858
O94813	Slit homolog 2 protein OS=Homo sapiens GN=SLIT2 PE=1 SV=1 - [SLIT2_HUMAN]	1	169.759	7.06396	1.31212	0.0866734	0.155858
P04843	Dolichyl-diphosphooligosaccharide--protein glycosyltransferase subunit 1 OS=Homo sapiens GN=RPN1 PE=1 SV=1 - [RPN1_HUMAN]	14	68.5268	6.37939	1.03734	0.0870629	0.156443
P63010	AP-2 complex subunit beta OS=Homo sapiens GN=AP2B1 PE=1 SV=1 - [AP2B1_HUMAN]	5	104.486	5.37646	1.15573	0.0874613	0.157026
Q9NZ08	Endoplasmic reticulum aminopeptidase 1 OS=Homo sapiens GN=ERAP1 PE=1 SV=3 - [ERAP1_HUMAN]	3	107.166	6.45557	0.887073	0.0875166	0.157026
Q86UE4	Protein LYRIC OS=Homo sapiens GN=MTDH PE=1 SV=2 - [LYRIC_HUMAN]	3	63.7988	9.31982	0.751609	0.0876058	0.157071
P02745	Complement C1q subcomponent subunit A OS=Homo sapiens GN=C1QA PE=1 SV=2 - [C1QA_HUMAN]	3	26.0002	9.11475	1.19737	0.0881581	0.157945
P04406	Glyceraldehyde-3-phosphate dehydrogenase OS=Homo sapiens GN=GAPDH PE=1 SV=3 - [G3P_HUMAN]	17	36.0304	8.45557	0.950233	0.0889082	0.159171
Q9UHQ9	NADH-cytochrome b5 reductase 1 OS=Homo sapiens GN=CYB5R1 PE=1 SV=1 - [NB5R1_HUMAN]	3	34.0732	9.37842	0.834647	0.0890764	0.159355
P06703	Protein S100-A6 OS=Homo sapiens GN=S100A6 PE=1 SV=1 - [S10A6_HUMAN]	4	10.1733	5.47803	0.884891	0.0893417	0.159712
Q15113	Procollagen C-endopeptidase enhancer 1 OS=Homo sapiens GN=PCOLCE PE=1 SV=2 - [PCOC1_HUMAN]	11	47.942	7.43018	1.04906	0.0894518	0.159792
Q8WU79	Stromal membrane-associated protein 2 OS=Homo sapiens GN=SMAP2 PE=1 SV=1 - [SMAP2_HUMAN]	1	46.7548	8.86572	1.12782	0.0895865	0.159915
P06730	Eukaryotic translation initiation factor 4E OS=Homo sapiens GN=EIF4E PE=1 SV=2 - [IF4E_HUMAN]	1	25.0815	6.15088	1.07981	0.0897498	0.160089
Q6ZNL6	FYVE, RhoGEF and PH domain-containing protein 5 OS=Homo sapiens GN=FGD5 PE=1 SV=3 - [FGD5_HUMAN]	1	159.791	5.0083	0.858468	0.0900209	0.16037
Q7Z4H8	KDEL motif-containing protein 2 OS=Homo sapiens GN=KDELC2 PE=1 SV=2 - [KDEL2_HUMAN]	1	58.5352	8.23584	1.25418	0.0900391	0.16037
O14579	Coatomer subunit epsilon OS=Homo sapiens GN=COPE PE=1 SV=3 - [COPE_HUMAN]	1	34.4603	5.12256	1.10714	0.090343	0.160793
Q13232	Nucleoside diphosphate kinase 3 OS=Homo sapiens GN=NME3 PE=1 SV=2 - [NDK3_HUMAN]	1	19.0029	7.84033	0.766824	0.090621	0.161088
P50991	T-complex protein 1 subunit delta OS=Homo sapiens GN=CCT4 PE=1 SV=4 - [TCPD_HUMAN]	7	57.8878	7.82568	0.933995	0.0906408	0.161088
Q9BQS8	FYVE and coiled-coil domain-containing protein 1 OS=Homo sapiens GN=FYCO1 PE=1 SV=3 - [FYCO1_HUMAN]	1	166.879	4.91943	1.33406	0.0909529	0.161524
Q04828	Aldo-keto reductase family 1 member C1 OS=Homo sapiens GN=AKR1C1 PE=1 SV=1 - [AK1C1_HUMAN]	1	36.765	7.88428	0.856021	0.0910337	0.16155
Q9Y2U8	Inner nuclear membrane protein Man1 OS=Homo sapiens GN=LEMD3 PE=1 SV=2 - [MAN1_HUMAN]	1	99.9351	7.54736	0.924375	0.0911225	0.16159
P53634	Dipeptidyl peptidase 1 OS=Homo sapiens GN=CTSC PE=1 SV=2 - [CATC_HUMAN]	1	51.8203	6.99072	1.17488	0.0913303	0.16184
Q9P0J1	[Pyruvate dehydrogenase [acetyl-transferring]]-phosphatase 1, mitochondrial OS=Homo sapiens GN=PDP1 PE=1 SV=3 - [PDP1_HUMAN]	2	61.0156	6.66846	0.889965	0.0914587	0.16195
P58335	Anthrax toxin receptor 2 OS=Homo sapiens GN=ANTXR2 PE=1 SV=5 - [ANTR2_HUMAN]	1	53.6321	7.45947	0.883776	0.0916097	0.162099
P53396	ATP-citrate synthase OS=Homo sapiens GN=ACLY PE=1 SV=3 - [ACLY_HUMAN]	5	120.762	7.32764	1.10254	0.0917162	0.16217
P15121	Aldose reductase OS=Homo sapiens GN=AKR1B1 PE=1 SV=3 - [ALDR_HUMAN]	4	35.8305	6.97607	0.872566	0.0919221	0.162416
Q9Y5S9	RNA-binding protein 8A OS=Homo sapiens GN=RBM8A PE=1 SV=1 - [RBM8A_HUMAN]	2	19.8767	5.71924	1.34281	0.0920669	0.162554
P09619	Platelet-derived growth factor receptor beta OS=Homo sapiens GN=PDGFRB PE=1 SV=1 - [PGFRB_HUMAN]	1	123.889	4.98291	0.865005	0.0921534	0.162588
P08311	Cathepsin G OS=Homo sapiens GN=CTSG PE=1 SV=2 - [CATG_HUMAN]	6	28.8191	11.1948	0.899998	0.092378	0.162862
Q14739	Lamin-B receptor OS=Homo sapiens GN=LBR PE=1 SV=2 - [LBR_HUMAN]	1	70.658	9.36377	1.31336	0.0924484	0.162862
P54920	Alpha-soluble NSF attachment protein OS=Homo sapiens GN=NAPA PE=1 SV=3 - [SNAA_HUMAN]	2	33.2113	5.36377	0.907189	0.0925095	0.162862
P22897	Macrophage mannose receptor 1 OS=Homo sapiens GN=MRC1 PE=1 SV=1 - [MRC1_HUMAN]	3	165.905	6.53662	0.921431	0.0928295	0.163218
P11277	Spectrin beta chain, erythrocytic OS=Homo sapiens GN=SPTB PE=1 SV=5 - [SPTB1_HUMAN]	31	246.316	5.2749	1.04443	0.0928457	0.163218
P04632	Calpain small subunit 1 OS=Homo sapiens GN=CAPNS1 PE=1 SV=1 - [CPNS1_HUMAN]	6	28.2977	5.19873	0.915704	0.0930303	0.163398
P05198	Eukaryotic translation initiation factor 2 subunit 1 OS=Homo sapiens GN=EIF2S1 PE=1 SV=3 - [IF2A_HUMAN]	3	36.0894	5.08447	0.833986	0.0930823	0.163398
Q13596	Sorting nexin-1 OS=Homo sapiens GN=SNX1 PE=1 SV=3 - [SNX1_HUMAN]	2	59.0331	5.14795	0.912331	0.0932035	0.163493
Q15084	Protein disulfide-isomerase A6 OS=Homo sapiens GN=PDIA6 PE=1 SV=1 - [PDIA6_HUMAN]	9	48.0913	5.08447	1.03324	0.0933744	0.163674
Q9H0U4	Ras-related protein Rab-1B OS=Homo sapiens GN=RAB1B PE=1 SV=1 - [RAB1B_HUMAN]	3	22.1572	5.73193	0.891011	0.0935639	0.163888
Q969X5	Endoplasmic reticulum-Golgi intermediate compartment protein 1 OS=Homo sapiens GN=ERGIC1 PE=1 SV=1 - [ERGI1_HUMAN]	1	32.5715	7.06396	1.11655	0.0937284	0.164058
Q9UKX5	Integrin alpha-11 OS=Homo sapiens GN=ITGA11 PE=1 SV=2 - [ITA11_HUMAN]	1	133.386	6.69775	1.10579	0.0937979	0.164062
Q13177	Serine/threonine-protein kinase PAK 2 OS=Homo sapiens GN=PAK2 PE=1 SV=3 - [PAK2_HUMAN]	1	58.0059	5.96045	1.0767	0.0943348	0.164883
Q86T65	Disheveled-associated activator of morphogenesis 2 OS=Homo sapiens GN=DAAM2 PE=1 SV=3 - [DAAM2_HUMAN]	1	123.42	6.80029	0.810407	0.0944472	0.164961
P52630	Signal transducer and activator of transcription 2 OS=Homo sapiens GN=STAT2 PE=1 SV=1 - [STAT2_HUMAN]	1	97.8546	5.49072	0.752008	0.0953589	0.166433
Q12904	Aminoacyl tRNA synthase complex-interacting multifunctional protein 1 OS=Homo sapiens GN=AIMP1 PE=1 SV=2 - [AIMP1_HUMAN]	4	34.3311	8.42627	0.95088	0.0959701	0.16738
P14317	Hematopoietic lineage cell-specific protein OS=Homo sapiens GN=HCLS1 PE=1 SV=3 - [HCLS1_HUMAN]	2	53.981	4.80518	1.21889	0.0967682	0.168651
Q9BVK6	Transmembrane emp24 domain-containing protein 9 OS=Homo sapiens GN=TMED9 PE=1 SV=2 - [TMED9_HUMAN]	4	27.2602	8.01611	1.02534	0.0968837	0.168732
Q9Y5B9	FACT complex subunit SPT16 OS=Homo sapiens GN=SUPT16H PE=1 SV=1 - [SP16H_HUMAN]	1	119.838	5.65576	0.927767	0.0975577	0.16974
P26447	Protein S100-A4 OS=Homo sapiens GN=S100A4 PE=1 SV=1 - [S10A4_HUMAN]	3	11.7207	6.11279	0.905843	0.0976023	0.16974
Q14203	Dynactin subunit 1 OS=Homo sapiens GN=DCTN1 PE=1 SV=3 - [DCTN1_HUMAN]	9	141.607	5.80811	0.892348	0.0977882	0.169742
Q15417	Calponin-3 OS=Homo sapiens GN=CNN3 PE=1 SV=1 - [CNN3_HUMAN]	5	36.3908	6.04932	0.944239	0.0978106	0.169742
Q14019	Coactosin-like protein OS=Homo sapiens GN=COTL1 PE=1 SV=3 - [COTL1_HUMAN]	4	15.935	5.66846	1.05262	0.0978128	0.169742
P06748	Nucleophosmin OS=Homo sapiens GN=NPM1 PE=1 SV=2 - [NPM_HUMAN]	8	32.5548	4.77979	1.11629	0.0981069	0.170113
Q92626	Peroxidasin homolog OS=Homo sapiens GN=PXDN PE=1 SV=2 - [PXDN_HUMAN]	2	165.17	7.1665	0.888695	0.0981661	0.170113
P29728	2'-5'-oligoadenylate synthase 2 OS=Homo sapiens GN=OAS2 PE=1 SV=3 - [OAS2_HUMAN]	1	82.3785	8.25049	0.813919	0.0982786	0.170186
P09211	Glutathione S-transferase P OS=Homo sapiens GN=GSTP1 PE=1 SV=2 - [GSTP1_HUMAN]	8	23.341	5.64307	0.911213	0.0983485	0.170186
Q9NTK5	Obg-like ATPase 1 OS=Homo sapiens GN=OLA1 PE=1 SV=2 - [OLA1_HUMAN]	5	44.7153	7.81104	1.08317	0.0987404	0.170743
P20962	Parathymosin OS=Homo sapiens GN=PTMS PE=1 SV=2 - [PTMS_HUMAN]	2	11.5232	4.15771	0.829595	0.0989064	0.170909
P35908	Keratin, type II cytoskeletal 2 epidermal OS=Homo sapiens GN=KRT2 PE=1 SV=2 - [K22E_HUMAN]	7	65.3932	8.00146	1.38696	0.0993062	0.171478
Q5VW32	BRO1 domain-containing protein BROX OS=Homo sapiens GN=BROX PE=1 SV=1 - [BROX_HUMAN]	1	46.4467	7.6499	1.15391	0.0995874	0.171841
Q00765	Receptor expression-enhancing protein 5 OS=Homo sapiens GN=REEP5 PE=1 SV=3 - [REEP5_HUMAN]	3	21.479	8.104	0.878883	0.0997141	0.171853
O94915	Protein furry homolog-like OS=Homo sapiens GN=FRYL PE=1 SV=2 - [FRYL_HUMAN]	1	339.383	5.57959	1.21331	0.0997354	0.171853
P23497	Nuclear autoantigen Sp-100 OS=Homo sapiens GN=SP100 PE=1 SV=3 - [SP100_HUMAN]	1	100.354	8.22119	1.29186	0.100103	0.172165
P02794	Ferritin heavy chain OS=Homo sapiens GN=FTH1 PE=1 SV=2 - [FRIH_HUMAN]	8	21.2123	5.5542	1.18216	0.100112	0.172165
Q9Y3A5	Ribosome maturation protein SBDS OS=Homo sapiens GN=SBDS PE=1 SV=4 - [SBDS_HUMAN]	3	28.7453	8.74854	1.17321	0.100129	0.172165
P36955	Pigment epithelium-derived factor OS=Homo sapiens GN=SERPINF1 PE=1 SV=4 - [PEDF_HUMAN]	18	46.2833	6.37939	1.06528	0.100284	0.172239
Q8TAT6	Nuclear protein localization protein 4 homolog OS=Homo sapiens GN=NPLOC4 PE=1 SV=3 - [NPL4_HUMAN]	1	68.0769	6.37939	1.1089	0.100342	0.172239
O75347	Tubulin-specific chaperone A OS=Homo sapiens GN=TBCA PE=1 SV=3 - [TBCA_HUMAN]	1	12.8467	5.2876	0.961716	0.100384	0.172239
P63104	14-3-3 protein zeta/delta OS=Homo sapiens GN=YWHAZ PE=1 SV=1 - [1433Z_HUMAN]	8	27.7277	4.79248	0.919519	0.100742	0.172731
P35637	RNA-binding protein FUS OS=Homo sapiens GN=FUS PE=1 SV=1 - [FUS_HUMAN]	3	53.3938	9.36377	1.17493	0.100871	0.17283
Q00325	Phosphate carrier protein, mitochondrial OS=Homo sapiens GN=SLC25A3 PE=1 SV=2 - [MPCP_HUMAN]	4	40.0687	9.37842	0.965094	0.100984	0.172902
O75078	Disintegrin and metalloproteinase domain-containing protein 11 OS=Homo sapiens GN=ADAM11 PE=2 SV=3 - [ADA11_HUMAN]	1	83.3644	7.1958	0.808267	0.102259	0.174962
O95373	Importin-7 OS=Homo sapiens GN=IPO7 PE=1 SV=1 - [IPO7_HUMAN]	2	119.44	4.81787	1.20991	0.102485	0.175226
P17813	Endoglin OS=Homo sapiens GN=ENG PE=1 SV=2 - [EGLN_HUMAN]	1	70.5331	6.60986	1.19347	0.102652	0.175333
P68431	Histone H3.1 OS=Homo sapiens GN=HIST1H3A PE=1 SV=2 - [H31_HUMAN]	1	15.3945	11.1216	1.18658	0.102692	0.175333
P62136	Serine/threonine-protein phosphatase PP1-alpha catalytic subunit OS=Homo sapiens GN=PPP1CA PE=1 SV=1 - [PP1A_HUMAN]	5	37.4878	6.32861	1.09321	0.102811	0.175413
P63092	Guanine nucleotide-binding protein G(s) subunit alpha isoforms short OS=Homo sapiens GN=GNAS PE=1 SV=1 - [GNAS2_HUMAN]	9	45.6359	5.8208	0.907753	0.103127	0.175829
P69849	Nodal modulator 3 OS=Homo sapiens GN=NOMO3 PE=3 SV=2 - [NOMO3_HUMAN]	3	134.049	5.66846	0.845873	0.103212	0.175851
Q9BTV4	Transmembrane protein 43 OS=Homo sapiens GN=TMEM43 PE=1 SV=1 - [TMM43_HUMAN]	9	44.8472	8.1333	0.914774	0.103473	0.176069
P56556	NADH dehydrogenase [ubiquinone] 1 alpha subcomplex subunit 6 OS=Homo sapiens GN=NDUFA6 PE=1 SV=3 - [NDUA6_HUMAN]	1	17.8593	10.1401	0.904233	0.103485	0.176069
P49189	4-trimethylaminobutyraldehyde dehydrogenase OS=Homo sapiens GN=ALDH9A1 PE=1 SV=3 - [AL9A1_HUMAN]	4	53.767	5.87158	0.891181	0.103729	0.176361
O14944	Proepiregulin OS=Homo sapiens GN=EREG PE=1 SV=1 - [EREG_HUMAN]	1	19.0314	7.53271	0.7744	0.104184	0.176969
P01880	Ig delta chain C region OS=Homo sapiens GN=IGHD PE=1 SV=2 - [IGHD_HUMAN]	3	42.2272	7.92822	1.23328	0.104232	0.176969
P15088	Mast cell carboxypeptidase A OS=Homo sapiens GN=CPA3 PE=1 SV=2 - [CBPA3_HUMAN]	1	48.6388	8.99756	0.81424	0.104374	0.177086
Q9NZB2	Constitutive coactivator of PPAR-gamma-like protein 1 OS=Homo sapiens GN=FAM120A PE=1 SV=2 - [F120A_HUMAN]	1	121.811	8.88037	1.22012	0.104479	0.177141
P30042	ES1 protein homolog, mitochondrial OS=Homo sapiens GN=C21orf33 PE=1 SV=3 - [ES1_HUMAN]	6	28.1527	8.26514	0.873089	0.104741	0.177462
Q6PCE3	Glucose 1,6-bisphosphate synthase OS=Homo sapiens GN=PGM2L1 PE=1 SV=3 - [PGM2L_HUMAN]	1	70.3965	7.15186	1.12833	0.105212	0.178136
Q13546	Receptor-interacting serine/threonine-protein kinase 1 OS=Homo sapiens GN=RIPK1 PE=1 SV=3 - [RIPK1_HUMAN]	1	75.8826	6.32861	1.17144	0.105621	0.178704
Q12797	Aspartyl/asparaginyl beta-hydroxylase OS=Homo sapiens GN=ASPH PE=1 SV=3 - [ASPH_HUMAN]	9	85.8095	5.0083	0.905427	0.105926	0.179095
Q9NP72	Ras-related protein Rab-18 OS=Homo sapiens GN=RAB18 PE=1 SV=1 - [RAB18_HUMAN]	2	22.9626	5.23682	1.06022	0.10603	0.179111
P54577	Tyrosine--tRNA ligase, cytoplasmic OS=Homo sapiens GN=YARS PE=1 SV=4 - [SYYC_HUMAN]	4	59.1061	7.04932	1.04899	0.106098	0.179111
Q08378	Golgin subfamily A member 3 OS=Homo sapiens GN=GOLGA3 PE=1 SV=2 - [GOGA3_HUMAN]	4	167.252	5.43994	1.12853	0.106156	0.179111
Q02978	Mitochondrial 2-oxoglutarate/malate carrier protein OS=Homo sapiens GN=SLC25A11 PE=1 SV=3 - [M2OM_HUMAN]	1	34.0399	9.90576	0.794377	0.10657	0.179685
Q13310	Polyadenylate-binding protein 4 OS=Homo sapiens GN=PABPC4 PE=1 SV=1 - [PABP4_HUMAN]	1	70.7381	9.26123	1.20743	0.106912	0.180136
Q8WX93	Palladin OS=Homo sapiens GN=PALLD PE=1 SV=3 - [PALLD_HUMAN]	5	150.47	7.09326	0.865501	0.107304	0.180617
P0DMR3	Putative protein ATXN8OS OS=Homo sapiens GN=ATXN8OS PE=5 SV=1 - [AT8OS_HUMAN]	1	22.7441	8.11865	0.839951	0.107346	0.180617
Q92734	Protein TFG OS=Homo sapiens GN=TFG PE=1 SV=2 - [TFG_HUMAN]	3	43.4212	5.09717	0.924121	0.107517	0.180771
P28070	Proteasome subunit beta type-4 OS=Homo sapiens GN=PSMB4 PE=1 SV=4 - [PSB4_HUMAN]	1	29.1855	5.97314	0.914298	0.107586	0.180771
Q8N3C0	Activating signal cointegrator 1 complex subunit 3 OS=Homo sapiens GN=ASCC3 PE=1 SV=3 - [ASCC3_HUMAN]	1	251.301	7.09326	0.937297	0.107679	0.180803
P20645	Cation-dependent mannose-6-phosphate receptor OS=Homo sapiens GN=M6PR PE=1 SV=1 - [MPRD_HUMAN]	1	30.9734	5.8335	0.843423	0.1081	0.181384
Q14152	Eukaryotic translation initiation factor 3 subunit A OS=Homo sapiens GN=EIF3A PE=1 SV=1 - [EIF3A_HUMAN]	8	166.468	6.78564	1.11992	0.108369	0.18171
Q96EK6	Glucosamine 6-phosphate N-acetyltransferase OS=Homo sapiens GN=GNPNAT1 PE=1 SV=1 - [GNA1_HUMAN]	1	20.7356	7.98682	0.794709	0.108614	0.181979
O43837	Isocitrate dehydrogenase [NAD] subunit beta, mitochondrial OS=Homo sapiens GN=IDH3B PE=1 SV=2 - [IDH3B_HUMAN]	2	42.1566	8.45557	1.13279	0.108679	0.181979
P61160	Actin-related protein 2 OS=Homo sapiens GN=ACTR2 PE=1 SV=1 - [ARP2_HUMAN]	7	44.7322	6.7417	1.08922	0.109091	0.182544
Q86UX2	Inter-alpha-trypsin inhibitor heavy chain H5 OS=Homo sapiens GN=ITIH5 PE=2 SV=2 - [ITIH5_HUMAN]	2	104.512	8.27979	0.794578	0.109238	0.182664
P46821	Microtubule-associated protein 1B OS=Homo sapiens GN=MAP1B PE=1 SV=2 - [MAP1B_HUMAN]	9	270.468	4.80518	1.13034	0.109783	0.183449
Q13185	Chromobox protein homolog 3 OS=Homo sapiens GN=CBX3 PE=1 SV=4 - [CBX3_HUMAN]	1	20.7984	5.32568	1.11063	0.110128	0.183899
Q13576	Ras GTPase-activating-like protein IQGAP2 OS=Homo sapiens GN=IQGAP2 PE=1 SV=4 - [IQGA2_HUMAN]	3	180.465	5.64307	1.15697	0.110803	0.1849
Q8NDH3	Probable aminopeptidase NPEPL1 OS=Homo sapiens GN=NPEPL1 PE=1 SV=3 - [PEPL1_HUMAN]	1	55.8255	6.87354	1.28219	0.11101	0.185118
Q9NX46	Poly(ADP-ribose) glycohydrolase ARH3 OS=Homo sapiens GN=ADPRHL2 PE=1 SV=1 - [ARHL2_HUMAN]	3	38.9222	5.07178	1.14126	0.11154	0.185875
P05997	Collagen alpha-2(V) chain OS=Homo sapiens GN=COL5A2 PE=1 SV=3 - [CO5A2_HUMAN]	8	144.821	6.45557	0.712471	0.111625	0.185889
P08574	Cytochrome c1, heme protein, mitochondrial OS=Homo sapiens GN=CYC1 PE=1 SV=3 - [CY1_HUMAN]	3	35.399	8.99756	0.953671	0.112306	0.186895
Q9UDT6	CAP-Gly domain-containing linker protein 2 OS=Homo sapiens GN=CLIP2 PE=1 SV=1 - [CLIP2_HUMAN]	2	115.767	6.72705	0.867617	0.112409	0.186939
Q10588	ADP-ribosyl cyclase/cyclic ADP-ribose hydrolase 2 OS=Homo sapiens GN=BST1 PE=1 SV=2 - [BST1_HUMAN]	2	35.7011	7.79639	1.08966	0.112598	0.187125
Q16762	Thiosulfate sulfurtransferase OS=Homo sapiens GN=TST PE=1 SV=4 - [THTR_HUMAN]	1	33.4078	7.25439	1.1502	0.112688	0.187147
P54709	Sodium/potassium-transporting ATPase subunit beta-3 OS=Homo sapiens GN=ATP1B3 PE=1 SV=1 - [AT1B3_HUMAN]	4	31.4921	8.35303	1.12901	0.112943	0.187429
P62826	GTP-binding nuclear protein Ran OS=Homo sapiens GN=RAN PE=1 SV=3 - [RAN_HUMAN]	6	24.4076	7.48877	1.04875	0.113012	0.187429
Q13451	Peptidyl-prolyl cis-trans isomerase FKBP5 OS=Homo sapiens GN=FKBP5 PE=1 SV=2 - [FKBP5_HUMAN]	2	51.1796	5.89697	0.959626	0.113679	0.188407
Q6FHJ7	Secreted frizzled-related protein 4 OS=Homo sapiens GN=SFRP4 PE=1 SV=2 - [SFRP4_HUMAN]	2	39.8003	8.82178	1.12264	0.113914	0.188668
O15372	Eukaryotic translation initiation factor 3 subunit H OS=Homo sapiens GN=EIF3H PE=1 SV=1 - [EIF3H_HUMAN]	1	39.9051	6.53662	0.849913	0.114209	0.189028
P42126	Enoyl-CoA delta isomerase 1, mitochondrial OS=Homo sapiens GN=ECI1 PE=1 SV=1 - [ECI1_HUMAN]	1	32.7952	8.54346	1.05114	0.114429	0.189263
P05556	Integrin beta-1 OS=Homo sapiens GN=ITGB1 PE=1 SV=2 - [ITB1_HUMAN]	12	88.357	5.38916	0.941212	0.1154	0.190739
Q8TB72	Pumilio homolog 2 OS=Homo sapiens GN=PUM2 PE=1 SV=2 - [PUM2_HUMAN]	1	114.145	7.07861	1.19884	0.115931	0.191487
Q9UNM6	26S proteasome non-ATPase regulatory subunit 13 OS=Homo sapiens GN=PSMD13 PE=1 SV=2 - [PSD13_HUMAN]	4	42.9181	5.80811	1.08926	0.116501	0.192298
Q03519	Antigen peptide transporter 2 OS=Homo sapiens GN=TAP2 PE=1 SV=1 - [TAP2_HUMAN]	1	75.6158	8.01611	0.952324	0.116621	0.192365
Q3SY69	Mitochondrial 10-formyltetrahydrofolate dehydrogenase OS=Homo sapiens GN=ALDH1L2 PE=1 SV=2 - [AL1L2_HUMAN]	3	101.681	6.52197	1.06974	0.116923	0.192669
P49720	Proteasome subunit beta type-3 OS=Homo sapiens GN=PSMB3 PE=1 SV=2 - [PSB3_HUMAN]	2	22.9335	6.55127	0.887687	0.117034	0.192669
O43300	Leucine-rich repeat transmembrane neuronal protein 2 OS=Homo sapiens GN=LRRTM2 PE=2 SV=3 - [LRRT2_HUMAN]	1	59.038	8.00146	0.709985	0.117052	0.192669
Q13151	Heterogeneous nuclear ribonucleoprotein A0 OS=Homo sapiens GN=HNRNPA0 PE=1 SV=1 - [ROA0_HUMAN]	2	30.8218	9.29053	1.03778	0.117186	0.192669
Q6ZMP0	Thrombospondin type-1 domain-containing protein 4 OS=Homo sapiens GN=THSD4 PE=2 SV=2 - [THSD4_HUMAN]	2	112.377	7.6499	1.1022	0.117201	0.192669
Q27J81	Inverted formin-2 OS=Homo sapiens GN=INF2 PE=1 SV=2 - [INF2_HUMAN]	3	135.54	5.37646	1.09679	0.117667	0.193297
Q9Y6U3	Adseverin OS=Homo sapiens GN=SCIN PE=1 SV=4 - [ADSV_HUMAN]	4	80.4384	5.70654	1.07817	0.117742	0.193297
P09012	U1 small nuclear ribonucleoprotein A OS=Homo sapiens GN=SNRPA PE=1 SV=3 - [SNRPA_HUMAN]	2	31.2592	9.83252	0.952509	0.117889	0.193408
P30626	Sorcin OS=Homo sapiens GN=SRI PE=1 SV=1 - [SORCN_HUMAN]	6	21.6624	5.59229	0.932092	0.118103	0.193576
Q9BX68	Histidine triad nucleotide-binding protein 2, mitochondrial OS=Homo sapiens GN=HINT2 PE=1 SV=1 - [HINT2_HUMAN]	4	17.1512	9.15869	0.778594	0.118194	0.193576
P04070	Vitamin K-dependent protein C OS=Homo sapiens GN=PROC PE=1 SV=1 - [PROC_HUMAN]	1	52.0375	6.27783	1.09704	0.11823	0.193576
P20908	Collagen alpha-1(V) chain OS=Homo sapiens GN=COL5A1 PE=1 SV=3 - [CO5A1_HUMAN]	9	183.447	5.05908	1.1446	0.118863	0.194481
Q8WYJ6	Septin-1 OS=Homo sapiens GN=SEPT1 PE=1 SV=2 - [SEPT1_HUMAN]	1	41.9442	5.79541	0.80102	0.119333	0.195091
Q05315	Galectin-10 OS=Homo sapiens GN=CLC PE=1 SV=3 - [LEG10_HUMAN]	1	16.4422	7.37158	1.18143	0.119396	0.195091
Q7L311	Armadillo repeat-containing X-linked protein 2 OS=Homo sapiens GN=ARMCX2 PE=2 SV=1 - [ARMX2_HUMAN]	1	65.6427	8.52881	1.17051	0.11953	0.195179
P07919	Cytochrome b-c1 complex subunit 6, mitochondrial OS=Homo sapiens GN=UQCRH PE=1 SV=2 - [QCR6_HUMAN]	2	10.7319	4.43701	1.12851	0.119785	0.195464
Q14108	Lysosome membrane protein 2 OS=Homo sapiens GN=SCARB2 PE=1 SV=2 - [SCRB2_HUMAN]	3	54.2555	5.13525	1.03615	0.120019	0.195715
P09467	Fructose-1,6-bisphosphatase 1 OS=Homo sapiens GN=FBP1 PE=1 SV=5 - [F16P1_HUMAN]	2	36.8188	6.99072	0.861507	0.120744	0.196685
Q9Y3B4	Splicing factor 3B subunit 6 OS=Homo sapiens GN=SF3B6 PE=1 SV=1 - [SF3B6_HUMAN]	1	14.5756	9.37842	1.08818	0.120776	0.196685
Q9UKX3	Myosin-13 OS=Homo sapiens GN=MYH13 PE=2 SV=2 - [MYH13_HUMAN]	1	223.465	5.68115	0.899742	0.120945	0.196829
Q8WYA6	Beta-catenin-like protein 1 OS=Homo sapiens GN=CTNNBL1 PE=1 SV=1 - [CTBL1_HUMAN]	1	65.1321	5.04639	0.926196	0.121918	0.198134
P08134	Rho-related GTP-binding protein RhoC OS=Homo sapiens GN=RHOC PE=1 SV=1 - [RHOC_HUMAN]	1	21.9923	6.58057	1.2746	0.121919	0.198134
P52209	6-phosphogluconate dehydrogenase, decarboxylating OS=Homo sapiens GN=PGD PE=1 SV=3 - [6PGD_HUMAN]	6	53.106	7.2251	1.15019	0.121991	0.198134
P62701	40S ribosomal protein S4, X isoform OS=Homo sapiens GN=RPS4X PE=1 SV=2 - [RS4X_HUMAN]	5	29.5791	10.1548	0.931909	0.122529	0.198875
Q13838	Spliceosome RNA helicase DDX39B OS=Homo sapiens GN=DDX39B PE=1 SV=1 - [DX39B_HUMAN]	5	48.9599	5.66846	0.919855	0.122773	0.199138
O00391	Sulfhydryl oxidase 1 OS=Homo sapiens GN=QSOX1 PE=1 SV=3 - [QSOX1_HUMAN]	5	82.5255	8.92432	1.03801	0.122988	0.199354
P27824	Calnexin OS=Homo sapiens GN=CANX PE=1 SV=2 - [CALX_HUMAN]	12	67.5259	4.60205	1.04422	0.123247	0.19964
P24043	Laminin subunit alpha-2 OS=Homo sapiens GN=LAMA2 PE=1 SV=4 - [LAMA2_HUMAN]	6	343.684	6.40479	0.928566	0.125601	0.203318
P53990	IST1 homolog OS=Homo sapiens GN=IST1 PE=1 SV=1 - [IST1_HUMAN]	1	39.7255	5.35107	1.08628	0.125691	0.203329
O60488	Long-chain-fatty-acid--CoA ligase 4 OS=Homo sapiens GN=ACSL4 PE=1 SV=2 - [ACSL4_HUMAN]	1	79.1367	8.38232	1.06921	0.126344	0.204249
Q9UHL4	Dipeptidyl peptidase 2 OS=Homo sapiens GN=DPP7 PE=1 SV=3 - [DPP2_HUMAN]	1	54.3072	6.31592	0.809289	0.126701	0.20469
P19447	TFIIH basal transcription factor complex helicase XPB subunit OS=Homo sapiens GN=ERCC3 PE=1 SV=1 - [ERCC3_HUMAN]	1	89.221	7.2251	1.22091	0.127162	0.205299
Q99808	Equilibrative nucleoside transporter 1 OS=Homo sapiens GN=SLC29A1 PE=1 SV=3 - [S29A1_HUMAN]	1	50.1864	8.29443	0.914946	0.127821	0.206146
P10768	S-formylglutathione hydrolase OS=Homo sapiens GN=ESD PE=1 SV=2 - [ESTD_HUMAN]	4	31.4425	7.02002	0.918867	0.127856	0.206146
P0DMM9	Sulfotransferase 1A3 OS=Homo sapiens GN=SULT1A3 PE=1 SV=1 - [ST1A3_HUMAN]	3	34.1741	6.01123	1.10926	0.127969	0.206162
P62316	Small nuclear ribonucleoprotein Sm D2 OS=Homo sapiens GN=SNRPD2 PE=1 SV=1 - [SMD2_HUMAN]	4	13.5182	9.90576	1.08359	0.128083	0.206162
Q9H649	Putative methyltransferase NSUN3 OS=Homo sapiens GN=NSUN3 PE=2 SV=1 - [NSUN3_HUMAN]	1	38.2198	8.86572	1.27491	0.128182	0.206162
Q2TAA2	Isoamyl acetate-hydrolyzing esterase 1 homolog OS=Homo sapiens GN=IAH1 PE=1 SV=1 - [IAH1_HUMAN]	2	27.581	5.30029	1.37767	0.128205	0.206162
Q8WWC4	Uncharacterized protein C2orf47, mitochondrial OS=Homo sapiens GN=C2orf47 PE=1 SV=1 - [CB047_HUMAN]	1	32.524	9.17334	0.862328	0.1285	0.206381
P51636	Caveolin-2 OS=Homo sapiens GN=CAV2 PE=1 SV=2 - [CAV2_HUMAN]	3	18.2792	5.2749	0.923946	0.128513	0.206381
Q12802	A-kinase anchor protein 13 OS=Homo sapiens GN=AKAP13 PE=1 SV=2 - [AKP13_HUMAN]	1	307.359	5.23682	0.958986	0.128745	0.206381
Q01484	Ankyrin-2 OS=Homo sapiens GN=ANK2 PE=1 SV=4 - [ANK2_HUMAN]	5	433.448	5.13525	0.908909	0.128771	0.206381
O75915	PRA1 family protein 3 OS=Homo sapiens GN=ARL6IP5 PE=1 SV=1 - [PRAF3_HUMAN]	4	21.6004	9.77393	1.0814	0.128828	0.206381
Q96PE7	Methylmalonyl-CoA epimerase, mitochondrial OS=Homo sapiens GN=MCEE PE=1 SV=1 - [MCEE_HUMAN]	1	18.7371	9.08545	1.55631	0.128895	0.206381
Q8NEF9	Serum response factor-binding protein 1 OS=Homo sapiens GN=SRFBP1 PE=1 SV=1 - [SRFB1_HUMAN]	1	48.6044	9.5835	1.22399	0.128935	0.206381
Q9Y3F4	Serine-threonine kinase receptor-associated protein OS=Homo sapiens GN=STRAP PE=1 SV=1 - [STRAP_HUMAN]	1	38.414	5.12256	1.05758	0.129586	0.207286
Q96PX9	Pleckstrin homology domain-containing family G member 4B OS=Homo sapiens GN=PLEKHG4B PE=2 SV=4 - [PKH4B_HUMAN]	1	139.58	6.78564	1.18127	0.130082	0.20792
O00764	Pyridoxal kinase OS=Homo sapiens GN=PDXK PE=1 SV=1 - [PDXK_HUMAN]	2	35.0799	6.12549	1.24097	0.130153	0.20792
P62191	26S protease regulatory subunit 4 OS=Homo sapiens GN=PSMC1 PE=1 SV=1 - [PRS4_HUMAN]	2	49.1537	6.21436	0.869602	0.130356	0.207981
P62314	Small nuclear ribonucleoprotein Sm D1 OS=Homo sapiens GN=SNRPD1 PE=1 SV=1 - [SMD1_HUMAN]	1	13.2734	11.561	0.752399	0.130362	0.207981
P68032	Actin, alpha cardiac muscle 1 OS=Homo sapiens GN=ACTC1 PE=1 SV=1 - [ACTC_HUMAN]	2	41.9919	5.38916	0.743032	0.130494	0.208055
P15586	N-acetylglucosamine-6-sulfatase OS=Homo sapiens GN=GNS PE=1 SV=3 - [GNS_HUMAN]	2	62.042	8.30908	1.05874	0.130793	0.208395
Q9UL25	Ras-related protein Rab-21 OS=Homo sapiens GN=RAB21 PE=1 SV=3 - [RAB21_HUMAN]	2	24.3323	7.94287	1.17483	0.13106	0.208684
P08514	Integrin alpha-IIb OS=Homo sapiens GN=ITGA2B PE=1 SV=3 - [ITA2B_HUMAN]	3	113.306	5.37646	1.27021	0.131274	0.208888
O94760	N(G),N(G)-dimethylarginine dimethylaminohydrolase 1 OS=Homo sapiens GN=DDAH1 PE=1 SV=3 - [DDAH1_HUMAN]	1	31.1019	5.80811	0.869699	0.132007	0.209789
P49593	Protein phosphatase 1F OS=Homo sapiens GN=PPM1F PE=1 SV=3 - [PPM1F_HUMAN]	1	49.8001	5.09717	1.10202	0.132013	0.209789
Q9BY67	Cell adhesion molecule 1 OS=Homo sapiens GN=CADM1 PE=1 SV=2 - [CADM1_HUMAN]	2	48.4784	5.07178	0.889239	0.132229	0.209996
Q9H3S7	Tyrosine-protein phosphatase non-receptor type 23 OS=Homo sapiens GN=PTPN23 PE=1 SV=1 - [PTN23_HUMAN]	1	178.861	6.91748	1.13363	0.13243	0.210161
Q9BUT1	3-hydroxybutyrate dehydrogenase type 2 OS=Homo sapiens GN=BDH2 PE=1 SV=2 - [BDH2_HUMAN]	2	26.7067	7.6499	0.907099	0.132506	0.210161
P37287	Phosphatidylinositol N-acetylglucosaminyltransferase subunit A OS=Homo sapiens GN=PIGA PE=1 SV=1 - [PIGA_HUMAN]	2	54.0921	8.33838	0.792771	0.13269	0.210316
Q14728	Major facilitator superfamily domain-containing protein 10 OS=Homo sapiens GN=MFSD10 PE=1 SV=1 - [MFS10_HUMAN]	1	48.3079	9.59814	0.893632	0.133331	0.211194
P49327	Fatty acid synthase OS=Homo sapiens GN=FASN PE=1 SV=3 - [FAS_HUMAN]	2	273.254	6.44287	1.11126	0.133438	0.211226
O60936	Nucleolar protein 3 OS=Homo sapiens GN=NOL3 PE=1 SV=2 - [NOL3_HUMAN]	1	22.6157	4.18311	0.843978	0.133867	0.211767
O43488	Aflatoxin B1 aldehyde reductase member 2 OS=Homo sapiens GN=AKR7A2 PE=1 SV=3 - [ARK72_HUMAN]	2	39.5637	7.1665	0.851274	0.13413	0.212046
Q15198	Platelet-derived growth factor receptor-like protein OS=Homo sapiens GN=PDGFRL PE=1 SV=1 - [PGFRL_HUMAN]	3	41.8345	8.49951	0.99048	0.1343	0.212177
P03891	NADH-ubiquinone oxidoreductase chain 2 OS=Homo sapiens GN=MT-ND2 PE=1 SV=2 - [NU2M_HUMAN]	1	38.9348	9.83252	0.932799	0.135705	0.214257
Q9Y2D4	Exocyst complex component 6B OS=Homo sapiens GN=EXOC6B PE=1 SV=3 - [EXC6B_HUMAN]	1	94.1411	6.45557	0.895122	0.135918	0.214454
P62899	60S ribosomal protein L31 OS=Homo sapiens GN=RPL31 PE=1 SV=1 - [RL31_HUMAN]	4	14.4539	10.5356	1.0751	0.13618	0.214621
P62266	40S ribosomal protein S23 OS=Homo sapiens GN=RPS23 PE=1 SV=3 - [RS23_HUMAN]	2	15.7977	10.4917	0.918834	0.1362	0.214621
Q6P4E1	Protein CASC4 OS=Homo sapiens GN=CASC4 PE=1 SV=1 - [CASC4_HUMAN]	1	48.8347	5.8208	1.17956	0.136618	0.214925
P16278	Beta-galactosidase OS=Homo sapiens GN=GLB1 PE=1 SV=2 - [BGAL_HUMAN]	1	76.0266	6.56592	0.905384	0.136657	0.214925
P06396	Gelsolin OS=Homo sapiens GN=GSN PE=1 SV=1 - [GELS_HUMAN]	25	85.6442	6.27783	1.03847	0.136658	0.214925
Q9Y394	Dehydrogenase/reductase SDR family member 7 OS=Homo sapiens GN=DHRS7 PE=1 SV=1 - [DHRS7_HUMAN]	1	38.2741	8.32373	0.762048	0.137407	0.215963
P35914	Hydroxymethylglutaryl-CoA lyase, mitochondrial OS=Homo sapiens GN=HMGCL PE=1 SV=2 - [HMGCL_HUMAN]	1	34.3378	8.54346	0.857233	0.137554	0.216055
P82930	28S ribosomal protein S34, mitochondrial OS=Homo sapiens GN=MRPS34 PE=1 SV=2 - [RT34_HUMAN]	1	25.6345	9.979	0.84436	0.137652	0.216069
P60228	Eukaryotic translation initiation factor 3 subunit E OS=Homo sapiens GN=EIF3E PE=1 SV=1 - [EIF3E_HUMAN]	1	52.1874	6.03662	1.2058	0.138947	0.217961
P06733	Alpha-enolase OS=Homo sapiens GN=ENO1 PE=1 SV=2 - [ENOA_HUMAN]	20	47.1393	7.38623	1.05997	0.139124	0.217967
Q13103	Secreted phosphoprotein 24 OS=Homo sapiens GN=SPP2 PE=1 SV=1 - [SPP24_HUMAN]	1	24.3218	8.32373	1.31212	0.13913	0.217967
Q01449	Myosin regulatory light chain 2, atrial isoform OS=Homo sapiens GN=MYL7 PE=1 SV=1 - [MLRA_HUMAN]	1	19.4356	4.88135	1.1632	0.139418	0.218278
Q15185	Prostaglandin E synthase 3 OS=Homo sapiens GN=PTGES3 PE=1 SV=1 - [TEBP_HUMAN]	1	18.6854	4.53857	1.14567	0.139542	0.218301
P11182	Lipoamide acyltransferase component of branched-chain alpha-keto acid dehydrogenase complex, mitochondrial OS=Homo sapiens GN=DBT PE=1 SV=3 - [ODB2_HUMAN]	1	53.4529	8.51416	0.871375	0.139612	0.218301
Q9BT78	COP9 signalosome complex subunit 4 OS=Homo sapiens GN=COPS4 PE=1 SV=1 - [CSN4_HUMAN]	5	46.2397	5.8335	0.899826	0.139783	0.218428
P62829	60S ribosomal protein L23 OS=Homo sapiens GN=RPL23 PE=1 SV=1 - [RL23_HUMAN]	4	14.8561	10.5063	1.10128	0.139925	0.218471
P42345	Serine/threonine-protein kinase mTOR OS=Homo sapiens GN=MTOR PE=1 SV=1 - [MTOR_HUMAN]	1	288.707	7.1665	0.925988	0.13999	0.218471
P07437	Tubulin beta chain OS=Homo sapiens GN=TUBB PE=1 SV=2 - [TBB5_HUMAN]	3	49.639	4.89404	1.08168	0.140178	0.218624
Q8N474	Secreted frizzled-related protein 1 OS=Homo sapiens GN=SFRP1 PE=1 SV=1 - [SFRP1_HUMAN]	6	35.3621	8.85107	1.08089	0.140745	0.219367
Q8NF91	Nesprin-1 OS=Homo sapiens GN=SYNE1 PE=1 SV=4 - [SYNE1_HUMAN]	8	1010.46	5.52881	0.952893	0.141136	0.219705
Q15370	Transcription elongation factor B polypeptide 2 OS=Homo sapiens GN=TCEB2 PE=1 SV=1 - [ELOB_HUMAN]	1	13.1246	4.88135	1.11701	0.141196	0.219705
Q9BZQ8	Protein Niban OS=Homo sapiens GN=FAM129A PE=1 SV=1 - [NIBAN_HUMAN]	7	103.07	4.77979	0.935328	0.141347	0.219705
Q96C19	EF-hand domain-containing protein D2 OS=Homo sapiens GN=EFHD2 PE=1 SV=1 - [EFHD2_HUMAN]	2	26.6805	5.19873	1.06912	0.141369	0.219705
P09104	Gamma-enolase OS=Homo sapiens GN=ENO2 PE=1 SV=3 - [ENOG_HUMAN]	5	47.239	5.03369	1.08685	0.141413	0.219705
P55786	Puromycin-sensitive aminopeptidase OS=Homo sapiens GN=NPEPPS PE=1 SV=2 - [PSA_HUMAN]	8	103.211	5.71924	1.10454	0.142324	0.220979
Q9Y315	Deoxyribose-phosphate aldolase OS=Homo sapiens GN=DERA PE=1 SV=2 - [DEOC_HUMAN]	2	35.2085	8.93896	1.39866	0.143142	0.222107
P42773	Cyclin-dependent kinase 4 inhibitor C OS=Homo sapiens GN=CDKN2C PE=1 SV=1 - [CDN2C_HUMAN]	1	18.1163	6.52197	0.857595	0.143796	0.22298
Q14195	Dihydropyrimidinase-related protein 3 OS=Homo sapiens GN=DPYSL3 PE=1 SV=1 - [DPYL3_HUMAN]	11	61.9241	6.49365	0.944959	0.144359	0.22371
Q8TDZ2	Protein-methionine sulfoxide oxidase MICAL1 OS=Homo sapiens GN=MICAL1 PE=1 SV=2 - [MICA1_HUMAN]	1	117.801	6.40479	0.878175	0.144728	0.22414
P55107	Growth/differentiation factor 10 OS=Homo sapiens GN=GDF10 PE=2 SV=1 - [GDF10_HUMAN]	1	53.0884	9.51025	1.19595	0.145181	0.224578
Q99698	Lysosomal-trafficking regulator OS=Homo sapiens GN=LYST PE=1 SV=3 - [LYST_HUMAN]	1	428.866	6.60986	0.81553	0.145196	0.224578
P34896	Serine hydroxymethyltransferase, cytosolic OS=Homo sapiens GN=SHMT1 PE=1 SV=1 - [GLYC_HUMAN]	1	53.049	7.7085	1.16935	0.145487	0.224886
P01714	Ig lambda chain V-III region SH OS=Homo sapiens PE=1 SV=1 - [LV301_HUMAN]	1	11.3856	6.52197	0.933911	0.14562	0.224948
P51991	Heterogeneous nuclear ribonucleoprotein A3 OS=Homo sapiens GN=HNRNPA3 PE=1 SV=2 - [ROA3_HUMAN]	5	39.5706	9.01221	0.931415	0.145724	0.224966
Q9Y5Y2	Cytosolic Fe-S cluster assembly factor NUBP2 OS=Homo sapiens GN=NUBP2 PE=1 SV=1 - [NUBP2_HUMAN]	1	28.8068	5.8335	0.789257	0.146153	0.225485
P43304	Glycerol-3-phosphate dehydrogenase, mitochondrial OS=Homo sapiens GN=GPD2 PE=1 SV=3 - [GPDM_HUMAN]	3	80.8016	7.69385	0.87048	0.146701	0.226187
Q14118	Dystroglycan OS=Homo sapiens GN=DAG1 PE=1 SV=2 - [DAG1_HUMAN]	3	97.3807	8.55811	0.967297	0.146972	0.226445
Q92542	Nicastrin OS=Homo sapiens GN=NCSTN PE=1 SV=2 - [NICA_HUMAN]	1	78.3615	5.98584	0.845874	0.147054	0.226445
Q9Y4I1	Unconventional myosin-Va OS=Homo sapiens GN=MYO5A PE=1 SV=2 - [MYO5A_HUMAN]	1	215.269	8.48486	0.77484	0.147304	0.226686
P52272	Heterogeneous nuclear ribonucleoprotein M OS=Homo sapiens GN=HNRNPM PE=1 SV=3 - [HNRPM_HUMAN]	6	77.4643	8.70459	0.962513	0.14918	0.229428
Q9Y678	Coatomer subunit gamma-1 OS=Homo sapiens GN=COPG1 PE=1 SV=1 - [COPG1_HUMAN]	14	97.6555	5.46533	0.983236	0.149781	0.230038
Q8TCD5	5'(3')-deoxyribonucleotidase, cytosolic type OS=Homo sapiens GN=NT5C PE=1 SV=2 - [NT5C_HUMAN]	1	23.3681	6.63916	0.916917	0.149816	0.230038
Q9NZP8	Complement C1r subcomponent-like protein OS=Homo sapiens GN=C1RL PE=1 SV=2 - [C1RL_HUMAN]	2	53.4643	7.1958	1.25101	0.149929	0.230038
P52895	Aldo-keto reductase family 1 member C2 OS=Homo sapiens GN=AKR1C2 PE=1 SV=3 - [AK1C2_HUMAN]	1	36.712	7.48877	1.13006	0.149955	0.230038
Q9P2X3	Protein IMPACT OS=Homo sapiens GN=IMPACT PE=1 SV=2 - [IMPCT_HUMAN]	1	36.4532	4.97021	0.873689	0.150803	0.231193
P52948	Nuclear pore complex protein Nup98-Nup96 OS=Homo sapiens GN=NUP98 PE=1 SV=4 - [NUP98_HUMAN]	1	197.457	6.40479	0.931513	0.151545	0.232184
P84098	60S ribosomal protein L19 OS=Homo sapiens GN=RPL19 PE=1 SV=1 - [RL19_HUMAN]	2	23.4512	11.4731	0.881293	0.15165	0.232199
Q9BRK5	45 kDa calcium-binding protein OS=Homo sapiens GN=SDF4 PE=1 SV=1 - [CAB45_HUMAN]	2	41.7805	4.85596	0.893974	0.15188	0.232405
P38919	Eukaryotic initiation factor 4A-III OS=Homo sapiens GN=EIF4A3 PE=1 SV=4 - [IF4A3_HUMAN]	1	46.8412	6.72705	0.981443	0.152563	0.233303
Q13435	Splicing factor 3B subunit 2 OS=Homo sapiens GN=SF3B2 PE=1 SV=2 - [SF3B2_HUMAN]	4	100.165	5.66846	0.882037	0.153449	0.234511
Q16666	Gamma-interferon-inducible protein 16 OS=Homo sapiens GN=IFI16 PE=1 SV=3 - [IF16_HUMAN]	4	88.1994	9.27588	1.08191	0.153974	0.235166
Q9ULA0	Aspartyl aminopeptidase OS=Homo sapiens GN=DNPEP PE=1 SV=1 - [DNPEP_HUMAN]	4	52.3949	7.41553	0.891111	0.154272	0.235473
Q9HBH5	Retinol dehydrogenase 14 OS=Homo sapiens GN=RDH14 PE=1 SV=1 - [RDH14_HUMAN]	1	36.8414	8.79248	0.928678	0.15483	0.236176
Q9Y266	Nuclear migration protein nudC OS=Homo sapiens GN=NUDC PE=1 SV=1 - [NUDC_HUMAN]	3	38.2191	5.37646	1.39929	0.155059	0.236378
P46439	Glutathione S-transferase Mu 5 OS=Homo sapiens GN=GSTM5 PE=1 SV=3 - [GSTM5_HUMAN]	1	25.6582	7.38623	1.0792	0.155825	0.237397
Q6PIW4	Fidgetin-like protein 1 OS=Homo sapiens GN=FIGNL1 PE=1 SV=2 - [FIGL1_HUMAN]	1	74.0304	7.85498	1.07485	0.156423	0.238158
Q9H4A6	Golgi phosphoprotein 3 OS=Homo sapiens GN=GOLPH3 PE=1 SV=1 - [GOLP3_HUMAN]	1	33.7895	6.44287	0.804984	0.156902	0.238738
Q12884	Prolyl endopeptidase FAP OS=Homo sapiens GN=FAP PE=1 SV=5 - [SEPR_HUMAN]	1	87.6567	6.65381	0.89475	0.157069	0.238777
P16402	Histone H1.3 OS=Homo sapiens GN=HIST1H1D PE=1 SV=2 - [H13_HUMAN]	3	22.3363	11.019	0.937917	0.157124	0.238777
P61604	10 kDa heat shock protein, mitochondrial OS=Homo sapiens GN=HSPE1 PE=1 SV=2 - [CH10_HUMAN]	6	10.9249	8.92432	1.15477	0.157636	0.239331
Q9NQP4	Prefoldin subunit 4 OS=Homo sapiens GN=PFDN4 PE=1 SV=1 - [PFD4_HUMAN]	1	15.3046	4.52588	0.953651	0.157685	0.239331
Q8IZ83	Aldehyde dehydrogenase family 16 member A1 OS=Homo sapiens GN=ALDH16A1 PE=1 SV=2 - [A16A1_HUMAN]	3	85.0737	6.78564	0.865731	0.158232	0.240012
P31930	Cytochrome b-c1 complex subunit 1, mitochondrial OS=Homo sapiens GN=UQCRC1 PE=1 SV=3 - [QCR1_HUMAN]	6	52.6124	6.3667	0.922758	0.158702	0.240574
P12955	Xaa-Pro dipeptidase OS=Homo sapiens GN=PEPD PE=1 SV=3 - [PEPD_HUMAN]	5	54.5129	5.99854	0.92704	0.159075	0.240828
Q96SB3	Neurabin-2 OS=Homo sapiens GN=PPP1R9B PE=1 SV=2 - [NEB2_HUMAN]	1	89.1377	4.97021	0.690454	0.159221	0.240828
P43686	26S protease regulatory subunit 6B OS=Homo sapiens GN=PSMC4 PE=1 SV=2 - [PRS6B_HUMAN]	3	47.3365	5.21143	0.895246	0.159227	0.240828
P18077	60S ribosomal protein L35a OS=Homo sapiens GN=RPL35A PE=1 SV=2 - [RL35A_HUMAN]	1	12.5298	11.063	1.0821	0.159265	0.240828
Q8IV08	Phospholipase D3 OS=Homo sapiens GN=PLD3 PE=1 SV=1 - [PLD3_HUMAN]	1	54.6705	6.46826	0.872126	0.159694	0.241213
O95817	BAG family molecular chaperone regulator 3 OS=Homo sapiens GN=BAG3 PE=1 SV=3 - [BAG3_HUMAN]	2	61.5569	6.94678	0.851556	0.159718	0.241213
Q08722	Leukocyte surface antigen CD47 OS=Homo sapiens GN=CD47 PE=1 SV=1 - [CD47_HUMAN]	2	35.1907	7.21045	1.07607	0.160303	0.241946
P05161	Ubiquitin-like protein ISG15 OS=Homo sapiens GN=ISG15 PE=1 SV=5 - [ISG15_HUMAN]	1	17.8763	7.44482	1.15419	0.160478	0.24206
Q8IZL8	Proline-, glutamic acid- and leucine-rich protein 1 OS=Homo sapiens GN=PELP1 PE=1 SV=2 - [PELP1_HUMAN]	1	119.624	4.33545	1.31785	0.160688	0.242227
Q9C005	Protein dpy-30 homolog OS=Homo sapiens GN=DPY30 PE=1 SV=1 - [DPY30_HUMAN]	1	11.2428	4.88135	1.41749	0.161192	0.242836
Q09028	Histone-binding protein RBBP4 OS=Homo sapiens GN=RBBP4 PE=1 SV=3 - [RBBP4_HUMAN]	3	47.6261	4.89404	1.19053	0.161319	0.242877
P49419	Alpha-aminoadipic semialdehyde dehydrogenase OS=Homo sapiens GN=ALDH7A1 PE=1 SV=5 - [AL7A1_HUMAN]	10	58.4501	7.98682	0.907165	0.161568	0.243083
P01619	Ig kappa chain V-III region B6 OS=Homo sapiens PE=1 SV=1 - [KV301_HUMAN]	2	11.6278	9.24658	1.2334	0.161656	0.243083
P54819	Adenylate kinase 2, mitochondrial OS=Homo sapiens GN=AK2 PE=1 SV=2 - [KAD2_HUMAN]	3	26.4608	7.81104	1.07861	0.161925	0.243327
Q13347	Eukaryotic translation initiation factor 3 subunit I OS=Homo sapiens GN=EIF3I PE=1 SV=1 - [EIF3I_HUMAN]	2	36.4786	5.64307	1.10481	0.162018	0.243327
Q15907	Ras-related protein Rab-11B OS=Homo sapiens GN=RAB11B PE=1 SV=4 - [RB11B_HUMAN]	5	24.4735	5.93506	1.0981	0.162288	0.243582
P30419	Glycylpeptide N-tetradecanoyltransferase 1 OS=Homo sapiens GN=NMT1 PE=1 SV=2 - [NMT1_HUMAN]	1	56.7699	7.79639	1.28064	0.163011	0.244516
P62910	60S ribosomal protein L32 OS=Homo sapiens GN=RPL32 PE=1 SV=2 - [RL32_HUMAN]	2	15.8498	11.3267	1.05112	0.163155	0.244582
O43556	Epsilon-sarcoglycan OS=Homo sapiens GN=SGCE PE=1 SV=6 - [SGCE_HUMAN]	1	49.8191	6.55127	0.913852	0.16408	0.245817
Q9UQ80	Proliferation-associated protein 2G4 OS=Homo sapiens GN=PA2G4 PE=1 SV=3 - [PA2G4_HUMAN]	7	43.7592	6.55127	0.926041	0.164362	0.245974
Q9UQP3	Tenascin-N OS=Homo sapiens GN=TNN PE=1 SV=2 - [TENN_HUMAN]	1	143.944	5.63037	1.26501	0.164387	0.245974
P29373	Cellular retinoic acid-binding protein 2 OS=Homo sapiens GN=CRABP2 PE=1 SV=2 - [RABP2_HUMAN]	1	15.683	5.40186	1.10295	0.164873	0.246495
Q8IVF7	Formin-like protein 3 OS=Homo sapiens GN=FMNL3 PE=1 SV=3 - [FMNL3_HUMAN]	3	117.139	6.65381	0.901721	0.164944	0.246495
P13073	Cytochrome c oxidase subunit 4 isoform 1, mitochondrial OS=Homo sapiens GN=COX4I1 PE=1 SV=1 - [COX41_HUMAN]	3	19.564	9.51025	0.915418	0.165111	0.246495
O00754	Lysosomal alpha-mannosidase OS=Homo sapiens GN=MAN2B1 PE=1 SV=3 - [MA2B1_HUMAN]	1	113.672	7.28369	1.1176	0.165175	0.246495
Q8TAL6	Fin bud initiation factor homolog OS=Homo sapiens GN=FIBIN PE=1 SV=1 - [FIBIN_HUMAN]	2	24.2579	5.49072	0.948916	0.165242	0.246495
P42224	Signal transducer and activator of transcription 1-alpha/beta OS=Homo sapiens GN=STAT1 PE=1 SV=2 - [STAT1_HUMAN]	2	87.2795	6.04932	1.13423	0.165408	0.246536
Q9UBI6	Guanine nucleotide-binding protein G(I)/G(S)/G(O) subunit gamma-12 OS=Homo sapiens GN=GNG12 PE=1 SV=3 - [GBG12_HUMAN]	4	8.00117	8.96826	0.894526	0.165472	0.246536
Q9NVG8	TBC1 domain family member 13 OS=Homo sapiens GN=TBC1D13 PE=1 SV=3 - [TBC13_HUMAN]	1	46.5236	5.23682	1.11405	0.165577	0.246542
Q07065	Cytoskeleton-associated protein 4 OS=Homo sapiens GN=CKAP4 PE=1 SV=2 - [CKAP4_HUMAN]	15	65.9827	5.92236	1.04906	0.165766	0.246596
P01903	HLA class II histocompatibility antigen, DR alpha chain OS=Homo sapiens GN=HLA-DRA PE=1 SV=1 - [DRA_HUMAN]	4	28.5887	4.99561	1.13302	0.165816	0.246596
Q9Y646	Carboxypeptidase Q OS=Homo sapiens GN=CPQ PE=1 SV=1 - [CBPQ_HUMAN]	1	51.8545	6.17627	0.818444	0.166245	0.247083
Q9UKG1	DCC-interacting protein 13-alpha OS=Homo sapiens GN=APPL1 PE=1 SV=1 - [DP13A_HUMAN]	2	79.6136	5.41455	0.814091	0.166379	0.247131
P00709	Alpha-lactalbumin OS=Homo sapiens GN=LALBA PE=1 SV=1 - [LALBA_HUMAN]	1	16.2141	4.99561	2.05711	0.166579	0.247233
Q9H4X1	Regulator of cell cycle RGCC OS=Homo sapiens GN=RGCC PE=1 SV=1 - [RGCC_HUMAN]	1	14.55	4.75439	0.907116	0.166651	0.247233
Q14515	SPARC-like protein 1 OS=Homo sapiens GN=SPARCL1 PE=1 SV=2 - [SPRL1_HUMAN]	3	75.1613	4.80518	0.919694	0.167121	0.247706
Q9Y3I0	tRNA-splicing ligase RtcB homolog OS=Homo sapiens GN=RTCB PE=1 SV=1 - [RTCB_HUMAN]	4	55.1749	7.2251	0.933238	0.167425	0.247706
O75578	Integrin alpha-10 OS=Homo sapiens GN=ITGA10 PE=2 SV=2 - [ITA10_HUMAN]	1	127.522	6.68311	1.31782	0.167426	0.247706
Q96C86	m7GpppX diphosphatase OS=Homo sapiens GN=DCPS PE=1 SV=2 - [DCPS_HUMAN]	1	38.585	6.37939	0.859104	0.167535	0.247706
Q96AE4	Far upstream element-binding protein 1 OS=Homo sapiens GN=FUBP1 PE=1 SV=3 - [FUBP1_HUMAN]	2	67.5185	7.60596	0.954307	0.16757	0.247706
Q10567	AP-1 complex subunit beta-1 OS=Homo sapiens GN=AP1B1 PE=1 SV=2 - [AP1B1_HUMAN]	3	104.57	5.05908	1.07998	0.167581	0.247706
P10644	cAMP-dependent protein kinase type I-alpha regulatory subunit OS=Homo sapiens GN=PRKAR1A PE=1 SV=1 - [KAP0_HUMAN]	6	42.955	5.35107	1.10824	0.168365	0.248714
Q8N1G4	Leucine-rich repeat-containing protein 47 OS=Homo sapiens GN=LRRC47 PE=1 SV=1 - [LRC47_HUMAN]	1	63.4337	8.27979	0.883123	0.169721	0.250555
Q9BZL6	Serine/threonine-protein kinase D2 OS=Homo sapiens GN=PRKD2 PE=1 SV=2 - [KPCD2_HUMAN]	1	96.6887	6.84424	1.04698	0.169817	0.250555
Q12907	Vesicular integral-membrane protein VIP36 OS=Homo sapiens GN=LMAN2 PE=1 SV=1 - [LMAN2_HUMAN]	1	40.2031	6.94678	1.0758	0.17111	0.252309
P08962	CD63 antigen OS=Homo sapiens GN=CD63 PE=1 SV=2 - [CD63_HUMAN]	1	25.6191	7.81104	0.893058	0.171598	0.252852
P16930	Fumarylacetoacetase OS=Homo sapiens GN=FAH PE=1 SV=2 - [FAAA_HUMAN]	4	46.3442	6.94678	0.879303	0.171686	0.252852
P21926	CD9 antigen OS=Homo sapiens GN=CD9 PE=1 SV=4 - [CD9_HUMAN]	4	25.399	7.15186	1.09162	0.171987	0.253142
P49747	Cartilage oligomeric matrix protein OS=Homo sapiens GN=COMP PE=1 SV=2 - [COMP_HUMAN]	50	82.8076	4.60205	1.02867	0.172116	0.253179
P19367	Hexokinase-1 OS=Homo sapiens GN=HK1 PE=1 SV=3 - [HXK1_HUMAN]	9	102.42	6.80029	1.02552	0.172333	0.253345
O15031	Plexin-B2 OS=Homo sapiens GN=PLXNB2 PE=1 SV=3 - [PLXB2_HUMAN]	4	204.997	6.23975	1.04279	0.17256	0.253526
Q01813	ATP-dependent 6-phosphofructokinase, platelet type OS=Homo sapiens GN=PFKP PE=1 SV=2 - [PFKAP_HUMAN]	10	85.5415	7.54736	0.939955	0.173157	0.254249
Q8N0X7	Spartin OS=Homo sapiens GN=SPG20 PE=1 SV=1 - [SPG20_HUMAN]	1	72.7878	5.90967	0.904437	0.173275	0.254269
P42766	60S ribosomal protein L35 OS=Homo sapiens GN=RPL35 PE=1 SV=2 - [RL35_HUMAN]	2	14.5426	11.0483	1.11439	0.173568	0.254545
Q04721	Neurogenic locus notch homolog protein 2 OS=Homo sapiens GN=NOTCH2 PE=1 SV=3 - [NOTC2_HUMAN]	1	265.226	5.13525	1.13493	0.173716	0.254609
P16333	Cytoplasmic protein NCK1 OS=Homo sapiens GN=NCK1 PE=1 SV=1 - [NCK1_HUMAN]	1	42.8374	6.46826	0.884109	0.175245	0.256695
P16455	Methylated-DNA--protein-cysteine methyltransferase OS=Homo sapiens GN=MGMT PE=1 SV=1 - [MGMT_HUMAN]	1	21.6322	8.104	0.772482	0.175375	0.256731
P51888	Prolargin OS=Homo sapiens GN=PRELP PE=1 SV=1 - [PRELP_HUMAN]	20	43.7822	9.37842	0.95664	0.175669	0.257007
Q9NQZ2	Something about silencing protein 10 OS=Homo sapiens GN=UTP3 PE=1 SV=1 - [SAS10_HUMAN]	1	54.5251	5.61768	0.916642	0.176431	0.257967
Q9H665	IGF-like family receptor 1 OS=Homo sapiens GN=IGFLR1 PE=1 SV=1 - [IGFR1_HUMAN]	1	37.8702	7.07861	0.939076	0.176682	0.258179
P00966	Argininosuccinate synthase OS=Homo sapiens GN=ASS1 PE=1 SV=2 - [ASSY_HUMAN]	2	46.501	8.01611	0.919594	0.177015	0.25851
Q16513	Serine/threonine-protein kinase N2 OS=Homo sapiens GN=PKN2 PE=1 SV=1 - [PKN2_HUMAN]	1	111.964	6.30322	1.12556	0.177323	0.258667
P42785	Lysosomal Pro-X carboxypeptidase OS=Homo sapiens GN=PRCP PE=1 SV=1 - [PCP_HUMAN]	1	55.7639	7.21045	1.29038	0.177335	0.258667
Q04917	14-3-3 protein eta OS=Homo sapiens GN=YWHAH PE=1 SV=4 - [1433F_HUMAN]	7	28.201	4.84326	0.961328	0.178272	0.259878
P61586	Transforming protein RhoA OS=Homo sapiens GN=RHOA PE=1 SV=1 - [RHOA_HUMAN]	2	21.7541	6.1001	0.885625	0.178401	0.25991
P61201	COP9 signalosome complex subunit 2 OS=Homo sapiens GN=COPS2 PE=1 SV=1 - [CSN2_HUMAN]	3	51.5641	5.52881	1.07203	0.179859	0.261877
P04439	HLA class I histocompatibility antigen, A-3 alpha chain OS=Homo sapiens GN=HLA-A PE=1 SV=2 - [1A03_HUMAN]	3	40.8152	5.99854	1.08003	0.180222	0.262249
P15170	Eukaryotic peptide chain release factor GTP-binding subunit ERF3A OS=Homo sapiens GN=GSPT1 PE=1 SV=1 - [ERF3A_HUMAN]	1	55.7203	5.61768	1.19771	0.181022	0.263256
P55008	Allograft inflammatory factor 1 OS=Homo sapiens GN=AIF1 PE=1 SV=1 - [AIF1_HUMAN]	1	16.6926	6.23975	1.06962	0.181312	0.26352
O43809	Cleavage and polyadenylation specificity factor subunit 5 OS=Homo sapiens GN=NUDT21 PE=1 SV=1 - [CPSF5_HUMAN]	1	26.2107	8.82178	1.00979	0.183403	0.2664
P09543	2',3'-cyclic-nucleotide 3'-phosphodiesterase OS=Homo sapiens GN=CNP PE=1 SV=2 - [CN37_HUMAN]	5	47.5487	9.0708	1.05478	0.184573	0.267939
Q13162	Peroxiredoxin-4 OS=Homo sapiens GN=PRDX4 PE=1 SV=1 - [PRDX4_HUMAN]	2	30.5208	6.29053	1.18522	0.185752	0.269273
P13798	Acylamino-acid-releasing enzyme OS=Homo sapiens GN=APEH PE=1 SV=4 - [ACPH_HUMAN]	4	81.1726	5.47803	1.05537	0.185792	0.269273
P16615	Sarcoplasmic/endoplasmic reticulum calcium ATPase 2 OS=Homo sapiens GN=ATP2A2 PE=1 SV=1 - [AT2A2_HUMAN]	4	114.683	5.33838	0.928813	0.185824	0.269273
Q07666	KH domain-containing, RNA-binding, signal transduction-associated protein 1 OS=Homo sapiens GN=KHDRBS1 PE=1 SV=1 - [KHDR1_HUMAN]	3	48.1972	8.66064	1.05491	0.186276	0.269768
Q15018	BRISC complex subunit Abro1 OS=Homo sapiens GN=FAM175B PE=1 SV=2 - [F175B_HUMAN]	1	46.8719	6.21436	1.10878	0.186942	0.270571
P27348	14-3-3 protein theta OS=Homo sapiens GN=YWHAQ PE=1 SV=1 - [1433T_HUMAN]	8	27.7468	4.77979	0.941419	0.187413	0.271091
P30153	Serine/threonine-protein phosphatase 2A 65 kDa regulatory subunit A alpha isoform OS=Homo sapiens GN=PPP2R1A PE=1 SV=4 - [2AAA_HUMAN]	12	65.2669	5.10986	0.929659	0.187993	0.271628
P49756	RNA-binding protein 25 OS=Homo sapiens GN=RBM25 PE=1 SV=3 - [RBM25_HUMAN]	1	100.124	6.31592	1.06098	0.188009	0.271628
P07686	Beta-hexosaminidase subunit beta OS=Homo sapiens GN=HEXB PE=1 SV=3 - [HEXB_HUMAN]	4	63.0712	6.75635	0.881719	0.188119	0.271628
P78344	Eukaryotic translation initiation factor 4 gamma 2 OS=Homo sapiens GN=EIF4G2 PE=1 SV=1 - [IF4G2_HUMAN]	3	102.297	7.13721	1.09448	0.188422	0.271904
Q8NBJ7	Sulfatase-modifying factor 2 OS=Homo sapiens GN=SUMF2 PE=1 SV=2 - [SUMF2_HUMAN]	1	33.8218	8.00146	0.873657	0.189067	0.272673
P04844	Dolichyl-diphosphooligosaccharide--protein glycosyltransferase subunit 2 OS=Homo sapiens GN=RPN2 PE=1 SV=3 - [RPN2_HUMAN]	6	69.241	5.69385	1.14807	0.190416	0.274456
P00505	Aspartate aminotransferase, mitochondrial OS=Homo sapiens GN=GOT2 PE=1 SV=3 - [AATM_HUMAN]	7	47.4873	9.01221	0.940506	0.190605	0.274566
O14494	Phospholipid phosphatase 1 OS=Homo sapiens GN=PLPP1 PE=1 SV=1 - [PLPP1_HUMAN]	1	32.1354	7.97217	1.09326	0.190739	0.274596
P14550	Alcohol dehydrogenase [NADP(+)] OS=Homo sapiens GN=AKR1A1 PE=1 SV=3 - [AK1A1_HUMAN]	7	36.5499	6.78564	0.97916	0.191372	0.275345
P60866	40S ribosomal protein S20 OS=Homo sapiens GN=RPS20 PE=1 SV=1 - [RS20_HUMAN]	3	13.3643	9.93506	0.899414	0.192095	0.276222
P26885	Peptidyl-prolyl cis-trans isomerase FKBP2 OS=Homo sapiens GN=FKBP2 PE=1 SV=2 - [FKBP2_HUMAN]	1	15.6393	9.12939	1.09089	0.192485	0.276619
P51159	Ras-related protein Rab-27A OS=Homo sapiens GN=RAB27A PE=1 SV=3 - [RB27A_HUMAN]	1	24.8523	5.22412	1.47419	0.19267	0.276721
Q9BUP0	EF-hand domain-containing protein D1 OS=Homo sapiens GN=EFHD1 PE=1 SV=1 - [EFHD1_HUMAN]	2	26.9108	5.38916	0.941542	0.193513	0.277768
P62258	14-3-3 protein epsilon OS=Homo sapiens GN=YWHAE PE=1 SV=1 - [1433E_HUMAN]	8	29.1554	4.7417	0.951145	0.195067	0.279834
Q96DG6	Carboxymethylenebutenolidase homolog OS=Homo sapiens GN=CMBL PE=1 SV=1 - [CMBL_HUMAN]	2	28.0302	7.18115	0.907412	0.195395	0.280139
P35527	Keratin, type I cytoskeletal 9 OS=Homo sapiens GN=KRT9 PE=1 SV=3 - [K1C9_HUMAN]	8	62.0268	5.23682	1.24916	0.195787	0.280536
Q9NXR7	BRCA1-A complex subunit BRE OS=Homo sapiens GN=BRE PE=1 SV=2 - [BRE_HUMAN]	1	43.5238	5.80811	1.33173	0.196098	0.280816
Q12905	Interleukin enhancer-binding factor 2 OS=Homo sapiens GN=ILF2 PE=1 SV=2 - [ILF2_HUMAN]	2	43.0352	5.26221	1.03875	0.196285	0.280918
P46459	Vesicle-fusing ATPase OS=Homo sapiens GN=NSF PE=1 SV=3 - [NSF_HUMAN]	4	82.5421	6.94678	0.914409	0.196516	0.281084
P13674	Prolyl 4-hydroxylase subunit alpha-1 OS=Homo sapiens GN=P4HA1 PE=1 SV=2 - [P4HA1_HUMAN]	2	61.011	6.01123	1.08172	0.197417	0.282125
Q9ULD4	Bromodomain and PHD finger-containing protein 3 OS=Homo sapiens GN=BRPF3 PE=1 SV=2 - [BRPF3_HUMAN]	1	135.66	6.58057	1.38878	0.197476	0.282125
P20674	Cytochrome c oxidase subunit 5A, mitochondrial OS=Homo sapiens GN=COX5A PE=1 SV=2 - [COX5A_HUMAN]	2	16.7517	6.78564	1.11974	0.198232	0.282934
Q7L0Y3	Mitochondrial ribonuclease P protein 1 OS=Homo sapiens GN=TRMT10C PE=1 SV=2 - [MRRP1_HUMAN]	1	47.3166	9.36377	1.083	0.198275	0.282934
P50990	T-complex protein 1 subunit theta OS=Homo sapiens GN=CCT8 PE=1 SV=4 - [TCPQ_HUMAN]	10	59.5825	5.60498	1.05315	0.198532	0.283135
O43242	26S proteasome non-ATPase regulatory subunit 3 OS=Homo sapiens GN=PSMD3 PE=1 SV=2 - [PSMD3_HUMAN]	4	60.9395	8.44092	1.03917	0.199687	0.284615
P50851	Lipopolysaccharide-responsive and beige-like anchor protein OS=Homo sapiens GN=LRBA PE=1 SV=4 - [LRBA_HUMAN]	1	318.906	5.60498	1.07829	0.200454	0.285541
O75475	PC4 and SFRS1-interacting protein OS=Homo sapiens GN=PSIP1 PE=1 SV=1 - [PSIP1_HUMAN]	2	60.0667	9.12939	0.909269	0.201115	0.286315
P49755	Transmembrane emp24 domain-containing protein 10 OS=Homo sapiens GN=TMED10 PE=1 SV=2 - [TMEDA_HUMAN]	3	24.96	7.44482	1.05742	0.201351	0.286484
Q13200	26S proteasome non-ATPase regulatory subunit 2 OS=Homo sapiens GN=PSMD2 PE=1 SV=3 - [PSMD2_HUMAN]	6	100.136	5.19873	1.06354	0.201831	0.286916
Q9UPN3	Microtubule-actin cross-linking factor 1, isoforms 1/2/3/5 OS=Homo sapiens GN=MACF1 PE=1 SV=4 - [MACF1_HUMAN]	3	837.787	5.38916	0.956368	0.201891	0.286916
Q8WWI5	Choline transporter-like protein 1 OS=Homo sapiens GN=SLC44A1 PE=1 SV=1 - [CTL1_HUMAN]	1	73.2533	8.60205	1.12305	0.202057	0.286985
Q9C0C2	182 kDa tankyrase-1-binding protein OS=Homo sapiens GN=TNKS1BP1 PE=1 SV=4 - [TB182_HUMAN]	1	181.685	4.85596	0.792506	0.202519	0.287461
P61970	Nuclear transport factor 2 OS=Homo sapiens GN=NUTF2 PE=1 SV=1 - [NTF2_HUMAN]	4	14.469	5.37646	1.04552	0.202629	0.287461
P61204	ADP-ribosylation factor 3 OS=Homo sapiens GN=ARF3 PE=1 SV=2 - [ARF3_HUMAN]	5	20.5877	7.43018	1.09213	0.203503	0.288533
Q9Y6C2	EMILIN-1 OS=Homo sapiens GN=EMILIN1 PE=1 SV=2 - [EMIL1_HUMAN]	13	106.601	5.14795	1.04829	0.203754	0.288721
P27708	CAD protein OS=Homo sapiens GN=CAD PE=1 SV=3 - [PYR1_HUMAN]	1	242.829	6.45557	0.847501	0.204549	0.289679
Q92538	Golgi-specific brefeldin A-resistance guanine nucleotide exchange factor 1 OS=Homo sapiens GN=GBF1 PE=1 SV=2 - [GBF1_HUMAN]	1	206.315	5.73193	0.90568	0.204897	0.290003
Q9Y696	Chloride intracellular channel protein 4 OS=Homo sapiens GN=CLIC4 PE=1 SV=4 - [CLIC4_HUMAN]	8	28.7537	5.59229	1.05651	0.206245	0.291741
Q9UBI1	COMM domain-containing protein 3 OS=Homo sapiens GN=COMMD3 PE=1 SV=1 - [COMD3_HUMAN]	1	22.1372	5.98584	0.942676	0.206526	0.291968
P46779	60S ribosomal protein L28 OS=Homo sapiens GN=RPL28 PE=1 SV=3 - [RL28_HUMAN]	3	15.7377	12.0151	0.953461	0.20686	0.292271
Q9NV96	Cell cycle control protein 50A OS=Homo sapiens GN=TMEM30A PE=1 SV=1 - [CC50A_HUMAN]	1	40.6576	8.5874	1.14409	0.207374	0.292827
P26022	Pentraxin-related protein PTX3 OS=Homo sapiens GN=PTX3 PE=1 SV=3 - [PTX3_HUMAN]	1	41.9488	5.0083	1.04403	0.20765	0.293047
P53597	Succinyl-CoA ligase [ADP/GDP-forming] subunit alpha, mitochondrial OS=Homo sapiens GN=SUCLG1 PE=1 SV=4 - [SUCA_HUMAN]	3	36.2268	8.79248	1.0798	0.208114	0.293531
Q99598	Translin-associated protein X OS=Homo sapiens GN=TSNAX PE=1 SV=1 - [TSNAX_HUMAN]	3	33.0917	6.55127	0.933443	0.208997	0.294606
P53004	Biliverdin reductase A OS=Homo sapiens GN=BLVRA PE=1 SV=2 - [BIEA_HUMAN]	3	33.4073	6.44287	1.06849	0.209679	0.295303
O43681	ATPase ASNA1 OS=Homo sapiens GN=ASNA1 PE=1 SV=2 - [ASNA_HUMAN]	1	38.7674	4.90674	1.03211	0.209734	0.295303
Q04760	Lactoylglutathione lyase OS=Homo sapiens GN=GLO1 PE=1 SV=4 - [LGUL_HUMAN]	5	20.7642	5.31299	0.903201	0.210076	0.295579
O14683	Tumor protein p53-inducible protein 11 OS=Homo sapiens GN=TP53I11 PE=1 SV=2 - [P5I11_HUMAN]	1	21.0405	9.5542	0.966155	0.210215	0.295579
Q9Y295	Developmentally-regulated GTP-binding protein 1 OS=Homo sapiens GN=DRG1 PE=1 SV=1 - [DRG1_HUMAN]	1	40.5168	8.89502	1.18211	0.210295	0.295579
P00558	Phosphoglycerate kinase 1 OS=Homo sapiens GN=PGK1 PE=1 SV=3 - [PGK1_HUMAN]	17	44.5861	8.104	0.962443	0.210547	0.295759
Q9Y376	Calcium-binding protein 39 OS=Homo sapiens GN=CAB39 PE=1 SV=1 - [CAB39_HUMAN]	1	39.8437	6.88818	1.09057	0.210666	0.295759
P07195	L-lactate dehydrogenase B chain OS=Homo sapiens GN=LDHB PE=1 SV=2 - [LDHB_HUMAN]	8	36.6151	6.04932	1.03735	0.211496	0.296753
Q9NRY4	Rho GTPase-activating protein 35 OS=Homo sapiens GN=ARHGAP35 PE=1 SV=3 - [RHG35_HUMAN]	2	170.407	6.63916	1.04986	0.211875	0.297113
P42765	3-ketoacyl-CoA thiolase, mitochondrial OS=Homo sapiens GN=ACAA2 PE=1 SV=2 - [THIM_HUMAN]	5	41.8976	8.08936	0.962792	0.21202	0.297146
P04062	Glucosylceramidase OS=Homo sapiens GN=GBA PE=1 SV=3 - [GLCM_HUMAN]	1	59.6782	7.60596	1.06063	0.212346	0.297431
Q96IY1	Kinetochore-associated protein NSL1 homolog OS=Homo sapiens GN=NSL1 PE=1 SV=3 - [NSL1_HUMAN]	1	32.1415	6.78564	1.24929	0.212552	0.297548
P48059	LIM and senescent cell antigen-like-containing domain protein 1 OS=Homo sapiens GN=LIMS1 PE=1 SV=4 - [LIMS1_HUMAN]	3	37.2258	8.04541	0.912483	0.212758	0.29764
P49354	Protein farnesyltransferase/geranylgeranyltransferase type-1 subunit alpha OS=Homo sapiens GN=FNTA PE=1 SV=1 - [FNTA_HUMAN]	2	44.3811	5.08447	0.961438	0.212862	0.29764
P21399	Cytoplasmic aconitate hydratase OS=Homo sapiens GN=ACO1 PE=1 SV=3 - [ACOC_HUMAN]	6	98.3366	6.68311	1.1032	0.213303	0.298085
Q04446	1,4-alpha-glucan-branching enzyme OS=Homo sapiens GN=GBE1 PE=1 SV=3 - [GLGB_HUMAN]	4	80.4226	6.31592	1.06145	0.213588	0.298166
P49959	Double-strand break repair protein MRE11A OS=Homo sapiens GN=MRE11A PE=1 SV=3 - [MRE11_HUMAN]	5	80.5433	5.89697	1.1147	0.213606	0.298166
Q8NBJ5	Procollagen galactosyltransferase 1 OS=Homo sapiens GN=COLGALT1 PE=1 SV=1 - [GT251_HUMAN]	2	71.5905	7.31299	0.921417	0.213834	0.298313
Q9Y371	Endophilin-B1 OS=Homo sapiens GN=SH3GLB1 PE=1 SV=1 - [SHLB1_HUMAN]	2	40.7708	6.03662	0.926653	0.21475	0.299206
P01612	Ig kappa chain V-I region Mev OS=Homo sapiens PE=1 SV=1 - [KV120_HUMAN]	1	11.8628	6.56592	1.13469	0.214781	0.299206
Q15334	Lethal(2) giant larvae protein homolog 1 OS=Homo sapiens GN=LLGL1 PE=1 SV=3 - [L2GL1_HUMAN]	1	115.346	6.29053	1.27125	0.214843	0.299206
P42574	Caspase-3 OS=Homo sapiens GN=CASP3 PE=1 SV=2 - [CASP3_HUMAN]	1	31.5875	6.53662	0.896669	0.215624	0.300122
Q15363	Transmembrane emp24 domain-containing protein 2 OS=Homo sapiens GN=TMED2 PE=1 SV=1 - [TMED2_HUMAN]	1	22.7464	5.17334	1.08868	0.216838	0.301639
Q96M27	Protein PRRC1 OS=Homo sapiens GN=PRRC1 PE=1 SV=1 - [PRRC1_HUMAN]	3	46.6718	5.8335	1.13747	0.217487	0.302369
P46777	60S ribosomal protein L5 OS=Homo sapiens GN=RPL5 PE=1 SV=3 - [RL5_HUMAN]	4	34.3407	9.71533	0.935757	0.218457	0.303544
O75718	Cartilage-associated protein OS=Homo sapiens GN=CRTAP PE=1 SV=1 - [CRTAP_HUMAN]	3	46.5319	5.73193	1.16409	0.219533	0.304865
Q14956	Transmembrane glycoprotein NMB OS=Homo sapiens GN=GPNMB PE=1 SV=2 - [GPNMB_HUMAN]	2	63.8819	6.63916	0.920335	0.220116	0.3055
P12814	Alpha-actinin-1 OS=Homo sapiens GN=ACTN1 PE=1 SV=2 - [ACTN1_HUMAN]	24	102.993	5.41455	1.0241	0.221059	0.306634
Q8NC56	LEM domain-containing protein 2 OS=Homo sapiens GN=LEMD2 PE=1 SV=1 - [LEMD2_HUMAN]	2	56.9395	8.99756	0.902685	0.221441	0.306929
O94903	Proline synthase co-transcribed bacterial homolog protein OS=Homo sapiens GN=PROSC PE=1 SV=1 - [PROSC_HUMAN]	4	30.3246	7.50342	0.970861	0.221524	0.306929
O95861	3'(2'),5'-bisphosphate nucleotidase 1 OS=Homo sapiens GN=BPNT1 PE=1 SV=1 - [BPNT1_HUMAN]	1	33.3712	5.69385	0.866597	0.22167	0.306957
P06331	Ig heavy chain V-II region ARH-77 OS=Homo sapiens PE=4 SV=1 - [HV209_HUMAN]	2	16.2181	8.27979	1.10516	0.222659	0.307984
Q14764	Major vault protein OS=Homo sapiens GN=MVP PE=1 SV=4 - [MVP_HUMAN]	18	99.2659	5.47803	1.10234	0.222665	0.307984
O75531	Barrier-to-autointegration factor OS=Homo sapiens GN=BANF1 PE=1 SV=1 - [BAF_HUMAN]	5	10.052	6.0874	0.973416	0.223381	0.308799
P49368	T-complex protein 1 subunit gamma OS=Homo sapiens GN=CCT3 PE=1 SV=4 - [TCPG_HUMAN]	9	60.4953	6.49365	0.983822	0.223881	0.309314
O60271	C-Jun-amino-terminal kinase-interacting protein 4 OS=Homo sapiens GN=SPAG9 PE=1 SV=4 - [JIP4_HUMAN]	1	146.115	5.14795	1.25155	0.22433	0.309759
Q99623	Prohibitin-2 OS=Homo sapiens GN=PHB2 PE=1 SV=2 - [PHB2_HUMAN]	4	33.2759	9.83252	0.982616	0.224713	0.310112
P63000	Ras-related C3 botulinum toxin substrate 1 OS=Homo sapiens GN=RAC1 PE=1 SV=1 - [RAC1_HUMAN]	7	21.4362	8.49951	1.04459	0.22489	0.31018
P51153	Ras-related protein Rab-13 OS=Homo sapiens GN=RAB13 PE=1 SV=1 - [RAB13_HUMAN]	2	22.7597	9.18799	0.973508	0.225333	0.310615
P01617	Ig kappa chain V-II region TEW OS=Homo sapiens PE=1 SV=1 - [KV204_HUMAN]	1	12.3082	5.99854	1.21283	0.225804	0.311072
Q14141	Septin-6 OS=Homo sapiens GN=SEPT6 PE=1 SV=4 - [SEPT6_HUMAN]	1	49.6853	6.66846	0.895133	0.226022	0.311072
Q02252	Methylmalonate-semialdehyde dehydrogenase [acylating], mitochondrial OS=Homo sapiens GN=ALDH6A1 PE=1 SV=2 - [MMSA_HUMAN]	5	57.8027	8.49951	0.937912	0.226218	0.311072
O95302	Peptidyl-prolyl cis-trans isomerase FKBP9 OS=Homo sapiens GN=FKBP9 PE=1 SV=2 - [FKBP9_HUMAN]	6	63.0435	5.08447	0.963675	0.226375	0.311072
O75367	Core histone macro-H2A.1 OS=Homo sapiens GN=H2AFY PE=1 SV=4 - [H2AY_HUMAN]	8	39.5925	9.78857	0.965187	0.226421	0.311072
Q92835	Phosphatidylinositol 3,4,5-trisphosphate 5-phosphatase 1 OS=Homo sapiens GN=INPP5D PE=1 SV=2 - [SHIP1_HUMAN]	1	133.209	7.59131	0.897625	0.226432	0.311072
Q6UXI9	Nephronectin OS=Homo sapiens GN=NPNT PE=2 SV=3 - [NPNT_HUMAN]	1	61.8662	8.33838	0.832693	0.227667	0.312592
P12081	Histidine--tRNA ligase, cytoplasmic OS=Homo sapiens GN=HARS PE=1 SV=2 - [SYHC_HUMAN]	4	57.3742	5.88428	1.25623	0.228143	0.313069
Q8TD84	Down syndrome cell adhesion molecule-like protein 1 OS=Homo sapiens GN=DSCAML1 PE=1 SV=2 - [DSCL1_HUMAN]	1	224.323	8.1626	1.63301	0.22854	0.313437
Q92973	Transportin-1 OS=Homo sapiens GN=TNPO1 PE=1 SV=2 - [TNPO1_HUMAN]	5	102.289	4.98291	0.960855	0.230402	0.315763
P49257	Protein ERGIC-53 OS=Homo sapiens GN=LMAN1 PE=1 SV=2 - [LMAN1_HUMAN]	8	57.513	6.771	0.96104	0.230495	0.315763
P14209	CD99 antigen OS=Homo sapiens GN=CD99 PE=1 SV=1 - [CD99_HUMAN]	2	18.8363	4.75439	0.861673	0.231289	0.316672
P62937	Peptidyl-prolyl cis-trans isomerase A OS=Homo sapiens GN=PPIA PE=1 SV=2 - [PPIA_HUMAN]	9	18.0009	7.81104	0.981842	0.231571	0.316732
Q49A26	Putative oxidoreductase GLYR1 OS=Homo sapiens GN=GLYR1 PE=1 SV=3 - [GLYR1_HUMAN]	1	60.518	9.17334	1.02135	0.231593	0.316732
P22061	Protein-L-isoaspartate(D-aspartate) O-methyltransferase OS=Homo sapiens GN=PCMT1 PE=1 SV=4 - [PIMT_HUMAN]	7	24.6206	7.21045	0.985436	0.231836	0.316886
Q9BT17	Mitochondrial ribosome-associated GTPase 1 OS=Homo sapiens GN=MTG1 PE=1 SV=2 - [MTG1_HUMAN]	1	37.2128	9.46631	0.842112	0.233381	0.318819
P55072	Transitional endoplasmic reticulum ATPase OS=Homo sapiens GN=VCP PE=1 SV=4 - [TERA_HUMAN]	24	89.2657	5.26221	0.966546	0.233633	0.318948
Q14699	Raftlin OS=Homo sapiens GN=RFTN1 PE=1 SV=4 - [RFTN1_HUMAN]	1	63.1065	5.66846	0.902358	0.233801	0.318948
P47897	Glutamine--tRNA ligase OS=Homo sapiens GN=QARS PE=1 SV=1 - [SYQ_HUMAN]	6	87.7429	7.15186	1.03974	0.233869	0.318948
P23526	Adenosylhomocysteinase OS=Homo sapiens GN=AHCY PE=1 SV=4 - [SAHH_HUMAN]	8	47.6852	6.34131	1.04311	0.234094	0.319076
P12236	ADP/ATP translocase 3 OS=Homo sapiens GN=SLC25A6 PE=1 SV=4 - [ADT3_HUMAN]	3	32.8452	9.74463	0.938994	0.234929	0.319897
O60687	Sushi repeat-containing protein SRPX2 OS=Homo sapiens GN=SRPX2 PE=1 SV=1 - [SRPX2_HUMAN]	7	52.9377	7.25439	0.962142	0.234959	0.319897
O00339	Matrilin-2 OS=Homo sapiens GN=MATN2 PE=1 SV=4 - [MATN2_HUMAN]	22	106.767	6.26514	1.01988	0.236447	0.321416
P54136	Arginine--tRNA ligase, cytoplasmic OS=Homo sapiens GN=RARS PE=1 SV=2 - [SYRC_HUMAN]	7	75.3309	6.68311	1.05762	0.236463	0.321416
P48449	Lanosterol synthase OS=Homo sapiens GN=LSS PE=1 SV=1 - [ERG7_HUMAN]	1	83.2551	6.60986	0.903857	0.236471	0.321416
P21589	5'-nucleotidase OS=Homo sapiens GN=NT5E PE=1 SV=1 - [5NTD_HUMAN]	7	63.3275	7.03467	1.06468	0.236832	0.321727
Q9Y680	Peptidyl-prolyl cis-trans isomerase FKBP7 OS=Homo sapiens GN=FKBP7 PE=1 SV=1 - [FKBP7_HUMAN]	2	29.9901	6.53662	0.934779	0.237185	0.322026
P02008	Hemoglobin subunit zeta OS=Homo sapiens GN=HBZ PE=1 SV=2 - [HBAZ_HUMAN]	1	15.6272	8.20654	2.0219	0.237362	0.322085
P08648	Integrin alpha-5 OS=Homo sapiens GN=ITGA5 PE=1 SV=2 - [ITA5_HUMAN]	3	114.465	5.77002	0.904046	0.237493	0.322085
A1X283	SH3 and PX domain-containing protein 2B OS=Homo sapiens GN=SH3PXD2B PE=1 SV=3 - [SPD2B_HUMAN]	1	101.516	8.68994	1.05246	0.237992	0.322582
Q96D15	Reticulocalbin-3 OS=Homo sapiens GN=RCN3 PE=1 SV=1 - [RCN3_HUMAN]	6	37.47	4.89404	0.968373	0.238267	0.322775
P99999	Cytochrome c OS=Homo sapiens GN=CYCS PE=1 SV=2 - [CYC_HUMAN]	3	11.7411	9.56885	0.933158	0.238448	0.32284
Q16647	Prostacyclin synthase OS=Homo sapiens GN=PTGIS PE=1 SV=1 - [PTGIS_HUMAN]	7	57.0678	7.31299	0.864647	0.239237	0.323623
Q15555	Microtubule-associated protein RP/EB family member 2 OS=Homo sapiens GN=MAPRE2 PE=1 SV=1 - [MARE2_HUMAN]	3	37.0082	5.56689	0.871477	0.239292	0.323623
P78539	Sushi repeat-containing protein SRPX OS=Homo sapiens GN=SRPX PE=1 SV=1 - [SRPX_HUMAN]	2	51.5381	8.66064	1.06592	0.239529	0.323733
P37837	Transaldolase OS=Homo sapiens GN=TALDO1 PE=1 SV=2 - [TALDO_HUMAN]	14	37.5165	6.81494	0.955646	0.239767	0.323733
P18669	Phosphoglycerate mutase 1 OS=Homo sapiens GN=PGAM1 PE=1 SV=2 - [PGAM1_HUMAN]	6	28.7858	7.18115	0.95311	0.239773	0.323733
Q8WUW1	Protein BRICK1 OS=Homo sapiens GN=BRK1 PE=1 SV=1 - [BRK1_HUMAN]	1	8.73946	5.45264	0.945979	0.240941	0.325044
P21980	Protein-glutamine gamma-glutamyltransferase 2 OS=Homo sapiens GN=TGM2 PE=1 SV=2 - [TGM2_HUMAN]	4	77.2797	5.22412	0.956285	0.241011	0.325044
Q9BV20	Methylthioribose-1-phosphate isomerase OS=Homo sapiens GN=MRI1 PE=1 SV=1 - [MTNA_HUMAN]	1	39.1254	6.30322	1.05796	0.242175	0.326433
Q9P2R7	Succinyl-CoA ligase [ADP-forming] subunit beta, mitochondrial OS=Homo sapiens GN=SUCLA2 PE=1 SV=3 - [SUCB1_HUMAN]	2	50.2852	7.41553	0.948484	0.242691	0.326845
P31415	Calsequestrin-1 OS=Homo sapiens GN=CASQ1 PE=1 SV=3 - [CASQ1_HUMAN]	5	45.1319	4.15771	0.925205	0.242749	0.326845
P14854	Cytochrome c oxidase subunit 6B1 OS=Homo sapiens GN=COX6B1 PE=1 SV=2 - [CX6B1_HUMAN]	1	10.1857	7.04932	1.28537	0.242896	0.326862
Q86XP3	ATP-dependent RNA helicase DDX42 OS=Homo sapiens GN=DDX42 PE=1 SV=1 - [DDX42_HUMAN]	1	102.912	7.02002	1.34356	0.243112	0.326972
O43665	Regulator of G-protein signaling 10 OS=Homo sapiens GN=RGS10 PE=1 SV=2 - [RGS10_HUMAN]	1	20.223	5.49072	1.37662	0.243295	0.327037
P25787	Proteasome subunit alpha type-2 OS=Homo sapiens GN=PSMA2 PE=1 SV=2 - [PSA2_HUMAN]	3	25.8823	7.43018	1.12691	0.244138	0.327989
Q92765	Secreted frizzled-related protein 3 OS=Homo sapiens GN=FRZB PE=1 SV=2 - [SFRP3_HUMAN]	4	36.2303	8.45557	1.01934	0.244398	0.328157
P61619	Protein transport protein Sec61 subunit alpha isoform 1 OS=Homo sapiens GN=SEC61A1 PE=1 SV=2 - [S61A1_HUMAN]	1	52.2305	8.06006	1.11815	0.245218	0.329076
O75923	Dysferlin OS=Homo sapiens GN=DYSF PE=1 SV=1 - [DYSF_HUMAN]	1	237.144	5.64307	0.912059	0.245362	0.329088
P51397	Death-associated protein 1 OS=Homo sapiens GN=DAP PE=1 SV=3 - [DAP1_HUMAN]	1	11.1577	9.31982	1.1825	0.24592	0.329607
Q7L4P6	BEN domain-containing protein 5 OS=Homo sapiens GN=BEND5 PE=1 SV=1 - [BEND5_HUMAN]	1	48.1517	6.20166	1.11386	0.24602	0.329607
P48509	CD151 antigen OS=Homo sapiens GN=CD151 PE=1 SV=3 - [CD151_HUMAN]	1	28.2763	7.47412	0.905232	0.246165	0.32962
P35606	Coatomer subunit beta' OS=Homo sapiens GN=COPB2 PE=1 SV=2 - [COPB2_HUMAN]	5	102.422	5.2749	1.0281	0.247844	0.331686
P20036	HLA class II histocompatibility antigen, DP alpha 1 chain OS=Homo sapiens GN=HLA-DPA1 PE=1 SV=1 - [DPA1_HUMAN]	1	29.3619	5.21143	1.05083	0.248445	0.332307
Q15393	Splicing factor 3B subunit 3 OS=Homo sapiens GN=SF3B3 PE=1 SV=4 - [SF3B3_HUMAN]	3	135.492	5.26221	0.940255	0.248821	0.332627
Q9BWM7	Sideroflexin-3 OS=Homo sapiens GN=SFXN3 PE=1 SV=2 - [SFXN3_HUMAN]	4	35.9557	9.08545	0.88953	0.249008	0.332694
P46952	3-hydroxyanthranilate 3,4-dioxygenase OS=Homo sapiens GN=HAAO PE=1 SV=2 - [3HAO_HUMAN]	1	32.5355	5.88428	0.938129	0.249419	0.332842
P63220	40S ribosomal protein S21 OS=Homo sapiens GN=RPS21 PE=1 SV=1 - [RS21_HUMAN]	2	9.10557	8.49951	1.17754	0.249503	0.332842
P00338	L-lactate dehydrogenase A chain OS=Homo sapiens GN=LDHA PE=1 SV=2 - [LDHA_HUMAN]	14	36.6654	8.26514	1.03779	0.249529	0.332842
P11940	Polyadenylate-binding protein 1 OS=Homo sapiens GN=PABPC1 PE=1 SV=2 - [PABP1_HUMAN]	8	70.6259	9.49561	1.10747	0.249963	0.333238
P46778	60S ribosomal protein L21 OS=Homo sapiens GN=RPL21 PE=1 SV=2 - [RL21_HUMAN]	4	18.5531	10.4917	1.07274	0.250134	0.333284
Q9Y5X1	Sorting nexin-9 OS=Homo sapiens GN=SNX9 PE=1 SV=1 - [SNX9_HUMAN]	6	66.5496	5.57959	0.97151	0.250731	0.333896
Q13526	Peptidyl-prolyl cis-trans isomerase NIMA-interacting 1 OS=Homo sapiens GN=PIN1 PE=1 SV=1 - [PIN1_HUMAN]	1	18.232	8.82178	0.926271	0.251198	0.334335
P22392	Nucleoside diphosphate kinase B OS=Homo sapiens GN=NME2 PE=1 SV=1 - [NDKB_HUMAN]	7	17.2869	8.41162	0.965532	0.252839	0.336335
Q92543	Sorting nexin-19 OS=Homo sapiens GN=SNX19 PE=1 SV=2 - [SNX19_HUMAN]	1	108.53	5.03369	1.30014	0.253169	0.33659
Q14314	Fibroleukin OS=Homo sapiens GN=FGL2 PE=1 SV=1 - [FGL2_HUMAN]	1	50.1968	7.38623	0.95573	0.253444	0.336772
Q15436	Protein transport protein Sec23A OS=Homo sapiens GN=SEC23A PE=1 SV=2 - [SC23A_HUMAN]	4	86.1053	7.07861	1.06033	0.253998	0.337324
Q13363	C-terminal-binding protein 1 OS=Homo sapiens GN=CTBP1 PE=1 SV=2 - [CTBP1_HUMAN]	4	47.5055	6.771	0.967987	0.255223	0.338766
P01778	Ig heavy chain V-III region ZAP OS=Homo sapiens PE=1 SV=1 - [HV317_HUMAN]	1	12.5741	8.51416	0.807539	0.257122	0.3411
Q13637	Ras-related protein Rab-32 OS=Homo sapiens GN=RAB32 PE=1 SV=3 - [RAB32_HUMAN]	1	24.9817	6.53662	1.10191	0.257397	0.341279
Q15366	Poly(rC)-binding protein 2 OS=Homo sapiens GN=PCBP2 PE=1 SV=1 - [PCBP2_HUMAN]	3	38.5556	6.78564	1.0449	0.259928	0.344447
O00291	Huntingtin-interacting protein 1 OS=Homo sapiens GN=HIP1 PE=1 SV=5 - [HIP1_HUMAN]	4	116.148	5.30029	0.961337	0.260332	0.344795
P23588	Eukaryotic translation initiation factor 4B OS=Homo sapiens GN=EIF4B PE=1 SV=2 - [IF4B_HUMAN]	2	69.1103	5.73193	0.862046	0.260802	0.345229
P08758	Annexin A5 OS=Homo sapiens GN=ANXA5 PE=1 SV=2 - [ANXA5_HUMAN]	22	35.9144	5.04639	0.962018	0.261985	0.346607
P29144	Tripeptidyl-peptidase 2 OS=Homo sapiens GN=TPP2 PE=1 SV=4 - [TPP2_HUMAN]	1	138.263	6.31592	1.24913	0.266343	0.351855
Q9P2R3	Rabankyrin-5 OS=Homo sapiens GN=ANKFY1 PE=1 SV=2 - [ANFY1_HUMAN]	2	128.318	6.1001	1.06216	0.266383	0.351855
P27816	Microtubule-associated protein 4 OS=Homo sapiens GN=MAP4 PE=1 SV=3 - [MAP4_HUMAN]	14	120.93	5.42725	0.925187	0.266422	0.351855
P61158	Actin-related protein 3 OS=Homo sapiens GN=ACTR3 PE=1 SV=3 - [ARP3_HUMAN]	8	47.341	5.88428	1.05009	0.266669	0.351855
P16219	Short-chain specific acyl-CoA dehydrogenase, mitochondrial OS=Homo sapiens GN=ACADS PE=1 SV=1 - [ACADS_HUMAN]	2	44.2688	7.98682	0.950586	0.266675	0.351855
Q15046	Lysine--tRNA ligase OS=Homo sapiens GN=KARS PE=1 SV=3 - [SYK_HUMAN]	3	68.0046	6.354	1.07961	0.270727	0.357007
O95425	Supervillin OS=Homo sapiens GN=SVIL PE=1 SV=2 - [SVIL_HUMAN]	2	247.593	6.97607	1.18529	0.271051	0.357087
P00390	Glutathione reductase, mitochondrial OS=Homo sapiens GN=GSR PE=1 SV=2 - [GSHR_HUMAN]	6	56.221	8.49951	1.09857	0.271248	0.357087
O00231	26S proteasome non-ATPase regulatory subunit 11 OS=Homo sapiens GN=PSMD11 PE=1 SV=3 - [PSD11_HUMAN]	2	47.434	6.48096	1.04799	0.271419	0.357087
P07741	Adenine phosphoribosyltransferase OS=Homo sapiens GN=APRT PE=1 SV=2 - [APT_HUMAN]	3	19.5954	6.02393	0.943676	0.271431	0.357087
Q9H6X2	Anthrax toxin receptor 1 OS=Homo sapiens GN=ANTXR1 PE=1 SV=2 - [ANTR1_HUMAN]	1	62.749	7.60596	1.20973	0.271521	0.357087
P42330	Aldo-keto reductase family 1 member C3 OS=Homo sapiens GN=AKR1C3 PE=1 SV=4 - [AK1C3_HUMAN]	1	36.8298	7.94287	1.09611	0.27257	0.358273
Q9ULH1	Arf-GAP with SH3 domain, ANK repeat and PH domain-containing protein 1 OS=Homo sapiens GN=ASAP1 PE=1 SV=4 - [ASAP1_HUMAN]	1	125.42	7.31299	1.16671	0.273935	0.359475
Q92900	Regulator of nonsense transcripts 1 OS=Homo sapiens GN=UPF1 PE=1 SV=2 - [RENT1_HUMAN]	2	124.267	6.60986	1.19045	0.274007	0.359475
P02511	Alpha-crystallin B chain OS=Homo sapiens GN=CRYAB PE=1 SV=2 - [CRYAB_HUMAN]	7	20.1464	7.32764	0.952623	0.27403	0.359475
Q9UJS0	Calcium-binding mitochondrial carrier protein Aralar2 OS=Homo sapiens GN=SLC25A13 PE=1 SV=2 - [CMC2_HUMAN]	1	74.1286	8.6167	1.06602	0.274076	0.359475
Q8IYL3	UPF0688 protein C1orf174 OS=Homo sapiens GN=C1orf174 PE=1 SV=2 - [CA174_HUMAN]	1	25.9607	6.90283	0.927579	0.27429	0.359562
Q8N684	Cleavage and polyadenylation specificity factor subunit 7 OS=Homo sapiens GN=CPSF7 PE=1 SV=1 - [CPSF7_HUMAN]	2	52.0183	8.00146	0.822707	0.274947	0.360229
Q13620	Cullin-4B OS=Homo sapiens GN=CUL4B PE=1 SV=4 - [CUL4B_HUMAN]	3	103.916	7.37158	1.05112	0.27521	0.36038
Q96AG4	Leucine-rich repeat-containing protein 59 OS=Homo sapiens GN=LRRC59 PE=1 SV=1 - [LRC59_HUMAN]	7	34.9089	9.56885	1.16077	0.277825	0.363609
Q96Q05	Trafficking protein particle complex subunit 9 OS=Homo sapiens GN=TRAPPC9 PE=1 SV=2 - [TPPC9_HUMAN]	1	128.449	6.62451	0.727846	0.279401	0.365475
Q14232	Translation initiation factor eIF-2B subunit alpha OS=Homo sapiens GN=EIF2B1 PE=1 SV=1 - [EI2BA_HUMAN]	1	33.6908	7.32764	1.06446	0.280287	0.366436
Q9NPQ8	Synembryn-A OS=Homo sapiens GN=RIC8A PE=1 SV=3 - [RIC8A_HUMAN]	2	59.6715	5.32568	1.11782	0.280552	0.366586
O15260	Surfeit locus protein 4 OS=Homo sapiens GN=SURF4 PE=1 SV=3 - [SURF4_HUMAN]	3	30.3738	7.78174	0.973882	0.280978	0.366946
Q99426	Tubulin-folding cofactor B OS=Homo sapiens GN=TBCB PE=1 SV=2 - [TBCB_HUMAN]	4	27.3085	5.14795	1.03606	0.282639	0.368652
Q13492	Phosphatidylinositol-binding clathrin assembly protein OS=Homo sapiens GN=PICALM PE=1 SV=2 - [PICAL_HUMAN]	4	70.71	7.89893	0.96034	0.282688	0.368652
P13224	Platelet glycoprotein Ib beta chain OS=Homo sapiens GN=GP1BB PE=1 SV=1 - [GP1BB_HUMAN]	1	21.7038	9.30518	1.03642	0.282788	0.368652
Q8IU85	Calcium/calmodulin-dependent protein kinase type 1D OS=Homo sapiens GN=CAMK1D PE=1 SV=1 - [KCC1D_HUMAN]	1	42.8867	7.21045	1.08	0.282891	0.368652
O00757	Fructose-1,6-bisphosphatase isozyme 2 OS=Homo sapiens GN=FBP2 PE=1 SV=2 - [F16P2_HUMAN]	1	36.7199	7.2251	0.845256	0.283069	0.368687
Q96MM6	Heat shock 70 kDa protein 12B OS=Homo sapiens GN=HSPA12B PE=1 SV=2 - [HS12B_HUMAN]	1	75.64	8.52881	0.936092	0.283353	0.368859
Q9Y639	Neuroplastin OS=Homo sapiens GN=NPTN PE=1 SV=2 - [NPTN_HUMAN]	1	44.3595	7.98682	0.960063	0.286068	0.372194
Q9Y2J2	Band 4.1-like protein 3 OS=Homo sapiens GN=EPB41L3 PE=1 SV=2 - [E41L3_HUMAN]	1	120.603	5.18604	1.25271	0.287	0.373207
P46926	Glucosamine-6-phosphate isomerase 1 OS=Homo sapiens GN=GNPDA1 PE=1 SV=1 - [GNPI1_HUMAN]	3	32.6476	6.91748	1.08006	0.287617	0.373726
O00299	Chloride intracellular channel protein 1 OS=Homo sapiens GN=CLIC1 PE=1 SV=4 - [CLIC1_HUMAN]	6	26.9057	5.17334	1.05568	0.287706	0.373726
Q7Z4S6	Kinesin-like protein KIF21A OS=Homo sapiens GN=KIF21A PE=1 SV=2 - [KI21A_HUMAN]	1	187.063	6.41748	1.46915	0.288209	0.37418
P53677	AP-3 complex subunit mu-2 OS=Homo sapiens GN=AP3M2 PE=2 SV=1 - [AP3M2_HUMAN]	1	46.9474	7.56201	1.07585	0.289032	0.375048
P51114	Fragile X mental retardation syndrome-related protein 1 OS=Homo sapiens GN=FXR1 PE=1 SV=3 - [FXR1_HUMAN]	1	69.6779	6.15088	1.76828	0.289239	0.375116
Q5SW79	Centrosomal protein of 170 kDa OS=Homo sapiens GN=CEP170 PE=1 SV=1 - [CE170_HUMAN]	1	175.187	7.10791	0.915905	0.290069	0.375992
O75888	Tumor necrosis factor ligand superfamily member 13 OS=Homo sapiens GN=TNFSF13 PE=1 SV=1 - [TNF13_HUMAN]	1	27.4161	9.62744	1.27006	0.290532	0.376392
O15145	Actin-related protein 2/3 complex subunit 3 OS=Homo sapiens GN=ARPC3 PE=1 SV=3 - [ARPC3_HUMAN]	3	20.5334	8.5874	0.919377	0.291503	0.377365
Q86XS5	Angiopoietin-related protein 5 OS=Homo sapiens GN=ANGPTL5 PE=2 SV=3 - [ANGL5_HUMAN]	2	44.1154	6.59521	1.11717	0.291593	0.377365
P51452	Dual specificity protein phosphatase 3 OS=Homo sapiens GN=DUSP3 PE=1 SV=1 - [DUS3_HUMAN]	2	20.4653	7.79639	0.909905	0.292019	0.377715
P01717	Ig lambda chain V-IV region Hil OS=Homo sapiens PE=1 SV=1 - [LV403_HUMAN]	1	11.5096	6.50732	1.12728	0.292223	0.377778
P78347	General transcription factor II-I OS=Homo sapiens GN=GTF2I PE=1 SV=2 - [GTF2I_HUMAN]	2	112.346	6.39209	0.941587	0.292784	0.378302
P29466	Caspase-1 OS=Homo sapiens GN=CASP1 PE=1 SV=1 - [CASP1_HUMAN]	2	45.1295	5.90967	1.10015	0.293025	0.378413
P62745	Rho-related GTP-binding protein RhoB OS=Homo sapiens GN=RHOB PE=1 SV=1 - [RHOB_HUMAN]	1	22.1091	5.23682	1.1514	0.293318	0.37859
O14964	Hepatocyte growth factor-regulated tyrosine kinase substrate OS=Homo sapiens GN=HGS PE=1 SV=1 - [HGS_HUMAN]	2	86.1376	6.16357	1.14007	0.295408	0.381086
P07910	Heterogeneous nuclear ribonucleoproteins C1/C2 OS=Homo sapiens GN=HNRNPC PE=1 SV=4 - [HNRPC_HUMAN]	9	33.6495	5.08447	1.02513	0.295721	0.381287
Q9Y305	Acyl-coenzyme A thioesterase 9, mitochondrial OS=Homo sapiens GN=ACOT9 PE=1 SV=2 - [ACOT9_HUMAN]	5	49.8695	8.60205	0.927692	0.296646	0.382277
P06756	Integrin alpha-V OS=Homo sapiens GN=ITGAV PE=1 SV=2 - [ITAV_HUMAN]	3	115.964	5.68115	1.04903	0.297477	0.383145
Q16134	Electron transfer flavoprotein-ubiquinone oxidoreductase, mitochondrial OS=Homo sapiens GN=ETFDH PE=1 SV=2 - [ETFD_HUMAN]	1	68.4519	7.54736	0.90615	0.297956	0.383559
P54652	Heat shock-related 70 kDa protein 2 OS=Homo sapiens GN=HSPA2 PE=1 SV=1 - [HSP72_HUMAN]	7	69.9779	5.74463	0.961525	0.299323	0.385115
P02585	Troponin C, skeletal muscle OS=Homo sapiens GN=TNNC2 PE=1 SV=2 - [TNNC2_HUMAN]	5	18.1104	4.1958	1.15448	0.301268	0.387413
Q5VZ46	Uncharacterized protein KIAA1614 OS=Homo sapiens GN=KIAA1614 PE=2 SV=3 - [K1614_HUMAN]	1	126.527	8.82178	0.937632	0.303358	0.389894
P36776	Lon protease homolog, mitochondrial OS=Homo sapiens GN=LONP1 PE=1 SV=2 - [LONM_HUMAN]	2	106.422	6.39209	1.02415	0.304555	0.391226
Q15848	Adiponectin OS=Homo sapiens GN=ADIPOQ PE=1 SV=1 - [ADIPO_HUMAN]	2	26.397	5.74463	1.04348	0.307122	0.394315
P17858	ATP-dependent 6-phosphofructokinase, liver type OS=Homo sapiens GN=PFKL PE=1 SV=6 - [PFKAL_HUMAN]	6	84.9642	7.50342	1.05224	0.308018	0.395257
Q9NZ01	Very-long-chain enoyl-CoA reductase OS=Homo sapiens GN=TECR PE=1 SV=1 - [TECR_HUMAN]	1	36.0108	9.45166	1.14946	0.308995	0.396302
O14773	Tripeptidyl-peptidase 1 OS=Homo sapiens GN=TPP1 PE=1 SV=2 - [TPP1_HUMAN]	2	61.2096	6.48096	0.900909	0.310393	0.397885
Q9BS26	Endoplasmic reticulum resident protein 44 OS=Homo sapiens GN=ERP44 PE=1 SV=1 - [ERP44_HUMAN]	6	46.9414	5.26221	1.02352	0.311086	0.398538
O76094	Signal recognition particle subunit SRP72 OS=Homo sapiens GN=SRP72 PE=1 SV=3 - [SRP72_HUMAN]	1	74.56	9.26123	1.23963	0.311424	0.398538
A1L4H1	Soluble scavenger receptor cysteine-rich domain-containing protein SSC5D OS=Homo sapiens GN=SSC5D PE=1 SV=3 - [SRCRL_HUMAN]	11	165.639	6.12549	1.07325	0.311648	0.398538
Q9Y2Q3	Glutathione S-transferase kappa 1 OS=Homo sapiens GN=GSTK1 PE=1 SV=3 - [GSTK1_HUMAN]	2	25.4803	8.41162	0.957911	0.311713	0.398538
Q13510	Acid ceramidase OS=Homo sapiens GN=ASAH1 PE=1 SV=5 - [ASAH1_HUMAN]	2	44.6308	7.62061	1.07687	0.311721	0.398538
O94832	Unconventional myosin-Id OS=Homo sapiens GN=MYO1D PE=1 SV=2 - [MYO1D_HUMAN]	23	116.129	9.39307	0.972384	0.31291	0.399848
Q8IUX7	Adipocyte enhancer-binding protein 1 OS=Homo sapiens GN=AEBP1 PE=1 SV=1 - [AEBP1_HUMAN]	15	130.847	5.10986	0.962752	0.313943	0.400957
Q9UBU9	Nuclear RNA export factor 1 OS=Homo sapiens GN=NXF1 PE=1 SV=1 - [NXF1_HUMAN]	1	70.1387	8.51416	1.04026	0.314218	0.401098
Q9Y3Q8	TSC22 domain family protein 4 OS=Homo sapiens GN=TSC22D4 PE=1 SV=2 - [T22D4_HUMAN]	2	41.0009	7.21045	1.11802	0.314583	0.401353
Q96DH6	RNA-binding protein Musashi homolog 2 OS=Homo sapiens GN=MSI2 PE=1 SV=1 - [MSI2H_HUMAN]	1	35.1741	8.48486	1.12308	0.316207	0.403214
Q96M96	FYVE, RhoGEF and PH domain-containing protein 4 OS=Homo sapiens GN=FGD4 PE=1 SV=2 - [FGD4_HUMAN]	1	86.5714	6.12549	1.30643	0.316751	0.403696
P49591	Serine--tRNA ligase, cytoplasmic OS=Homo sapiens GN=SARS PE=1 SV=3 - [SYSC_HUMAN]	7	58.7401	6.43018	0.957748	0.317886	0.40479
P30520	Adenylosuccinate synthetase isozyme 2 OS=Homo sapiens GN=ADSS PE=1 SV=3 - [PURA2_HUMAN]	1	50.0658	6.55127	1.05598	0.317942	0.40479
Q16643	Drebrin OS=Homo sapiens GN=DBN1 PE=1 SV=4 - [DREB_HUMAN]	6	71.3854	4.44971	0.966171	0.319791	0.406931
Q9BYT8	Neurolysin, mitochondrial OS=Homo sapiens GN=NLN PE=1 SV=1 - [NEUL_HUMAN]	2	80.5997	6.63916	0.951379	0.320139	0.407161
P41091	Eukaryotic translation initiation factor 2 subunit 3 OS=Homo sapiens GN=EIF2S3 PE=1 SV=3 - [IF2G_HUMAN]	1	51.0772	8.39697	1.0968	0.322108	0.409314
P31948	Stress-induced-phosphoprotein 1 OS=Homo sapiens GN=STIP1 PE=1 SV=1 - [STIP1_HUMAN]	8	62.5994	6.80029	0.963408	0.322186	0.409314
O00203	AP-3 complex subunit beta-1 OS=Homo sapiens GN=AP3B1 PE=1 SV=3 - [AP3B1_HUMAN]	1	121.245	6.03662	1.07719	0.322337	0.409314
Q16787	Laminin subunit alpha-3 OS=Homo sapiens GN=LAMA3 PE=1 SV=2 - [LAMA3_HUMAN]	1	366.414	7.23975	1.06324	0.32269	0.40933
Q5VYK3	Proteasome-associated protein ECM29 homolog OS=Homo sapiens GN=ECM29 PE=1 SV=2 - [ECM29_HUMAN]	2	204.16	7.12256	0.941706	0.322744	0.40933
Q9P289	Serine/threonine-protein kinase 26 OS=Homo sapiens GN=STK26 PE=1 SV=2 - [STK26_HUMAN]	2	46.4996	5.2876	0.977233	0.322854	0.40933
Q86VP6	Cullin-associated NEDD8-dissociated protein 1 OS=Homo sapiens GN=CAND1 PE=1 SV=2 - [CAND1_HUMAN]	11	136.289	5.78271	1.04934	0.325026	0.411869
P28838	Cytosol aminopeptidase OS=Homo sapiens GN=LAP3 PE=1 SV=3 - [AMPL_HUMAN]	11	56.1308	7.92822	0.976622	0.325229	0.411912
P04080	Cystatin-B OS=Homo sapiens GN=CSTB PE=1 SV=2 - [CYTB_HUMAN]	2	11.1326	7.56201	0.872217	0.326447	0.413239
Q96N66	Lysophospholipid acyltransferase 7 OS=Homo sapiens GN=MBOAT7 PE=1 SV=2 - [MBOA7_HUMAN]	1	52.7303	8.96826	1.15205	0.328562	0.4157
P40763	Signal transducer and activator of transcription 3 OS=Homo sapiens GN=STAT3 PE=1 SV=2 - [STAT3_HUMAN]	2	88.0114	6.30322	1.04041	0.329039	0.416087
Q8NHP8	Putative phospholipase B-like 2 OS=Homo sapiens GN=PLBD2 PE=1 SV=2 - [PLBL2_HUMAN]	2	65.43	6.80029	0.959173	0.329565	0.416479
Q9BQI4	Coiled-coil domain-containing protein 3 OS=Homo sapiens GN=CCDC3 PE=2 SV=1 - [CCDC3_HUMAN]	1	30.7116	8.68994	0.900154	0.329691	0.416479
Q5SYB0	FERM and PDZ domain-containing protein 1 OS=Homo sapiens GN=FRMPD1 PE=1 SV=1 - [FRPD1_HUMAN]	1	173.328	5.24951	0.93334	0.331346	0.418308
Q99829	Copine-1 OS=Homo sapiens GN=CPNE1 PE=1 SV=1 - [CPNE1_HUMAN]	3	59.0215	5.8335	0.899993	0.331483	0.418308
P30085	UMP-CMP kinase OS=Homo sapiens GN=CMPK1 PE=1 SV=3 - [KCY_HUMAN]	2	22.2083	5.56689	1.11361	0.332216	0.419016
P07205	Phosphoglycerate kinase 2 OS=Homo sapiens GN=PGK2 PE=1 SV=3 - [PGK2_HUMAN]	1	44.7673	8.54346	1.06793	0.332664	0.419363
P25398	40S ribosomal protein S12 OS=Homo sapiens GN=RPS12 PE=1 SV=3 - [RS12_HUMAN]	4	14.5055	7.21045	1.05961	0.333039	0.419619
P29317	Ephrin type-A receptor 2 OS=Homo sapiens GN=EPHA2 PE=1 SV=2 - [EPHA2_HUMAN]	1	108.197	6.22705	1.24267	0.3334	0.419856
P51570	Galactokinase OS=Homo sapiens GN=GALK1 PE=1 SV=1 - [GALK1_HUMAN]	1	42.2456	6.45557	0.891796	0.334496	0.421019
P50281	Matrix metalloproteinase-14 OS=Homo sapiens GN=MMP14 PE=1 SV=3 - [MMP14_HUMAN]	2	65.852	7.76709	1.12447	0.334921	0.421335
P07900	Heat shock protein HSP 90-alpha OS=Homo sapiens GN=HSP90AA1 PE=1 SV=5 - [HS90A_HUMAN]	15	84.6067	5.021	1.02227	0.33616	0.422676
Q8WWX9	Selenoprotein M OS=Homo sapiens GN=SELM PE=1 SV=3 - [SELM_HUMAN]	2	16.2224	5.5415	1.08467	0.33707	0.423601
Q9UPQ0	LIM and calponin homology domains-containing protein 1 OS=Homo sapiens GN=LIMCH1 PE=1 SV=4 - [LIMC1_HUMAN]	1	121.792	6.46826	0.866239	0.337653	0.424114
P07305	Histone H1.0 OS=Homo sapiens GN=H1F0 PE=1 SV=3 - [H10_HUMAN]	5	20.8502	10.8433	0.907176	0.338601	0.425086
Q13425	Beta-2-syntrophin OS=Homo sapiens GN=SNTB2 PE=1 SV=1 - [SNTB2_HUMAN]	4	57.913	8.82178	0.898813	0.338836	0.425161
Q15124	Phosphoglucomutase-like protein 5 OS=Homo sapiens GN=PGM5 PE=1 SV=2 - [PGM5_HUMAN]	4	62.1857	7.21045	0.952919	0.341898	0.428782
Q13131	5'-AMP-activated protein kinase catalytic subunit alpha-1 OS=Homo sapiens GN=PRKAA1 PE=1 SV=4 - [AAPK1_HUMAN]	1	63.9686	8.11865	1.10628	0.343888	0.431056
Q8IUZ5	5-phosphohydroxy-L-lysine phospho-lyase OS=Homo sapiens GN=PHYKPL PE=1 SV=1 - [AT2L2_HUMAN]	1	49.6793	6.75635	0.897811	0.344213	0.431241
Q7Z5L9	Interferon regulatory factor 2-binding protein 2 OS=Homo sapiens GN=IRF2BP2 PE=1 SV=2 - [I2BP2_HUMAN]	1	60.9867	8.68994	0.929814	0.344975	0.431973
P32322	Pyrroline-5-carboxylate reductase 1, mitochondrial OS=Homo sapiens GN=PYCR1 PE=1 SV=2 - [P5CR1_HUMAN]	1	33.3396	7.60596	1.04581	0.346755	0.433948
A5PLN9	Trafficking protein particle complex subunit 13 OS=Homo sapiens GN=TRAPPC13 PE=1 SV=2 - [TPC13_HUMAN]	1	46.4935	5.60498	5.00907	0.347082	0.433948
Q8N1F7	Nuclear pore complex protein Nup93 OS=Homo sapiens GN=NUP93 PE=1 SV=2 - [NUP93_HUMAN]	1	93.4296	5.71924	0.791311	0.347087	0.433948
O75832	26S proteasome non-ATPase regulatory subunit 10 OS=Homo sapiens GN=PSMD10 PE=1 SV=1 - [PSD10_HUMAN]	3	24.4124	6.1001	0.910069	0.347578	0.434339
Q13043	Serine/threonine-protein kinase 4 OS=Homo sapiens GN=STK4 PE=1 SV=2 - [STK4_HUMAN]	2	55.5949	5.07178	1.07309	0.347766	0.43435
Q9H7H0	Methyltransferase-like protein 17, mitochondrial OS=Homo sapiens GN=METTL17 PE=1 SV=1 - [MET17_HUMAN]	1	50.7013	9.33447	0.958382	0.348732	0.435333
Q9UIQ6	Leucyl-cystinyl aminopeptidase OS=Homo sapiens GN=LNPEP PE=1 SV=3 - [LCAP_HUMAN]	2	117.274	5.73193	1.05764	0.349304	0.435824
Q15404	Ras suppressor protein 1 OS=Homo sapiens GN=RSU1 PE=1 SV=3 - [RSU1_HUMAN]	6	31.5207	8.646	0.978282	0.351122	0.437868
Q8NE86	Calcium uniporter protein, mitochondrial OS=Homo sapiens GN=MCU PE=1 SV=1 - [MCU_HUMAN]	1	39.8418	8.646	1.08143	0.351416	0.43801
Q9BX97	Plasmalemma vesicle-associated protein OS=Homo sapiens GN=PLVAP PE=2 SV=1 - [PLVAP_HUMAN]	2	50.5621	8.79248	1.04964	0.351842	0.438089
P25786	Proteasome subunit alpha type-1 OS=Homo sapiens GN=PSMA1 PE=1 SV=1 - [PSA1_HUMAN]	6	29.5369	6.60986	0.983919	0.35191	0.438089
P35998	26S protease regulatory subunit 7 OS=Homo sapiens GN=PSMC2 PE=1 SV=3 - [PRS7_HUMAN]	8	48.6031	5.94775	1.06169	0.352195	0.438089
P46063	ATP-dependent DNA helicase Q1 OS=Homo sapiens GN=RECQL PE=1 SV=3 - [RECQ1_HUMAN]	4	73.41	7.88428	1.04863	0.3522	0.438089
P07814	Bifunctional glutamate/proline--tRNA ligase OS=Homo sapiens GN=EPRS PE=1 SV=5 - [SYEP_HUMAN]	7	170.483	7.32764	1.03233	0.352634	0.438201
Q14240	Eukaryotic initiation factor 4A-II OS=Homo sapiens GN=EIF4A2 PE=1 SV=2 - [IF4A2_HUMAN]	1	46.3728	5.47803	0.897111	0.35265	0.438201
O43237	Cytoplasmic dynein 1 light intermediate chain 2 OS=Homo sapiens GN=DYNC1LI2 PE=1 SV=1 - [DC1L2_HUMAN]	3	54.0655	6.37939	0.863385	0.353271	0.438734
Q9UJU6	Drebrin-like protein OS=Homo sapiens GN=DBNL PE=1 SV=1 - [DBNL_HUMAN]	3	48.1776	5.04639	0.977958	0.35344	0.438734
P52888	Thimet oligopeptidase OS=Homo sapiens GN=THOP1 PE=1 SV=2 - [THOP1_HUMAN]	1	78.7895	6.04932	1.80424	0.353837	0.439003
Q9BTW9	Tubulin-specific chaperone D OS=Homo sapiens GN=TBCD PE=1 SV=2 - [TBCD_HUMAN]	3	132.515	6.18896	0.960926	0.354493	0.439419
P05455	Lupus La protein OS=Homo sapiens GN=SSB PE=1 SV=2 - [LA_HUMAN]	7	46.8082	7.12256	0.963672	0.354533	0.439419
Q8TDX6	Chondroitin sulfate N-acetylgalactosaminyltransferase 1 OS=Homo sapiens GN=CSGALNACT1 PE=1 SV=2 - [CGAT1_HUMAN]	1	61.2554	8.41162	1.23201	0.355754	0.440707
P48637	Glutathione synthetase OS=Homo sapiens GN=GSS PE=1 SV=1 - [GSHB_HUMAN]	2	52.3523	5.92236	1.1021	0.356541	0.441243
Q9UIJ7	GTP:AMP phosphotransferase AK3, mitochondrial OS=Homo sapiens GN=AK3 PE=1 SV=4 - [KAD3_HUMAN]	7	25.5495	9.15869	1.06411	0.356549	0.441243
Q6ZMZ3	Nesprin-3 OS=Homo sapiens GN=SYNE3 PE=1 SV=2 - [SYNE3_HUMAN]	7	112.146	6.22705	0.924	0.356777	0.441301
Q6P2Q9	Pre-mRNA-processing-splicing factor 8 OS=Homo sapiens GN=PRPF8 PE=1 SV=2 - [PRP8_HUMAN]	2	273.427	8.83643	1.13896	0.358779	0.443551
Q08752	Peptidyl-prolyl cis-trans isomerase D OS=Homo sapiens GN=PPID PE=1 SV=3 - [PPID_HUMAN]	1	40.7379	7.21045	0.928284	0.359593	0.444332
Q9UBE0	SUMO-activating enzyme subunit 1 OS=Homo sapiens GN=SAE1 PE=1 SV=1 - [SAE1_HUMAN]	1	38.4256	5.30029	0.948498	0.359985	0.444591
P36551	Oxygen-dependent coproporphyrinogen-III oxidase, mitochondrial OS=Homo sapiens GN=CPOX PE=1 SV=3 - [HEM6_HUMAN]	1	50.12	8.25049	0.952846	0.362535	0.447513
Q9NVS9	Pyridoxine-5'-phosphate oxidase OS=Homo sapiens GN=PNPO PE=1 SV=1 - [PNPO_HUMAN]	1	29.9688	7.06396	0.858652	0.363193	0.448098
Q7L576	Cytoplasmic FMR1-interacting protein 1 OS=Homo sapiens GN=CYFIP1 PE=1 SV=1 - [CYFP1_HUMAN]	8	145.089	6.90283	0.911032	0.363385	0.448107
P35268	60S ribosomal protein L22 OS=Homo sapiens GN=RPL22 PE=1 SV=2 - [RL22_HUMAN]	1	14.7778	9.18799	1.02495	0.365973	0.450974
P42704	Leucine-rich PPR motif-containing protein, mitochondrial OS=Homo sapiens GN=LRPPRC PE=1 SV=3 - [LPPRC_HUMAN]	3	157.805	6.12549	1.03796	0.36613	0.450974
Q9Y287	Integral membrane protein 2B OS=Homo sapiens GN=ITM2B PE=1 SV=1 - [ITM2B_HUMAN]	1	30.3184	5.13525	1.06857	0.366266	0.450974
P46783	40S ribosomal protein S10 OS=Homo sapiens GN=RPS10 PE=1 SV=1 - [RS10_HUMAN]	4	18.8859	10.1548	1.08122	0.368084	0.452983
O00217	NADH dehydrogenase [ubiquinone] iron-sulfur protein 8, mitochondrial OS=Homo sapiens GN=NDUFS8 PE=1 SV=1 - [NDUS8_HUMAN]	1	23.6896	6.34131	0.962848	0.368299	0.453019
P61247	40S ribosomal protein S3a OS=Homo sapiens GN=RPS3A PE=1 SV=2 - [RS3A_HUMAN]	6	29.9257	9.72998	0.964747	0.368549	0.453097
Q9Y230	RuvB-like 2 OS=Homo sapiens GN=RUVBL2 PE=1 SV=3 - [RUVB2_HUMAN]	6	51.1246	5.64307	1.02354	0.369554	0.454103
Q07960	Rho GTPase-activating protein 1 OS=Homo sapiens GN=ARHGAP1 PE=1 SV=1 - [RHG01_HUMAN]	6	50.4042	6.29053	0.952349	0.369883	0.454278
P20592	Interferon-induced GTP-binding protein Mx2 OS=Homo sapiens GN=MX2 PE=1 SV=1 - [MX2_HUMAN]	1	82.0367	8.76318	1.14172	0.370384	0.454664
O14786	Neuropilin-1 OS=Homo sapiens GN=NRP1 PE=1 SV=3 - [NRP1_HUMAN]	1	103.069	5.88428	1.09346	0.372178	0.456636
P11413	Glucose-6-phosphate 1-dehydrogenase OS=Homo sapiens GN=G6PD PE=1 SV=4 - [G6PD_HUMAN]	2	59.219	6.84424	0.975813	0.37269	0.457034
Q99613	Eukaryotic translation initiation factor 3 subunit C OS=Homo sapiens GN=EIF3C PE=1 SV=1 - [EIF3C_HUMAN]	6	105.278	5.68115	1.08262	0.372986	0.457166
Q96FQ6	Protein S100-A16 OS=Homo sapiens GN=S100A16 PE=1 SV=1 - [S10AG_HUMAN]	2	11.794	6.78564	0.96697	0.374252	0.45842
P22413	Ectonucleotide pyrophosphatase/phosphodiesterase family member 1 OS=Homo sapiens GN=ENPP1 PE=1 SV=2 - [ENPP1_HUMAN]	1	104.857	7.13721	1.04724	0.374419	0.45842
Q9P0K7	Ankycorbin OS=Homo sapiens GN=RAI14 PE=1 SV=2 - [RAI14_HUMAN]	2	109.973	6.21436	0.942058	0.374574	0.45842
Q9Y3R5	Protein dopey-2 OS=Homo sapiens GN=DOPEY2 PE=1 SV=5 - [DOP2_HUMAN]	2	258.068	6.29053	1.84701	0.375833	0.459729
Q96I99	Succinyl-CoA ligase [GDP-forming] subunit beta, mitochondrial OS=Homo sapiens GN=SUCLG2 PE=1 SV=2 - [SUCB2_HUMAN]	6	46.4814	6.39209	1.03192	0.380243	0.46489
P14314	Glucosidase 2 subunit beta OS=Homo sapiens GN=PRKCSH PE=1 SV=2 - [GLU2B_HUMAN]	6	59.3878	4.41162	1.04436	0.3806	0.465045
P53367	Arfaptin-1 OS=Homo sapiens GN=ARFIP1 PE=1 SV=2 - [ARFP1_HUMAN]	1	41.7126	6.69775	1.03248	0.380752	0.465045
Q96GQ5	RUS1 family protein C16orf58 OS=Homo sapiens GN=C16orf58 PE=1 SV=2 - [RUS1_HUMAN]	1	50.9852	6.93213	2.38782	0.381003	0.465118
P13804	Electron transfer flavoprotein subunit alpha, mitochondrial OS=Homo sapiens GN=ETFA PE=1 SV=1 - [ETFA_HUMAN]	3	35.0576	8.38232	0.98897	0.381581	0.465201
O60664	Perilipin-3 OS=Homo sapiens GN=PLIN3 PE=1 SV=3 - [PLIN3_HUMAN]	8	47.0459	5.43994	1.0376	0.38171	0.465201
P48739	Phosphatidylinositol transfer protein beta isoform OS=Homo sapiens GN=PITPNB PE=1 SV=2 - [PIPNB_HUMAN]	2	31.5199	6.87354	1.11596	0.381764	0.465201
P48047	ATP synthase subunit O, mitochondrial OS=Homo sapiens GN=ATP5O PE=1 SV=1 - [ATPO_HUMAN]	5	23.2627	9.96436	0.923667	0.381836	0.465201
Q9Y3U8	60S ribosomal protein L36 OS=Homo sapiens GN=RPL36 PE=1 SV=3 - [RL36_HUMAN]	3	12.2459	11.5903	1.38294	0.382811	0.466156
[truncated: 435 more rows]
