# Supplementary material for: iTRAQ-based proteomics reveals potential markers and treatment pathways for acute Achilles tendon rupture
Source: J Orthop Surg Res. 2023 Nov 9;18:852. doi: 10.1186/s13018-023-04346-8 (PMC10636927; doi:10.1186/s13018-023-04346-8)
Supplement: Supplementary file 4 — Additional file 4. Table S4. Annotation of differentially expressed proteins compared with KEGG database. [file 13018_2023_4346_MOESM4_ESM.xls]

## Sheet: Sheet1
Table S4 Annotation of differentially expressed proteins compared with KEGG database.
MapID	MapName	Seqs	#Seqs	URL
ko05150	Staphylococcus aureus infection	P00736 P02746 P01031 P01024 P06681 P00747 P01763 P00751 P02679 P11215 P05107 P09871	12	http://www.kegg.jp/kegg-bin/show_pathway?ko05150+K01330+K03987+K03994+K03990+K01332+K01315+K06856+K01335+K03905+K06461+K06464+K01331
ko00330	Arginine and proline metabolism	Q96KN2 P17174 P21397 P06732 P17540 P12277	6	http://www.kegg.jp/kegg-bin/show_pathway?ko00330+K05604+K14454+K00274+K00933+K00933+K00933
ko05142	Chagas disease (American trypanosomiasis)	P02746 P01024 P05121 P08754 P04899 P01100	6	http://www.kegg.jp/kegg-bin/show_pathway?ko05142+K03987+K03990+K03982+K04630+K04630+K04379
ko04215	Apoptosis - multiple species	P10415	1	http://www.kegg.jp/kegg-bin/show_pathway?ko04215+K02161
ko00030	Pentose phosphate pathway	P36871	1	http://www.kegg.jp/kegg-bin/show_pathway?ko00030+K01835
ko05162	Measles	P01763 Q9Y6K5 P51692	3	http://www.kegg.jp/kegg-bin/show_pathway?ko05162+K06856+K14216+K11224
ko01200	Carbon metabolism	P30084 P17174 P10515 Q02218 O43175 P11177 P13929 P24752	8	http://www.kegg.jp/kegg-bin/show_pathway?ko01200+K07511+K14454+K00627+K00164+K00058+K00162+K01689+K00626
ko05146	Amoebiasis	P07358 P02748 P02751 P01763 P11215 P05107 P02462 P08123 P02452 P35609 P04792	11	http://www.kegg.jp/kegg-bin/show_pathway?ko05146+K03998+K04000+K05717+K06856+K06461+K06464+K06237+K06236+K06236+K05699+K04455
ko04910	Insulin signaling pathway	Q15642 P11217	2	http://www.kegg.jp/kegg-bin/show_pathway?ko04910+K07196+K00688
ko00960	Tropane, piperidine and pyridine alkaloid biosynthesis	P17174 Q16853	2	http://www.kegg.jp/kegg-bin/show_pathway?ko00960+K14454+K00276
ko03050	Proteasome	Q99460	1	http://www.kegg.jp/kegg-bin/show_pathway?ko03050+K03032
ko05210	Colorectal cancer	P10415 P01100	2	http://www.kegg.jp/kegg-bin/show_pathway?ko05210+K02161+K04379
ko00680	Methane metabolism	O43175 P13929	2	http://www.kegg.jp/kegg-bin/show_pathway?ko00680+K00058+K01689
ko00710	Carbon fixation in photosynthetic organisms	P17174	1	http://www.kegg.jp/kegg-bin/show_pathway?ko00710+K14454
ko04142	Lysosome	P07339 P09497	2	http://www.kegg.jp/kegg-bin/show_pathway?ko04142+K01379+K04645
ko00564	Glycerophospholipid metabolism	O14735 P21695	2	http://www.kegg.jp/kegg-bin/show_pathway?ko00564+K00999+K00006
ko04512	ECM-receptor interaction	P02751 P07359 P05106 O15335 P02462 P12109 P22105 P12111 P12110 P02458 P08123 P02452 P23229	13	http://www.kegg.jp/kegg-bin/show_pathway?ko04512+K05717+K06261+K06493+K06248+K06237+K06238+K06252+K06238+K06238+K19719+K06236+K06236+K06485
ko04921	Oxytocin signaling pathway	P08754 P04899 Q9BYX7 P14649 P01100 O75116	6	http://www.kegg.jp/kegg-bin/show_pathway?ko04921+K04630+K04630+K05692+K12751+K04379+K17388
ko01230	Biosynthesis of amino acids	P17174 O43175 P13929	3	http://www.kegg.jp/kegg-bin/show_pathway?ko01230+K14454+K00058+K01689
ko04923	Regulation of lipolysis in adipocytes	P08754 P04899 P15090	3	http://www.kegg.jp/kegg-bin/show_pathway?ko04923+K04630+K04630+K08753
ko04978	Mineral absorption	P02787 P09601	2	http://www.kegg.jp/kegg-bin/show_pathway?ko04978+K14736+K00510
ko04727	GABAergic synapse	P08754 P04899	2	http://www.kegg.jp/kegg-bin/show_pathway?ko04727+K04630+K04630
ko00650	Butanoate metabolism	P30084 P24752	2	http://www.kegg.jp/kegg-bin/show_pathway?ko00650+K07511+K00626
ko05416	Viral myocarditis	P01763 P05107 P30464 P12883 Q9BYX7 P30479	6	http://www.kegg.jp/kegg-bin/show_pathway?ko05416+K06856+K06464+K06751+K17751+K05692+K06751
ko00360	Phenylalanine metabolism	P17174 P21397 Q16853	3	http://www.kegg.jp/kegg-bin/show_pathway?ko00360+K14454+K00274+K00276
ko00500	Starch and sucrose metabolism	P36871 P11217	2	http://www.kegg.jp/kegg-bin/show_pathway?ko00500+K01835+K00688
ko04150	mTOR signaling pathway	Q7L523 Q9H9S4	2	http://www.kegg.jp/kegg-bin/show_pathway?ko04150+K16185+K08272
ko04660	T cell receptor signaling pathway	P01100	1	http://www.kegg.jp/kegg-bin/show_pathway?ko04660+K04379
ko03030	DNA replication	P49643	1	http://www.kegg.jp/kegg-bin/show_pathway?ko03030+K02685
ko05340	Primary immunodeficiency	P01763	1	http://www.kegg.jp/kegg-bin/show_pathway?ko05340+K06856
ko04261	Adrenergic signaling in cardiomyocytes	P08754 P04899 P10916 P12883 P07951 P10415 P08590 P09493 P63316	9	http://www.kegg.jp/kegg-bin/show_pathway?ko04261+K04630+K04630+K10351+K17751+K10374+K02161+K12749+K10373+K05865
ko04066	HIF-1 signaling pathway	P01033 P02787 P04839 P05121 P02786 P11177 P10415 P13929 Q13617	9	http://www.kegg.jp/kegg-bin/show_pathway?ko04066+K16451+K14736+K08008+K03982+K06503+K00162+K02161+K01689+K03870
ko05145	Toxoplasmosis	P08754 P04899 P10415 P23229	4	http://www.kegg.jp/kegg-bin/show_pathway?ko05145+K04630+K04630+K02161+K06485
ko00062	Fatty acid elongation	P30084 Q6Y1H2	2	http://www.kegg.jp/kegg-bin/show_pathway?ko00062+K07511+K10703
ko04139	Regulation of mitophagy - yeast	Q9Y3D6	1	http://www.kegg.jp/kegg-bin/show_pathway?ko04139+K17969
ko04745	Phototransduction - fly	Q9BYX7	1	http://www.kegg.jp/kegg-bin/show_pathway?ko04745+K05692
ko04540	Gap junction	Q9H4B7 P08754 P04899 P68371 Q13509 Q13885	6	http://www.kegg.jp/kegg-bin/show_pathway?ko04540+K07375+K04630+K04630+K07375+K07375+K07375
ko02020	Two-component system	P24752	1	http://www.kegg.jp/kegg-bin/show_pathway?ko02020+K00626
ko04113	Meiosis - yeast	Q8WVM7	1	http://www.kegg.jp/kegg-bin/show_pathway?ko04113+K06671
ko04212	Longevity regulating pathway - worm	P04179	1	http://www.kegg.jp/kegg-bin/show_pathway?ko04212+K04564
ko00100	Steroid biosynthesis	P19835	1	http://www.kegg.jp/kegg-bin/show_pathway?ko00100+K12298
ko05218	Melanoma	P09038	1	http://www.kegg.jp/kegg-bin/show_pathway?ko05218+K18497
ko04914	Progesterone-mediated oocyte maturation	P08754 P04899	2	http://www.kegg.jp/kegg-bin/show_pathway?ko04914+K04630+K04630
ko04015	Rap1 signaling pathway	P11215 P05107 P05106 Q8N1I0 P35080 P08754 P04899 P10301 Q9BYX7 P09038	10	http://www.kegg.jp/kegg-bin/show_pathway?ko04015+K06461+K06464+K06493+K17697+K05759+K04630+K04630+K07829+K05692+K18497
ko00930	Caprolactam degradation	P30084	1	http://www.kegg.jp/kegg-bin/show_pathway?ko00930+K07511
ko04728	Dopaminergic synapse	O60282 P08754 P04899 P21397 P01100	5	http://www.kegg.jp/kegg-bin/show_pathway?ko04728+K10396+K04630+K04630+K00274+K04379
ko05034	Alcoholism	O60814 P08754 P04899 Q8IUE6 P21397	5	http://www.kegg.jp/kegg-bin/show_pathway?ko05034+K11252+K04630+K04630+K11251+K00274
ko00950	Isoquinoline alkaloid biosynthesis	P17174 P21397 Q16853	3	http://www.kegg.jp/kegg-bin/show_pathway?ko00950+K14454+K00274+K00276
ko04022	cGMP-PKG signaling pathway	P08754 P04899 O14983 P12235 O75116	5	http://www.kegg.jp/kegg-bin/show_pathway?ko04022+K04630+K04630+K05853+K05863+K17388
ko00072	Synthesis and degradation of ketone bodies	P24752	1	http://www.kegg.jp/kegg-bin/show_pathway?ko00072+K00626
ko05410	Hypertrophic cardiomyopathy (HCM)	P05106 P10916 P07951 Q9BYX7 P08590 Q8WZ42 P09493 P23229 P63316	9	http://www.kegg.jp/kegg-bin/show_pathway?ko05410+K06493+K10351+K10374+K05692+K12749+K12567+K10373+K06485+K05865
ko05031	Amphetamine addiction	P21397 P01100	2	http://www.kegg.jp/kegg-bin/show_pathway?ko05031+K00274+K04379
ko04011	MAPK signaling pathway - yeast	P21695 O14744	2	http://www.kegg.jp/kegg-bin/show_pathway?ko04011+K00006+K02516
ko04670	Leukocyte transendothelial migration	P04839 P11215 P05107 P48061 Q96A32 P08754 P04899 P10916 Q9BYX7 P35609 P49023 O75116 P15311	13	http://www.kegg.jp/kegg-bin/show_pathway?ko04670+K08008+K06461+K06464+K10031+K12758+K04630+K04630+K10351+K05692+K05699+K05760+K17388+K08007
ko04080	Neuroactive ligand-receptor interaction	P00734 P00747	2	http://www.kegg.jp/kegg-bin/show_pathway?ko04080+K01313+K01315
ko04010	MAPK signaling pathway	P35813 P10301 P21333 P01100 Q14315 P09038 O75369 P04792	8	http://www.kegg.jp/kegg-bin/show_pathway?ko04010+K04457+K07829+K04437+K04379+K04437+K18497+K04437+K04455
ko00920	Sulfur metabolism	Q9NX62	1	http://www.kegg.jp/kegg-bin/show_pathway?ko00920+K15759
ko00980	Metabolism of xenobiotics by cytochrome P450	O75828 P00325	2	http://www.kegg.jp/kegg-bin/show_pathway?ko00980+K00084+K13951
ko04611	Platelet activation	P02675 P02671 P02679 P07359 P05106 P08754 P04899 P08123 Q9BYX7 P02452 O75116	11	http://www.kegg.jp/kegg-bin/show_pathway?ko04611+K03904+K03903+K03905+K06261+K06493+K04630+K04630+K06236+K05692+K06236+K17388
ko04612	Antigen processing and presentation	P61769 P30464 P30479	3	http://www.kegg.jp/kegg-bin/show_pathway?ko04612+K08055+K06751+K06751
ko05131	Shigellosis	P35080 Q9BYX7 O75116	3	http://www.kegg.jp/kegg-bin/show_pathway?ko05131+K05759+K05692+K17388
ko04977	Vitamin digestion and absorption	P02647 P04114 P06727	3	http://www.kegg.jp/kegg-bin/show_pathway?ko04977+K08757+K14462+K08760
ko05020	Prion diseases	P10643 P02746 P01031 P07358 P02748 P13671 P11021	7	http://www.kegg.jp/kegg-bin/show_pathway?ko05020+K03996+K03987+K03994+K03998+K04000+K03995+K09490
ko04071	Sphingolipid signaling pathway	P07339 P08754 P04899 P10415 O75116	5	http://www.kegg.jp/kegg-bin/show_pathway?ko04071+K01379+K04630+K04630+K02161+K17388
ko00521	Streptomycin biosynthesis	P36871 Q9NPH2	2	http://www.kegg.jp/kegg-bin/show_pathway?ko00521+K01835+K01858
ko05144	Malaria	P05107	1	http://www.kegg.jp/kegg-bin/show_pathway?ko05144+K06464
ko04390	Hippo signaling pathway	P05107 P05121 Q9BYX7	3	http://www.kegg.jp/kegg-bin/show_pathway?ko04390+K06464+K03982+K05692
ko04145	Phagosome	P00736 P05164 P01024 P01763 P04839 P11215 P05107 P05106 Q9H4B7 P30464 P02786 Q9BYX7 P68371 P60468 Q13509 Q13885 P30479	17	http://www.kegg.jp/kegg-bin/show_pathway?ko04145+K01330+K10789+K03990+K06856+K08008+K06461+K06464+K06493+K07375+K06751+K06503+K05692+K07375+K09481+K07375+K07375+K06751
ko05202	Transcriptional misregulation in cancer	P05164 P01763 P11215	3	http://www.kegg.jp/kegg-bin/show_pathway?ko05202+K10789+K06856+K06461
ko05164	Influenza A	P25685 P00747 Q9H1B4 Q9Y6K5 Q9BYX7	5	http://www.kegg.jp/kegg-bin/show_pathway?ko05164+K09507+K01315+K14284+K14216+K05692
ko04723	Retrograde endocannabinoid signaling	P08754 P04899	2	http://www.kegg.jp/kegg-bin/show_pathway?ko04723+K04630+K04630
ko05014	Amyotrophic lateral sclerosis (ALS)	P10415 P41219	2	http://www.kegg.jp/kegg-bin/show_pathway?ko05014+K02161+K07607
ko00983	Drug metabolism - other enzymes	P12268 P23141	2	http://www.kegg.jp/kegg-bin/show_pathway?ko00983+K00088+K01044
ko04931	Insulin resistance	Q06210 P11217	2	http://www.kegg.jp/kegg-bin/show_pathway?ko04931+K00820+K00688
ko04062	Chemokine signaling pathway	O95715 P48061 P08754 P04899 P49023 P51692 O75116	7	http://www.kegg.jp/kegg-bin/show_pathway?ko04062+K10033+K10031+K04630+K04630+K05760+K11224+K17388
ko04974	Protein digestion and absorption	P02462 P12109 P12111 P12110 P02458 P08123 P02452 P13942	8	http://www.kegg.jp/kegg-bin/show_pathway?ko04974+K06237+K06238+K06238+K06238+K19719+K06236+K06236+K19721
ko05320	Autoimmune thyroid disease	P01763 P30464 P30479	3	http://www.kegg.jp/kegg-bin/show_pathway?ko05320+K06856+K06751+K06751
ko00760	Nicotinate and nicotinamide metabolism	P43490	1	http://www.kegg.jp/kegg-bin/show_pathway?ko00760+K03462
ko00400	Phenylalanine, tyrosine and tryptophan biosynthesis	P17174	1	http://www.kegg.jp/kegg-bin/show_pathway?ko00400+K14454
ko04972	Pancreatic secretion	O14983 P19835	2	http://www.kegg.jp/kegg-bin/show_pathway?ko04972+K05853+K12298
ko04975	Fat digestion and absorption	P02647 P04114 P06727 P19835	4	http://www.kegg.jp/kegg-bin/show_pathway?ko04975+K08757+K14462+K08760+K12298
ko00860	Porphyrin and chlorophyll metabolism	P00450 P30043 P09601	3	http://www.kegg.jp/kegg-bin/show_pathway?ko00860+K13624+K05901+K00510
ko05130	Pathogenic Escherichia coli infection	Q9H4B7 Q9BYX7 P68371 Q13509 O75116 P15311 Q13885	7	http://www.kegg.jp/kegg-bin/show_pathway?ko05130+K07375+K05692+K07375+K07375+K17388+K08007+K07375
ko03015	mRNA surveillance pathway	Q9H1B4 O94913 Q9H307	3	http://www.kegg.jp/kegg-bin/show_pathway?ko03015+K14284+K14400+K13114
ko03013	RNA transport	P60842 Q9H1B4 P20042 P55735 O14744 Q9H307	6	http://www.kegg.jp/kegg-bin/show_pathway?ko03013+K03257+K14284+K03238+K14004+K02516+K13114
ko04666	Fc gamma R-mediated phagocytosis	P01763	1	http://www.kegg.jp/kegg-bin/show_pathway?ko04666+K06856
ko04672	Intestinal immune network for IgA production	P01763 P48061	2	http://www.kegg.jp/kegg-bin/show_pathway?ko04672+K06856+K10031
ko04640	Hematopoietic cell lineage	P01763 P07359 P11215 P05106 P02786 P23229	6	http://www.kegg.jp/kegg-bin/show_pathway?ko04640+K06856+K06261+K06461+K06493+K06503+K06485
ko00460	Cyanoamino acid metabolism	P36269	1	http://www.kegg.jp/kegg-bin/show_pathway?ko00460+K18592
ko05220	Chronic myeloid leukemia	P51692	1	http://www.kegg.jp/kegg-bin/show_pathway?ko05220+K11224
ko05030	Cocaine addiction	P08754 P04899 P21397	3	http://www.kegg.jp/kegg-bin/show_pathway?ko05030+K04630+K04630+K00274
ko04726	Serotonergic synapse	P08754 P04899 P21397	3	http://www.kegg.jp/kegg-bin/show_pathway?ko04726+K04630+K04630+K00274
ko04211	Longevity regulating pathway	P04179	1	http://www.kegg.jp/kegg-bin/show_pathway?ko04211+K04564
ko05166	HTLV-I infection	P05107 P30464 P10301 Q9H6Z4 P01100 P12235 P51692 P30479	8	http://www.kegg.jp/kegg-bin/show_pathway?ko05166+K06464+K06751+K07829+K15304+K04379+K05863+K11224+K06751
ko04932	Non-alcoholic fatty liver disease (NAFLD)	O00483	1	http://www.kegg.jp/kegg-bin/show_pathway?ko04932+K03948
ko00310	Lysine degradation	Q02809 P30084 Q02218 P24752	4	http://www.kegg.jp/kegg-bin/show_pathway?ko00310+K00473+K07511+K00164+K00626
ko05205	Proteoglycans in cancer	P02751 P35625 P05106 P10301 Q9BYX7 P21333 P49023 Q14315 O75116 P09038 O75369 P15311	12	http://www.kegg.jp/kegg-bin/show_pathway?ko05205+K05717+K16866+K06493+K07829+K05692+K04437+K05760+K04437+K17388+K18497+K04437+K08007
ko00513	Various types of N-glycan biosynthesis	P33908	1	http://www.kegg.jp/kegg-bin/show_pathway?ko00513+K01230
ko04916	Melanogenesis	P08754 P04899	2	http://www.kegg.jp/kegg-bin/show_pathway?ko04916+K04630+K04630
ko04014	Ras signaling pathway	P10301 P09038	2	http://www.kegg.jp/kegg-bin/show_pathway?ko04014+K07829+K18497
ko04662	B cell receptor signaling pathway	P01763 P01100	2	http://www.kegg.jp/kegg-bin/show_pathway?ko04662+K06856+K04379
ko00260	Glycine, serine and threonine metabolism	Q9UBQ7 O43175 P21397 Q16853	4	http://www.kegg.jp/kegg-bin/show_pathway?ko00260+K00049+K00058+K00274+K00276
ko03060	Protein export	P11021 P60468	2	http://www.kegg.jp/kegg-bin/show_pathway?ko03060+K09490+K09481
ko04550	Signaling pathways regulating pluripotency of stem cells	P09038	1	http://www.kegg.jp/kegg-bin/show_pathway?ko04550+K18497
ko03008	Ribosome biogenesis in eukaryotes	Q9H1B4	1	http://www.kegg.jp/kegg-bin/show_pathway?ko03008+K14284
ko03040	Spliceosome	O95777 P09661 Q9UMS4	3	http://www.kegg.jp/kegg-bin/show_pathway?ko03040+K12627+K11092+K10599
ko04020	Calcium signaling pathway	P01763 O14983 P12235 P63316	4	http://www.kegg.jp/kegg-bin/show_pathway?ko04020+K06856+K05853+K05863+K05865
ko05140	Leishmaniasis	P01024 P01763 P11215 P05107 P01100	5	http://www.kegg.jp/kegg-bin/show_pathway?ko05140+K03990+K06856+K06461+K06464+K04379
ko05414	Dilated cardiomyopathy	P01763 P05106 P10916 P07951 Q9BYX7 P08590 Q8WZ42 P09493 P23229 P63316	10	http://www.kegg.jp/kegg-bin/show_pathway?ko05414+K06856+K06493+K10351+K10374+K05692+K12749+K12567+K10373+K06485+K05865
ko00830	Retinol metabolism	P00325 P00352	2	http://www.kegg.jp/kegg-bin/show_pathway?ko00830+K13951+K07249
ko04915	Estrogen signaling pathway	P08754 P04899 P01100	3	http://www.kegg.jp/kegg-bin/show_pathway?ko04915+K04630+K04630+K04379
ko05016	Huntington's disease	P04179 P09497 P36542 P00846 P12235 O00483	6	http://www.kegg.jp/kegg-bin/show_pathway?ko05016+K04564+K04645+K02136+K02126+K05863+K03948
ko05168	Herpes simplex infection	P27918 P01031 P01024 Q9H1B4 P30464 Q9Y6K5 P01100 P30479 Q13616	9	http://www.kegg.jp/kegg-bin/show_pathway?ko05168+K15412+K03994+K03990+K14284+K06751+K14216+K04379+K06751+K03347
ko05322	Systemic lupus erythematosus	P00736 P10643 O60814 P02746 P01031 P01024 P07358 P06681 P02748 P01763 P13671 P09871 Q8IUE6 P35609	14	http://www.kegg.jp/kegg-bin/show_pathway?ko05322+K01330+K03996+K11252+K03987+K03994+K03990+K03998+K01332+K04000+K06856+K03995+K01331+K11251+K05699
ko04510	Focal adhesion	P02751 P05106 O15335 P02462 Q96A32 P12109 P22105 P10916 P12111 P12110 P02458 P08123 Q9BYX7 P21333 P02452 P35609 P10415 P49023 Q14315 O75116 O75369 P23229	22	http://www.kegg.jp/kegg-bin/show_pathway?ko04510+K05717+K06493+K06248+K06237+K12758+K06238+K06252+K10351+K06238+K06238+K19719+K06236+K05692+K04437+K06236+K05699+K02161+K05760+K04437+K17388+K04437+K06485
ko00020	Citrate cycle (TCA cycle)	P10515 Q02218 P11177	3	http://www.kegg.jp/kegg-bin/show_pathway?ko00020+K00627+K00164+K00162
ko05200	Pathways in cancer	P02751 P48061 P02462 P08754 P04899 P10415 P01100 P51692 O75116 P09038 P23229 Q13617	12	http://www.kegg.jp/kegg-bin/show_pathway?ko05200+K05717+K10031+K06237+K04630+K04630+K02161+K04379+K11224+K17388+K18497+K06485+K03870
ko04144	Endocytosis	P14207 O60282 P30464 P02786 P09497 Q8WUX9 Q9UBC2 Q9BXF6 P61026 P30479	10	http://www.kegg.jp/kegg-bin/show_pathway?ko04144+K13649+K10396+K06751+K06503+K04645+K15053+K12472+K12484+K07903+K06751
ko04360	Axon guidance	Q99985 P48061 Q8N8S7 P08754 P04899 P10301 O75116	7	http://www.kegg.jp/kegg-bin/show_pathway?ko04360+K06840+K10031+K05746+K04630+K04630+K07829+K17388
ko04111	Cell cycle - yeast	Q8WVM7 O14744 Q6KC79 Q13616	4	http://www.kegg.jp/kegg-bin/show_pathway?ko04111+K06671+K02516+K06672+K03347
ko04151	PI3K-Akt signaling pathway	P02751 P01763 P05106 O15335 P02462 P12109 P22105 P12111 P12110 P02458 P08123 P02452 P10415 P09038 P23229	15	http://www.kegg.jp/kegg-bin/show_pathway?ko04151+K05717+K06856+K06493+K06248+K06237+K06238+K06252+K06238+K06238+K19719+K06236+K06236+K02161+K18497+K06485
ko01040	Biosynthesis of unsaturated fatty acids	Q6Y1H2	1	http://www.kegg.jp/kegg-bin/show_pathway?ko01040+K10703
ko05330	Allograft rejection	P01763 P30464 P30479	3	http://www.kegg.jp/kegg-bin/show_pathway?ko05330+K06856+K06751+K06751
ko04152	AMPK signaling pathway	Q9H9S4 P61026	2	http://www.kegg.jp/kegg-bin/show_pathway?ko04152+K08272+K07903
ko00982	Drug metabolism - cytochrome P450	P21397 P00325	2	http://www.kegg.jp/kegg-bin/show_pathway?ko00982+K00274+K13951
ko04514	Cell adhesion molecules (CAMs)	P11215 P05107 P30464 P25189 P23229 P30479	6	http://www.kegg.jp/kegg-bin/show_pathway?ko04514+K06461+K06464+K06751+K06770+K06485+K06751
ko04070	Phosphatidylinositol signaling system	Q9NX62 O14735	2	http://www.kegg.jp/kegg-bin/show_pathway?ko04070+K15759+K00999
ko00627	Aminobenzoate degradation	P30084	1	http://www.kegg.jp/kegg-bin/show_pathway?ko00627+K07511
ko04350	TGF-beta signaling pathway	Q13616	1	http://www.kegg.jp/kegg-bin/show_pathway?ko04350+K03347
ko03320	PPAR signaling pathway	P02652 P02647 P02656 P07108 P15090 P05413	6	http://www.kegg.jp/kegg-bin/show_pathway?ko03320+K08758+K08757+K08759+K08762+K08753+K08752
ko00620	Pyruvate metabolism	Q9UBQ7 P10515 P11177 Q16775 P24752	5	http://www.kegg.jp/kegg-bin/show_pathway?ko00620+K00049+K00627+K00162+K01069+K00626
ko05310	Asthma	P01763	1	http://www.kegg.jp/kegg-bin/show_pathway?ko05310+K06856
ko00630	Glyoxylate and dicarboxylate metabolism	Q9UBQ7 P24752	2	http://www.kegg.jp/kegg-bin/show_pathway?ko00630+K00049+K00626
ko04260	Cardiac muscle contraction	P10916 P12883 P07951 P08590 P09493 P63316	6	http://www.kegg.jp/kegg-bin/show_pathway?ko04260+K10351+K17751+K10374+K12749+K10373+K05865
ko04650	Natural killer cell mediated cytotoxicity	P01763 P05107 P30464 P30479	4	http://www.kegg.jp/kegg-bin/show_pathway?ko04650+K06856+K06464+K06751+K06751
ko00410	beta-Alanine metabolism	Q96KN2 P30084 Q16853	3	http://www.kegg.jp/kegg-bin/show_pathway?ko00410+K05604+K07511+K00276
ko04068	FoxO signaling pathway	P04179	1	http://www.kegg.jp/kegg-bin/show_pathway?ko04068+K04564
ko03420	Nucleotide excision repair	P54727	1	http://www.kegg.jp/kegg-bin/show_pathway?ko03420+K10839
ko00071	Fatty acid degradation	P30084 P24752 P00325	3	http://www.kegg.jp/kegg-bin/show_pathway?ko00071+K07511+K00626+K13951
ko04917	Prolactin signaling pathway	P01100 P51692	2	http://www.kegg.jp/kegg-bin/show_pathway?ko04917+K04379+K11224
ko05332	Graft-versus-host disease	P30464 P30479	2	http://www.kegg.jp/kegg-bin/show_pathway?ko05332+K06751+K06751
ko05231	Choline metabolism in cancer	P01100	1	http://www.kegg.jp/kegg-bin/show_pathway?ko05231+K04379
ko05203	Viral carcinogenesis	O60814 P01024 P30464 O00571 P35609 P49023 P51692 P30479	8	http://www.kegg.jp/kegg-bin/show_pathway?ko05203+K11252+K03990+K06751+K11594+K05699+K05760+K11224+K06751
ko05160	Hepatitis C	Q9Y6K5	1	http://www.kegg.jp/kegg-bin/show_pathway?ko05160+K14216
ko04012	ErbB signaling pathway	P51692	1	http://www.kegg.jp/kegg-bin/show_pathway?ko04012+K11224
ko05133	Pertussis	P00736 P02746 P01031 P01024 P05155 P06681 P11215 P05107 P04003 P09871 P08754 P04899 P01100	13	http://www.kegg.jp/kegg-bin/show_pathway?ko05133+K01330+K03987+K03994+K03990+K04001+K01332+K06461+K06464+K04002+K01331+K04630+K04630+K04379
ko04520	Adherens junction	Q9BYX7 P35609	2	http://www.kegg.jp/kegg-bin/show_pathway?ko04520+K05692+K05699
ko04919	Thyroid hormone signaling pathway	P05106 Q9BYX7 Q93074	3	http://www.kegg.jp/kegg-bin/show_pathway?ko04919+K06493+K05692+K15162
ko03010	Ribosome	Q02543 P47914 P50914 P32969	4	http://www.kegg.jp/kegg-bin/show_pathway?ko03010+K02882+K02905+K02875+K02940
ko00562	Inositol phosphate metabolism	Q9NX62 Q4KWH8 O14735 Q9NPH2	4	http://www.kegg.jp/kegg-bin/show_pathway?ko00562+K15759+K19006+K00999+K01858
ko04213	Longevity regulating pathway - multiple species	P04179	1	http://www.kegg.jp/kegg-bin/show_pathway?ko04213+K04564
ko04114	Oocyte meiosis	Q13616	1	http://www.kegg.jp/kegg-bin/show_pathway?ko04114+K03347
ko04064	NF-kappa B signaling pathway	P01763 P48061 P10415	3	http://www.kegg.jp/kegg-bin/show_pathway?ko04064+K06856+K10031+K02161
ko00340	Histidine metabolism	Q96KN2 P50135 P21397	3	http://www.kegg.jp/kegg-bin/show_pathway?ko00340+K05604+K00546+K00274
ko05169	Epstein-Barr virus infection	P01763 P30464 Q99460 P10415 P04792 P30479	6	http://www.kegg.jp/kegg-bin/show_pathway?ko05169+K06856+K06751+K03032+K02161+K04455+K06751
ko04713	Circadian entrainment	P08754 P04899 P01100	3	http://www.kegg.jp/kegg-bin/show_pathway?ko04713+K04630+K04630+K04379
ko04971	Gastric acid secretion	P08754 P04899 P15311	3	http://www.kegg.jp/kegg-bin/show_pathway?ko04971+K04630+K04630+K08007
ko04620	Toll-like receptor signaling pathway	P01100	1	http://www.kegg.jp/kegg-bin/show_pathway?ko04620+K04379
ko04810	Regulation of actin cytoskeleton	P00734 P02751 P11215 P05107 P05106 Q96A32 Q8N8S7 P35080 P10916 P10301 Q9BYX7 P35609 P49023 O75116 P09038 P23229 P15311	17	http://www.kegg.jp/kegg-bin/show_pathway?ko04810+K01313+K05717+K06461+K06464+K06493+K12758+K05746+K05759+K10351+K07829+K05692+K05699+K05760+K17388+K18497+K06485+K08007
ko00590	Arachidonic acid metabolism	P36269 O75828	2	http://www.kegg.jp/kegg-bin/show_pathway?ko00590+K18592+K00084
ko00230	Purine metabolism	P49643 P00568 P12268 P36871	4	http://www.kegg.jp/kegg-bin/show_pathway?ko00230+K02685+K00939+K00088+K01835
ko05143	African trypanosomiasis	P02647 P00739 P01763	3	http://www.kegg.jp/kegg-bin/show_pathway?ko05143+K08757+K14477+K06856
ko00220	Arginine biosynthesis	P17174	1	http://www.kegg.jp/kegg-bin/show_pathway?ko00220+K14454
ko04270	Vascular smooth muscle contraction	P14649 O75116	2	http://www.kegg.jp/kegg-bin/show_pathway?ko04270+K12751+K17388
ko04610	Complement and coagulation cascades	P00736 P02675 P00734 P10643 P02746 P01031 P01024 P05155 P01042 P07358 P06681 P02671 P01008 P00748 P05160 P02748 P00747 P00751 P02679 P10909 P11215 P13671 P05107 P07225 P03952 P04003 P05546 P00742 P01023 P09871 P05121 P05154	32	http://www.kegg.jp/kegg-bin/show_pathway?ko04610+K01330+K03904+K01313+K03996+K03987+K03994+K03990+K04001+K03898+K03998+K01332+K03903+K03911+K01328+K03906+K04000+K01315+K01335+K03905+K17252+K06461+K03995+K06464+K03908+K01324+K04002+K03912+K01314+K03910+K01331+K03982+K03913
ko01212	Fatty acid metabolism	P30084 Q6Y1H2 P24752	3	http://www.kegg.jp/kegg-bin/show_pathway?ko01212+K07511+K10703+K00626
ko04210	Apoptosis	P07339 Q13813 Q9BYX7 P10415 P01100 O95831	6	http://www.kegg.jp/kegg-bin/show_pathway?ko04210+K01379+K06114+K05692+K02161+K04379+K04727
ko05032	Morphine addiction	P08754 P04899	2	http://www.kegg.jp/kegg-bin/show_pathway?ko05032+K04630+K04630
ko05134	Legionellosis	P01024 P11215 P05107 Q9Y6B6	4	http://www.kegg.jp/kegg-bin/show_pathway?ko05134+K03990+K06461+K06464+K07953
ko05110	Vibrio cholerae infection	Q9BYX7 P60468	2	http://www.kegg.jp/kegg-bin/show_pathway?ko05110+K05692+K09481
ko05215	Prostate cancer	P10415	1	http://www.kegg.jp/kegg-bin/show_pathway?ko05215+K02161
ko00900	Terpenoid backbone biosynthesis	P24752	1	http://www.kegg.jp/kegg-bin/show_pathway?ko00900+K00626
ko04370	VEGF signaling pathway	P49023 P04792	2	http://www.kegg.jp/kegg-bin/show_pathway?ko04370+K05760+K04455
ko04141	Protein processing in endoplasmic reticulum	P25685 P33908 P51571 O60884 P11021 P54727 P10415 P55735 P60468 Q9UNZ2 Q9Y6B6 Q13616	12	http://www.kegg.jp/kegg-bin/show_pathway?ko04141+K09507+K01230+K04571+K09503+K09490+K10839+K02161+K14004+K09481+K14012+K07953+K03347
ko00740	Riboflavin metabolism	P30043	1	http://www.kegg.jp/kegg-bin/show_pathway?ko00740+K05901
ko05323	Rheumatoid arthritis	P01763 P05107 P48061 P01100	4	http://www.kegg.jp/kegg-bin/show_pathway?ko05323+K06856+K06464+K10031+K04379
ko00380	Tryptophan metabolism	P30084 Q02218 P21397 P24752	4	http://www.kegg.jp/kegg-bin/show_pathway?ko00380+K07511+K00164+K00274+K00626
ko01210	2-Oxocarboxylic acid metabolism	P17174	1	http://www.kegg.jp/kegg-bin/show_pathway?ko01210+K14454
ko05161	Hepatitis B	O00571 P10415 P01100 P51692	4	http://www.kegg.jp/kegg-bin/show_pathway?ko05161+K11594+K02161+K04379+K11224
ko04072	Phospholipase D signaling pathway	P01763 P10301	2	http://www.kegg.jp/kegg-bin/show_pathway?ko04072+K06856+K07829
ko04668	TNF signaling pathway	P01100	1	http://www.kegg.jp/kegg-bin/show_pathway?ko04668+K04379
ko04060	Cytokine-cytokine receptor interaction	O95715 P48061	2	http://www.kegg.jp/kegg-bin/show_pathway?ko04060+K10033+K10031
ko00910	Nitrogen metabolism	P07451	1	http://www.kegg.jp/kegg-bin/show_pathway?ko00910+K01672
ko00270	Cysteine and methionine metabolism	P17174	1	http://www.kegg.jp/kegg-bin/show_pathway?ko00270+K14454
ko04933	AGE-RAGE signaling pathway in diabetic complications	P02751 P04839 P05121 P02462 P08123 P02452 P10415 P51692	8	http://www.kegg.jp/kegg-bin/show_pathway?ko04933+K05717+K08008+K03982+K06237+K06236+K06236+K02161+K11224
ko04664	Fc epsilon RI signaling pathway	P01763	1	http://www.kegg.jp/kegg-bin/show_pathway?ko04664+K06856
ko00480	Glutathione metabolism	P36269	1	http://www.kegg.jp/kegg-bin/show_pathway?ko00480+K18592
ko00010	Glycolysis / Gluconeogenesis	P10515 P11177 P13929 P36871 P00325	5	http://www.kegg.jp/kegg-bin/show_pathway?ko00010+K00627+K00162+K01689+K01835+K13951
ko03018	RNA degradation	O95777 P13929	2	http://www.kegg.jp/kegg-bin/show_pathway?ko03018+K12627+K01689
ko05206	MicroRNAs in cancer	P35625 P05106 P22105 P10415 P09493 P15311	6	http://www.kegg.jp/kegg-bin/show_pathway?ko05206+K16866+K06493+K06252+K02161+K10373+K08007
ko00350	Tyrosine metabolism	P17174 P21397 P00325 Q16853	4	http://www.kegg.jp/kegg-bin/show_pathway?ko00350+K14454+K00274+K13951+K00276
ko00720	Carbon fixation pathways in prokaryotes	P24752	1	http://www.kegg.jp/kegg-bin/show_pathway?ko00720+K00626
ko04730	Long-term depression	P08754 P04899	2	http://www.kegg.jp/kegg-bin/show_pathway?ko04730+K04630+K04630
ko00430	Taurine and hypotaurine metabolism	P36269	1	http://www.kegg.jp/kegg-bin/show_pathway?ko00430+K18592
ko04146	Peroxisome	Q9UKG9 P04179	2	http://www.kegg.jp/kegg-bin/show_pathway?ko04146+K05940+K04564
ko05152	Tuberculosis	P01024 P01763 P11215 P05107 P07339 P10415	6	http://www.kegg.jp/kegg-bin/show_pathway?ko05152+K03990+K06856+K06461+K06464+K01379+K02161
ko05132	Salmonella infection	P35080 Q9BYX7 P21333 P01100 Q14315 O75116 O75369	7	http://www.kegg.jp/kegg-bin/show_pathway?ko05132+K05759+K05692+K04437+K04379+K04437+K17388+K04437
ko04721	Synaptic vesicle cycle	P09497	1	http://www.kegg.jp/kegg-bin/show_pathway?ko04721+K04645
ko00561	Glycerolipid metabolism	P19835	1	http://www.kegg.jp/kegg-bin/show_pathway?ko00561+K12298
ko00240	Pyrimidine metabolism	P49643	1	http://www.kegg.jp/kegg-bin/show_pathway?ko00240+K02685
ko04725	Cholinergic synapse	P08754 P04899 P10415 P01100	4	http://www.kegg.jp/kegg-bin/show_pathway?ko04725+K04630+K04630+K02161+K04379
ko04024	cAMP signaling pathway	P08754 P04899 P10301 P01100 O75116	5	http://www.kegg.jp/kegg-bin/show_pathway?ko04024+K04630+K04630+K07829+K04379+K17388
ko04380	Osteoclast differentiation	P04839 P05106 P01100	3	http://www.kegg.jp/kegg-bin/show_pathway?ko04380+K08008+K06493+K04379
ko04214	Apoptosis - fly	P32119 O95831	2	http://www.kegg.jp/kegg-bin/show_pathway?ko04214+K03386+K04727
ko00640	Propanoate metabolism	Q9NTX5 P30084 P24752	3	http://www.kegg.jp/kegg-bin/show_pathway?ko00640+K18426+K07511+K00626
ko04115	p53 signaling pathway	P05121	1	http://www.kegg.jp/kegg-bin/show_pathway?ko04115+K03982
ko00280	Valine, leucine and isoleucine degradation	Q9HCC0 P30084 Q96RQ3 P24752	4	http://www.kegg.jp/kegg-bin/show_pathway?ko00280+K01969+K07511+K01968+K00626
ko00510	N-Glycan biosynthesis	P33908	1	http://www.kegg.jp/kegg-bin/show_pathway?ko00510+K01230
ko04530	Tight junction	P11171 P35749 Q96A32 P08754 P04899 P10916 P12883 Q9UKX2 P10301 Q9BYX7 P35609 O60645	12	http://www.kegg.jp/kegg-bin/show_pathway?ko04530+K06107+K10352+K12758+K04630+K04630+K10351+K17751+K10352+K07829+K05692+K05699+K06110
ko04922	Glucagon signaling pathway	P11177 P11217	2	http://www.kegg.jp/kegg-bin/show_pathway?ko04922+K00162+K00688
ko04120	Ubiquitin mediated proteolysis	Q13617 Q13616 Q9UMS4	3	http://www.kegg.jp/kegg-bin/show_pathway?ko04120+K03870+K03347+K10599
ko05012	Parkinson's disease	P37840 P08754 P04899 P36542 P00846 P12235 O00483	7	http://www.kegg.jp/kegg-bin/show_pathway?ko05012+K04528+K04630+K04630+K02136+K02126+K05863+K03948
ko00362	Benzoate degradation	P24752	1	http://www.kegg.jp/kegg-bin/show_pathway?ko00362+K00626
ko04970	Salivary secretion	P61626	1	http://www.kegg.jp/kegg-bin/show_pathway?ko04970+K13915
ko05412	Arrhythmogenic right ventricular cardiomyopathy (ARVC)	P05106 Q9BYX7 P35609 P23229	4	http://www.kegg.jp/kegg-bin/show_pathway?ko05412+K06493+K05692+K05699+K06485
ko04940	Type I diabetes mellitus	P30464 P30479	2	http://www.kegg.jp/kegg-bin/show_pathway?ko04940+K06751+K06751
ko05230	Central carbon metabolism in cancer	P11177	1	http://www.kegg.jp/kegg-bin/show_pathway?ko05230+K00162
ko04722	Neurotrophin signaling pathway	P10415	1	http://www.kegg.jp/kegg-bin/show_pathway?ko04722+K02161
ko05222	Small cell lung cancer	P02751 P02462 P10415 P23229	4	http://www.kegg.jp/kegg-bin/show_pathway?ko05222+K05717+K06237+K02161+K06485
ko05010	Alzheimer's disease	P37840 P02649 P36542 O14983 P00846 O00483	6	http://www.kegg.jp/kegg-bin/show_pathway?ko05010+K04528+K04524+K02136+K05853+K02126+K03948
ko00970	Aminoacyl-tRNA biosynthesis	Q9NSD9 P49589	2	http://www.kegg.jp/kegg-bin/show_pathway?ko00970+K01890+K01883
ko04961	Endocrine and other factor-regulated calcium reabsorption	P09497	1	http://www.kegg.jp/kegg-bin/show_pathway?ko04961+K04645
ko00052	Galactose metabolism	P36871	1	http://www.kegg.jp/kegg-bin/show_pathway?ko00052+K01835
ko04622	RIG-I-like receptor signaling pathway	O00571	1	http://www.kegg.jp/kegg-bin/show_pathway?ko04622+K11594
ko04630	Jak-STAT signaling pathway	Q8TAD2 P10415 Q13642 P51692	4	http://www.kegg.jp/kegg-bin/show_pathway?ko04630+K05492+K02161+K14365+K11224
ko04310	Wnt signaling pathway	Q9HCK8 O75116 Q13616	3	http://www.kegg.jp/kegg-bin/show_pathway?ko04310+K04494+K17388+K03347
ko04710	Circadian rhythm	Q13616	1	http://www.kegg.jp/kegg-bin/show_pathway?ko04710+K03347
ko04391	Hippo signaling pathway - fly	Q9BYX7	1	http://www.kegg.jp/kegg-bin/show_pathway?ko04391+K05692
ko04724	Glutamatergic synapse	P08754 P04899	2	http://www.kegg.jp/kegg-bin/show_pathway?ko04724+K04630+K04630
ko05204	Chemical carcinogenesis	P00325	1	http://www.kegg.jp/kegg-bin/show_pathway?ko05204+K13951
ko05100	Bacterial invasion of epithelial cells	P02751 P09497 Q92599 Q9BYX7 P49023	5	http://www.kegg.jp/kegg-bin/show_pathway?ko05100+K05717+K04645+K16939+K05692+K05760
ko00520	Amino sugar and nucleotide sugar metabolism	Q06210 P36871	2	http://www.kegg.jp/kegg-bin/show_pathway?ko00520+K00820+K01835
ko04110	Cell cycle	Q8WVM7 Q13616	2	http://www.kegg.jp/kegg-bin/show_pathway?ko04110+K06671+K03347
ko05211	Renal cell carcinoma	Q13617	1	http://www.kegg.jp/kegg-bin/show_pathway?ko05211+K03870
ko00250	Alanine, aspartate and glutamate metabolism	P17174 Q06210	2	http://www.kegg.jp/kegg-bin/show_pathway?ko00250+K14454+K00820
ko00190	Oxidative phosphorylation	P36542 P00846 O00483	3	http://www.kegg.jp/kegg-bin/show_pathway?ko00190+K02136+K02126+K03948
ko05221	Acute myeloid leukemia	P51692	1	http://www.kegg.jp/kegg-bin/show_pathway?ko05221+K11224
ko04924	Renin secretion	P08754 P04899	2	http://www.kegg.jp/kegg-bin/show_pathway?ko04924+K04630+K04630
ko04918	Thyroid hormone synthesis	P11021	1	http://www.kegg.jp/kegg-bin/show_pathway?ko04918+K09490
