# Supplementary material for: iTRAQ-based proteomics reveals potential markers and treatment pathways for acute Achilles tendon rupture
Source: J Orthop Surg Res. 2023 Nov 9;18:852. doi: 10.1186/s13018-023-04346-8 (PMC10636927; doi:10.1186/s13018-023-04346-8)
Supplement: Supplementary file 5 — Additional file 5. Table S5. The nodes in the PPI network of differentially expressed proteins. [file 13018_2023_4346_MOESM5_ESM.xls]

## Sheet: Sheet1
Table S5 The nodes in the PPI network of differentially expressed proteins.
Protein Name	Degree
FN1	312
HLA-B	189
FLNA	165
HSPB1	161
HSPA5	133
MYO1C	109
MAPRE1	94
ALB	87
EPB41	85
DDX3X	71
TTN	70
JUN	69
SPTAN1	65
FOS	64
SPTBN1	57
A2M	52
SFPQ	52
GRB2	50
SNCA	49
TPM3	47
AIFM1	46
PRMT5	45
VCAM1	45
STAU1	45
IGHG1	43
CUL1	42
CLTB	42
OPTN	41
IGHA1	41
FLNB	41
GABARAPL1	41
APOA1	40
PTBP1	38
TUBB2A	38
TFRC	38
ECHS1	38
PSMD1	37
CUL2	37
MYO6	36
S100A8	35
TXN	35
SSR4	35
TUBB4B	35
GABARAPL2	35
FLNC	34
YWHAZ	33
DNAJA2	33
TNNT1	33
EIF4A1	32
EZR	32
CHCHD3	32
ESR1	32
TPM1	32
IMPDH2	31
GBAS	31
ACTN2	31
PIH1D1	31
SNW1	31
CDC73	30
BCL2	30
PRPF19	30
NES	28
PHGDH	28
SMARCA5	28
PRDX2	28
GABARAP	28
CLU	28
EPS8	28
RPL9	27
PXN	27
PDHB	27
ESR2	27
DNAJB1	27
IGHM	27
MYC	27
MAP1LC3A	27
MAP1LC3B	27
TUBB3	26
ATP5C1	26
CKB	26
CDC5L	26
NFKB1	26
LSM8	26
GET4	26
FHL1	26
MYH11	25
MED12	25
TF	25
DOCK7	25
SEC13	25
RPL18A	25
FHL3	24
PNN	24
FLII	24
APOE	24
PPIB	24
SOD2	24
EGFR	24
GNAI2	23
S100A9	23
RPL14	22
TPM2	22
IKBKE	22
GRN	22
H1FX	22
TRIP10	22
AHNAK	21
RPL29	21
MYH9	21
OTUB1	21
PPM1A	21
ARRB2	21
SNRPA1	21
NEB	21
RAD23B	20
TUBB1	20
PFN2	19
MRPL44	19
LRRK2	19
DDAH2	18
MCC	18
SEC61B	18
CAPZA2	18
ABCF1	17
IQCB1	17
STK4	17
EIF2S2	17
MYO19	17
HMGB2	17
PTBP3	16
STOML2	16
TRAF6	16
PYGM	16
MAP3K3	16
VHL	16
ENO3	16
B2M	16
SYNPO	15
MCCC2	15
LYZ	15
PRPSAP1	15
APOB	15
IQGAP1	15
HP	15
NDUFA4	14
DLAT	14
ILK	14
PPP1CB	14
LGALS1	14
SERPINH1	14
COL8A1	14
RAB10	14
MYO18A	14
DBN1	14
GNAI3	14
MYH7	14
CDK2	13
TERF1	13
ARRB1	13
P3H1	13
HSP90AB1	13
STAT5B	13
PLOD1	13
NPM1	13
ANLN	13
MAOA	12
YBX1	12
DUX4	12
LOX	12
ESYT1	12
ENAH	12
CYBRD1	12
SLX4	12
DCUN1D1	12
ACAT1	12
SMAD3	12
RIPK3	12
POT1	12
FGA	12
CFTR	12
MLH1	11
MYL6B	11
MB21D2	11
ITGB3	11
APOH	11
TNFRSF1B	11
CTSD	11
NSFL1C	11
PBRM1	11
TMEM17	11
AK1	11
HIST1H1B	11
BAG6	11
FGB	11
RRAS	10
YWHAG	10
TSC22D1	10
GP1BA	10
COL1A1	10
APC	10
PDLIM3	10
TGOLN2	10
CHD8	10
PDLIM7	10
TK1	10
LIMA1	10
LOXL2	10
AKT1	10
ATF2	10
OAS3	10
FARSB	10
CDIPT	10
RPL10	10
EIF1B	10
PCF11	10
IGKC	10
APP	9
YWHAB	9
SIRT4	9
COL1A2	9
APOA2	9
TNIK	9
COPS5	9
PLG	9
AKAP12	9
PPP2R2B	9
DBI	9
TP53	9
SLC25A4	9
FIS1	9
H2AFX	9
SGTA	9
CDKN1A	9
TINF2	9
FABP3	8
STAG1	8
CRK	8
PRKAB1	8
FYN	8
CSNK2A1	8
SERPINA3	8
TUBA1C	8
GCC2	8
PINX1	8
PPP1CA	8
RAB11FIP5	8
ITGB2	8
ABL1	8
EPS15L1	8
CDC42	8
GFPT1	8
MAPK1	8
VIM	8
SMN1	8
MYO5C	8
HNRNPU	7
WRAP73	7
ROCK2	7
CLTC	7
E2F3	7
MYOT	7
F2	7
SNAPIN	7
TP63	7
C4BPA	7
NIPBL	7
ZNF16	7
SEC16A	7
ITGB1	7
FABP4	7
CBR3	7
UBQLN4	7
OGDH	7
ACTB	7
ANXA7	7
MTNR1A	7
ADD1	7
PDE4DIP	7
TTR	7
HSPA1A	7
ACTN4	7
POTEKP	7
NFKB2	7
PIK3R1	7
RELA	7
IFRD2	7
SMAD2	7
DISC1	7
CUTA	7
IKBKG	7
ARF6	7
AGO2	7
RBPJ	7
TFAP2C	7
TIMM13	7
IFI16	6
LIN7C	6
PLCG1	6
AP2B1	6
BTK	6
AGO4	6
MAPK13	6
MCCC1	6
CDKN2A	6
MED19	6
BUD13	6
NOTCH2NL	6
ATP6V1A	6
MAPK6	6
CRP	6
EP300	6
RAB7A	6
TNFRSF1A	6
TCTN3	6
ERBB2	6
DYSF	6
CALM1	6
TAB2	6
TCTN1	6
ICT1	6
YWHAQ	6
EXOC3	6
SCLT1	6
SHC1	6
KIF5C	6
SERPINE1	6
PGM1	6
HTR7	6
NCL	6
PRPH	6
AGO1	6
MAP3K14	6
CDC37	6
GSK3B	6
C20orf194	6
MCM7	6
AGO3	6
USP15	6
MED29	6
RCC1	6
LRRK1	6
AHSG	6
GAK	6
NR4A1	6
HTT	6
AARSD1	6
KRT40	6
KRT1	6
TMEM216	6
CTNNB1	6
SMURF2	6
SVIL	6
PPP1CC	6
APOC2	6
LRCH4	6
SERPINA5	6
DPYSL4	6
TIGD6	6
HDAC11	6
RAB5C	6
YWHAH	6
AMBP	6
SRPK1	6
MAP3K1	6
CD247	6
EPS15	6
FTSJ1	5
P01614	5
MED10	5
TCTN2	5
MCAM	5
KLK3	5
IFIT3	5
HRG	5
ATP2A1	5
MYOM2	5
DUX4L9	5
SMCHD1	5
CTR9	5
ATG2A	5
DAB2	5
ISYNA1	5
EIF6	5
BCAP31	5
ACTR2	5
LTF	5
HIST1H2BK	5
GTSE1	5
LRRC59	5
S100P	5
HSP90AA1	5
C1QBP	5
TBK1	5
HSP90B1	5
EIF4G1	5
PTP4A3	5
TNXB	5
GAPDH	5
MAPK14	5
SF1	5
CACYBP	5
LAMC3	5
TFAP2A	5
TULP3	5
TRIP6	5
PSMD2	5
VDAC1	5
PSMC5	5
MAST2	5
TFG	5
TRIM63	5
ZC3HC1	5
EIF4G2	5
RAB8A	5
VCP	5
CSNK2B	5
ARFGAP1	5
NCK1	5
NEDD8	5
MME	5
ERBB3	5
APOC1	5
EFTUD2	5
PRIM2	5
ORM1	5
TGFB1I1	5
SGCG	5
C6	5
2018-09-08	5
MIS12	5
TGM2	5
HDGF	5
CAPZA1	5
TERF2IP	5
ITGA6	5
NFKBIB	5
ZNF512B	5
KRT9	5
MYH2	5
ECSIT	5
TRAF1	5
PIAS4	5
GH1	5
RAC1	5
HLA-C	5
C3	5
MYBPC2	5
TPD52L2	5
APCS	5
PDIA3	5
SH3GLB1	5
OFD1	5
CBX8	5
COL4A1	5
GOLT1B	5
FASTKD3	5
TRAF3IP1	5
RANBP3	5
ADAMTSL3	5
PPP2R1A	4
TOP1	4
TPRN	4
KRT18	4
SETX	4
CFAP97	4
REL	4
FAF1	4
UBB	4
AIMP2	4
SH3GL3	4
BAG2	4
PA2G4	4
DLST	4
IMMT	4
YWHAE	4
Q96BE0	4
ERLIN2	4
LYAR	4
PSMC6	4
ZDHHC17	4
STAT3	4
MDFI	4
PSMD4	4
PICALM	4
POMP	4
KRT14	4
MAST1	4
HACD2	4
EIF3I	4
NCBP1	4
SMARCE1	4
RAP1B	4
ZYX	4
KRTAP10-8	4
MTNR1B	4
2018-09-02	4
MAPT	4
CDK5RAP3	4
AP2M1	4
GOT1	4
VAPA	4
FGF2	4
NUAK1	4
SNRNP200	4
SUN2	4
SLPI	4
RAD23A	4
PALLD	4
SRC	4
CALR	4
ABI3BP	4
UBQLN1	4
ATF7IP	4
SYNCRIP	4
HADHA	4
SUPT5H	4
KRT10	4
PSMD6	4
CKM	4
PCOLCE	4
HDAC6	4
SNRPA	4
CEACAM1	4
TAGLN2	4
TNFRSF14	4
CDK8	4
KXD1	4
CD9	4
MDM2	4
CCDC85B	4
TOR1AIP1	4
MTUS2	4
HMOX1	4
PSMB3	4
CHMP7	4
RAB2A	4
DHX9	4
CHEBI:61048	4
CLTA	4
ATG5	4
COL11A2	4
PLK1	4
HNRNPH2	4
GLUD1	4
TARS	4
EEF1A1	4
CTSL	4
STAT1	4
NEXN	4
SGTB	4
PSMA6	4
PLSCR1	4
PEX14	4
USF2	4
NUDC	4
SF3A3	4
MED15	4
DMWD	4
HNRNPD	4
GOLGA2	4
MAPK8	4
DDX41	4
TMBIM4	4
ABLIM1	4
UBE2I	4
HFE	4
TNNI1	4
HMGA1	4
ITGA4	4
ARL8B	4
APLP1	4
ANXA1	4
UPF1	4
FUS	4
EEF1B2	4
HMGN2	4
KEAP1	4
CBR1	4
ENO1	4
MED26	4
WDR48	4
SHFM1	4
CEP162	4
ARMC6	4
MPP1	4
OTUD1	4
HIF1A	4
VCL	4
PPARG	4
STON2	4
SSFA2	3
KRT5	3
EXOSC4	3
RAD52	3
SSR1	3
MCM6	3
F12	3
DEFA1	3
TJP2	3
CLNS1A	3
NOS2	3
CCDC155	3
ELN	3
RPGRIP1L	3
ATP5B	3
AURKA	3
TSC22D4	3
RPL24	3
PPP1R12A	3
UBC	3
OBSL1	3
USP1	3
MKS1	3
F10	3
TJP1	3
RAD21	3
WDR1	3
THRAP3	3
PABPC1	3
AP2A1	3
RRAGA	3
COCH	3
BMP2K	3
RNF32	3
MAPK3	3
SERPING1	3
UBE2V1	3
SERPIND1	3
COMT	3
IKBKB	3
DAZAP2	3
MAPK8IP2	3
SRPK2	3
CAV1	3
SREBF2	3
ASF1B	3
ASH2L	3
INF2	3
ACTG1	3
DYNLL1	3
PFDN1	3
PTGES3	3
PSME3	3
HPX	3
TAB1	3
DDX56	3
NLRP3	3
ERG	3
RNF167	3
PDPK1	3
TRIM54	3
FOXC1	3
PDLIM4	3
APOC3	3
RPL21	3
EIF5	3
ADRA1B	3
SGK1	3
PRDX4	3
COPS6	3
PI4KA	3
MYL3	3
MYL6	3
MAGOH	3
TMX4	3
RBM10	3
RUVBL2	3
RIF1	3
SMARCD1	3
MPRIP	3
KLK6	3
MSN	3
BLVRB	3
HSPG2	3
SLX1A	3
CKMT2	3
LYN	3
PAICS	3
ADAMTSL4	3
MT-ATP6	3
NOS3	3
CALCOCO2	3
RBBP6	3
CSNK1E	3
GDI1	3
PCM1	3
RPS3A	3
GPD1	3
HSPA9	3
TLN2	3
RPS10	3
GLRX3	3
BCLAF1	3
SNRPB	3
CCNA1	3
VARS	3
XRCC6	3
KNSTRN	3
GRB7	3
RPAP3	3
G3BP1	3
TOMM40	3
PTN	3
GART	3
CEP170P1	3
LUZP1	3
EED	3
MLF1	3
EPB41L3	3
HIST1H4A	3
TRIM33	3
RALA	3
FAF2	3
XRCC5	3
C1R	3
NAMPT	3
MISP	3
RTCA	3
CEP70	3
PNMA1	3
PPP2CA	3
SF3A2	3
PRKAB2	3
OGN	3
SQSTM1	3
ARPC3	3
SAMD1	3
IGFBP5	3
STAT5A	3
EIF2S1	3
UBA1	3
KLHL12	3
QTRTD1	3
TRAP1	3
RCHY1	3
ITGA2	3
EIF2S3	3
NFKBIA	3
SLC39A14	3
KIFAP3	3
SAR1A	3
ARIH1	3
HNMT	3
MAGEB2	3
POC1A	3
CLIP4	3
RBBP4	3
GSTK1	3
ITGB5	3
ACD	3
PRPF4	3
CD81	3
ACTN1	3
CLINT1	3
LRRC15	3
SET	3
KRT16	3
HSPD1	3
RDX	3
FLOT2	3
CORO1C	3
SLC38A1	3
EIF3B	3
RYR1	3
RBM5	3
FTH1	3
SERPINC1	3
MACF1	3
EIF3G	3
EIF4A3	3
ITIH1	3
GEMIN5	3
TMOD1	3
SIRT3	3
ITGB4	3
IRAK1	3
BCAR3	3
RANBP2	3
SNRNP70	3
DCC	3
MAGEA6	3
CDKN2AIP	3
IGHG2	3
ALDH1A1	3
BRF2	3
EIF3F	3
HIST2H2AB	3
PSEN2	3
RBPMS	3
CRKL	3
PSMC1	3
CANX	3
P01700	3
TIAM1	3
PTPN11	3
TPT1	3
ELAVL1	3
HLA-A	3
RIPK2	3
CNTROB	3
SPECC1	3
RPS6KA1	3
BAX	3
PSMA1	3
ILF3	3
COBL	3
DAXX	3
PUF60	3
MEX3C	3
PTPN1	3
FXR1	3
CXCL14	3
ARAF	3
SORBS2	3
CEP72	3
ANXA2	3
CAND1	3
AKT2	3
EXOSC1	3
PKM	3
PCNA	3
MATR3	3
DOCK4	3
SRP72	3
CSNK2A2	3
LCP1	3
TUBG1	3
RNF11	3
CD2BP2	3
UNC119	3
CREB3	3
NEFM	3
CYP2C8	3
CNOT1	3
SSX2IP	3
ATXN7	3
PSMD13	3
IFIT1	3
GOT2	3
PIN1	3
STIP1	3
AHCY	3
CASP8	3
ACTR3	3
LMNB1	3
CFL1	3
SMAD4	3
STK3	3
CAPZB	3
EBI-2462028	3
PHB	3
RPA2	3
PCMT1	3
STUB1	3
GIPC1	3
MYL12B	3
SF3B1	3
IGLL1	3
MTA1	3
HBA1	3
EMC2	3
APPL1	3
TFE3	3
SRP14	3
FASLG	3
TNNC1	3
MMGT1	3
SOS1	3
AFAP1	3
CFB	3
CD44	3
PDGFRA	3
TRAPPC2	3
CP	3
PIK3R3	3
TUBA4A	3
AMOT	3
CCDC22	3
DYNLRB1	3
A8K1F4	3
SYCE1	3
TRIM27	3
RABAC1	3
PPM1B	3
GAR1	3
EBI-1058314	3
SORT1	3
MAPK9	3
RAB35	3
LDLR	3
WIPI2	3
CHD3	3
LZTS2	3
ANKRD28	3
BCL2L1	3
PFKP	3
FSCN1	3
BCKDK	3
KRTAP10-7	3
UFD1L	3
NSG2	3
CAB39L	3
EBI-1059081	3
AXIN1	3
DOCK9	3
RBX1	3
NUP155	3
DDA1	3
EIF4A2	3
SAT1	3
2018-09-05	3
ST13	3
HAP1	3
PSMB1	3
JCHAIN	3
PFAS	3
SMC3	3
PSEN1	3
CPSF3	2
PSMB2	2
DYNC1H1	2
SYBU	2
PQBP1	2
NUP62	2
SNU13	2
PRPS2	2
TIMP2	2
ATG101	2
MED4	2
NUCB1	2
GNAS	2
C1orf216	2
LARP1	2
ECD	2
FKBP4	2
ENSG00000039068	2
LRRC8E	2
CASK	2
ADD3	2
CBX5	2
TONSL	2
PLEKHA5	2
PSMB7	2
ASB9	2
LRP8	2
PTPRS	2
SNCAIP	2
TRAF2	2
COL6A2	2
NHP2	2
PRSS1	2
KANK2	2
S100A11	2
TRMT112	2
BAIAP2	2
CSTB	2
SNAI1	2
CFL2	2
ORM2	2
CCNC	2
FMR1	2
SERTAD3	2
PSPH	2
MICALL2	2
PRKAR2A	2
MYO5A	2
UBASH3B	2
UBL4A	2
MPZ	2
SMARCC1	2
PRKCB	2
POLR1B	2
VPS37B	2
CLASP2	2
PRKAA2	2
PDHA1	2
PPIA	2
PAFAH1B2	2
S100A10	2
RAB11B	2
CA4	2
AMBRA1	2
EIF4H	2
SGOL2	2
RPL37A	2
MYEF2	2
EIF3D	2
MAPKAPK3	2
SEC23A	2
CLEC4M	2
GSN	2
PRSS3	2
ZNF622	2
MYL4	2
MRPL13	2
PDCD5	2
PTPRK	2
FGFR1OP	2
FKBPL	2
PCBP1	2
PGK1	2
UBE2L3	2
CASC3	2
P4HB	2
CEP19	2
PAK7	2
CDK2AP1	2
EZH2	2
SETDB1	2
KPNA3	2
PLEKHG3	2
MAPK10	2
TPM4	2
INPP5K	2
NR3C1	2
KIAA1549	2
2018-09-09	2
PLEKHF2	2
EBI-10171679	2
MTA2	2
LAMTOR4	2
CIAO1	2
STX4	2
ACTA2	2
MRPL40	2
KCTD10	2
TXNIP	2
NBAS	2
RPTOR	2
ZAK	2
VPS35	2
DLD	2
MRPL50	2
HNRNPF	2
EFEMP2	2
TOM1	2
PDCD4	2
SAFB2	2
PNMA2	2
PIK3C2A	2
IGLC1	2
PRKCI	2
USP39	2
RPS9	2
CREB5	2
AGTPBP1	2
SUMO1	2
EIF2AK2	2
UBE2D1	2
NME2	2
ATXN2	2
IGL@	2
FLOT1	2
GTF2I	2
GANAB	2
SERTAD1	2
PRDX6	2
SPTBN2	2
TSN	2
SMAD9	2
MPG	2
GK	2
TP53BP2	2
GOLGB1	2
PRPS1	2
PHLDB2	2
HMGXB4	2
EBI-2694074	2
MYH1	2
PAK2	2
RIOK3	2
DDIT3	2
UBR5	2
SPG20	2
MAPRE2	2
C1QB	2
STOM	2
MAD1L1	2
GIT2	2
CLIC1	2
PSMD11	2
PSMB5	2
MLF2	2
RPL38	2
CDK20	2
CHMP4B	2
MRPS23	2
SND1	2
PDIA6	2
MOB1A	2
G6PD	2
ARL1	2
HOOK2	2
FLT1	2
EEF1G	2
RPS26	2
SDF4	2
TOE1	2
GCDH	2
LLGL1	2
GPSM3	2
RPS3	2
HNRNPA1	2
NDRG1	2
GNB2	2
SF3B3	2
DNAJB11	2
RELB	2
EXOSC5	2
POLA2	2
CHGB	2
FOXR1	2
B9D2	2
SH3GL1	2
TKT	2
OSBPL10	2
NPEPPS	2
PSMA7	2
WNK1	2
UBE2L6	2
TTLL12	2
RAI14	2
OLA1	2
PTPRC	2
LAMA1	2
TARDBP	2
CYCS	2
DLEU1	2
RPL31	2
EIF3A	2
SNX3	2
LZIC	2
NPHP4	2
IGBP1	2
PFKL	2
IGF2R	2
GMPS	2
UBE2N	2
B4DYC6	2
TSC1	2
PIK3CA	2
FOXJ3	2
TNS3	2
LIN37	2
TXNDC17	2
NFKBIE	2
IGSF21	2
PHPT1	2
CEP126	2
TNFSF11	2
PNISR	2
RPL28	2
GLMN	2
PCDH1	2
PDIA4	2
CNN1	2
OTUD4	2
DNM2	2
FERMT3	2
TLN1	2
COMMD1	2
U2AF1	2
PPP3R1	2
SKIV2L2	2
MYOZ2	2
ATP5A1	2
CDK11A	2
SLIRP	2
EBI-1058545	2
CPSF6	2
SMARCA2	2
NUDT21	2
CASP4	2
PPIG	2
PRKDC	2
CDC23	2
ESYT2	2
SERPINA1	2
ADRM1	2
BTRC	2
GARS	2
DFFA	2
NGEF	2
DAD1	2
BRCA1	2
ARL15	2
NOP58	2
SNIP1	2
DSP	2
CKAP5	2
LIMK2	2
CEP290	2
RAD51	2
MAPK15	2
UBE2E3	2
CRTAC1	2
NUDCD3	2
AAK1	2
GADD45G	2
WASL	2
PCBD1	2
HDAC8	2
SIN3A	2
COPS7A	2
SGCD	2
CDH1	2
NLRP1	2
TCEB1	2
LMO2	2
ADH1B	2
KRT31	2
HSPA4L	2
ARPC1B	2
PRR5	2
NIPSNAP1	2
SH3GL2	2
ATP6V1B2	2
KIF2C	2
FAM9B	2
PELO	2
PGD	2
RPLP0	2
NPHP1	2
NFATC1	2
UBA3	2
SIPA1	2
CAPN6	2
PRDX3	2
XPO1	2
CCDC53	2
TCEB2	2
KPNB1	2
TFPT	2
CEP63	2
HDAC1	2
TELO2	2
RASSF9	2
USP25	2
UTP4	2
SMU1	2
KRTAP26-1	2
CTTN	2
FOSL2	2
RPLP1	2
RTN3	2
RUVBL1	2
MED31	2
STMN1	2
LRP12	2
FBXW7	2
RCC2	2
CSNK1A1	2
DVL2	2
GPRASP2	2
FBN1	2
ENTHD2	2
DIXDC1	2
TWF1	2
DOCK6	2
ARPC5L	2
KRT6A	2
RPL13A	2
PNO1	2
IRS4	2
MYO1E	2
APOL1	2
UBXN2A	2
RPSA	2
HPRT1	2
WASF1	2
TPR	2
HIST1H3A	2
RPL7	2
CDK1	2
CTNNA1	2
HIST1H1C	2
PAF1	2
EEF1D	2
NR2F6	2
LSM3	2
SNRPF	2
EIF3K	2
ATG9A	2
COIL	2
SLC25A1	2
LAS1L	2
FBXO7	2
VPS26A	2
SMC1A	2
ARPC4	2
ZMYM2	2
KCTD3	2
BBC3	2
SSB	2
UBE2O	2
ATP5L	2
MAVS	2
SLC35F6	2
IARS2	2
NAP1L1	2
FXR2	2
GLB1	2
LRPPRC	2
TNFRSF10D	2
TCF4	2
FBLN1	2
CHEK2	2
CCHCR1	2
ATP12A	2
TUFM	2
LAMA4	2
CC2D2A	2
QKI	2
PAPPA	2
USPL1	2
HNRNPA2B1	2
CLDN12	2
KAT5	2
MNDA	2
CKMT1A	2
CPM	2
PODXL	2
RPL15	2
PPID	2
RPS21	2
NOS1AP	2
MTPN	2
TGM4	2
TMEM132A	2
AKTIP	2
SPTA1	2
ARHGAP11A	2
GSTO1	2
KIF11	2
EXOC6	2
SMAP	2
MYLPF	2
PHLDA3	2
ACAD9	2
CEP170	2
ING3	2
FGFR1	2
PLEC	2
AATK	2
CORO2A	2
RASSF10	2
HES1	2
FOXS1	2
SUMO3	2
ATP6AP2	2
UIMC1	2
KRT7	2
TADA3	2
NCOR2	2
PASK	2
MCM3	2
CLPP	2
AIM2	2
SYNM	2
CENPJ	2
ARX	2
MAP3K7	2
DST	2
PTPRZ1	2
PAFAH1B3	2
PSMC4	2
MAPRE3	2
SEC31A	2
MIF	2
MYB	2
HBG1	2
BANP	2
MARS	2
VWF	2
POLR2G	2
DYNC1I1	2
NOP56	2
CRIP1	2
HMGB1	2
TIA1	2
SMARCA4	2
CAMKK2	2
ABI1	2
RPL35	2
DCTN1	2
EXOSC10	2
ACTR1A	2
CBX1	2
CHMP2B	2
PARP2	2
COL6A3	2
MYOZ1	2
PIGS	2
EBI-1058356	2
DHX15	2
WBP11	2
HEL-S-70	2
MVP	2
FGFR2	2
TTC3	2
USF1	2
UQCRQ	2
WWP1	2
POC5	2
PTPRO	2
CLEC4G	2
TM9SF4	2
POLR2A	2
GULP1	2
RPL36	2
MYBPC1	2
ARHGAP21	2
SCN5A	2
GATA3	2
LRCH3	2
USP14	2
SNRPD1	2
SNRPB2	2
PLEKHO1	2
TBC1D17	2
UBXN7	2
SLC25A13	2
HNRNPAB	2
DAAM1	2
MAP4	2
MED17	2
PRKCD	2
SAV1	2
RNPS1	2
LPA	2
CEP104	2
KRT72	2
IGHA2	2
KIF2A	2
PTK2	2
DNAJB6	2
CBL	2
MYBPC3	2
NDUFA2	2
FBXO11	2
RAB6A	2
ZSCAN26	2
SIRT1	2
TES	2
CLASP1	2
STIL	2
SPP1	2
CALU	2
EIF5B	2
EIF3H	2
DDOST	2
BAD	2
HIPK1	2
EPN1	2
NEDD1	2
TOMM20	2
STRN	2
MYH10	2
GDI2	2
CAPN3	2
C1QA	2
UCHL5	2
CFH	2
BASP1	2
KRTAP4-12	2
COL2A1	2
RPL12	2
CORO1B	2
NAPA	2
MYPN	2
SAXO1	2
WBP4	2
ACO1	2
CSRP3	2
DDX24	2
AQP1	2
PRKACB	2
RAB34	2
MAP3K8	2
MCRS1	2
RANBP1	2
IFIT2	2
PYHIN1	2
EBI-10171584	2
VPS28	2
DIAPH1	2
C10orf54	2
OR8D2	2
SPEF2	2
CHMP4C	2
PRG4	2
LIMS1	2
SLC33A1	2
CHD7	2
PAWR	2
ECM29	2
SLC12A2	2
HUWE1	2
GTPBP4	2
GEM	2
PEBP1	2
TCAP	2
URI1	2
IFIT5	2
NAA15	2
SH3BP4	2
PDHX	2
CDK19	2
LBP	2
UBXN1	2
ZNRD1	2
HDGFRP2	2
CD59	2
POLR2C	2
SPAG5	2
RPL6	2
LAMTOR5	2
AP2A2	2
ITGB3BP	2
HNRNPDL	2
UBE2D3	2
PPP2CB	2
YEATS4	2
PARD3	2
PCNT	2
EIF4G3	2
C20orf24	2
SART3	2
PDE4B	2
TMOD3	2
RPS25	2
KNG1	2
ECHDC1	2
FANCL	2
SPERT	2
SPTB	2
LIN54	2
UBE2M	2
PRKCSH	2
CMBL	2
PRSS23	2
CDK4	2
PSTPIP1	2
YES1	2
RPA1	2
FOXL1	2
QARS	2
MED16	2
HSPE1	2
PROS1	2
LONRF1	2
ATP13A2	2
LASP1	2
MYO1B	2
COPS3	2
RANBP9	2
SERBP1	2
RARA	2
RPN1	2
PTEN	2
RPS6	2
ALDOA	2
MAGED1	2
RNMTL1	2
RPS6KA5	2
USE1	2
RANGAP1	2
MT-CO2	2
MRM1	2
RBBP7	2
TFIP11	2
PNP	2
NFKBIL1	2
HIPK4	2
CEP89	2
TRIP13	2
FBXO33	2
WWC1	2
POLR1C	2
ITIH4	2
DEAF1	2
CYP2E1	2
CCDC88A	2
ITGA5	2
WDR20	2
HSPA4	2
PRMT1	2
SLC1A5	2
DHX30	2
BAZ1B	2
RPL23A	2
TYK2	2
CD40	2
ITFG1	2
RPP14	2
KIDINS220	2
SMARCC2	2
ITGAV	2
2018-09-10	2
SCAF1	2
MED9	2
PIN4	2
NUMB	2
BLOC1S6	2
TBC1D31	2
FASN	2
EIF4E	2
GRHPR	1
CXCL12	1
AOC3	1
SAA4	1
TIMP3	1
ITGAM	1
FGG	1
TIMP1	1
HAGH	1
APOA4	1
PLCH1	1
SPARC	1
SKIL	1
MYL2	1
ARHGEF10	1
